# Supplementary material for: Falcon gut microbiota is shaped by diet and enriched in Salmonella
Source: PLoS One. 2024 Jan 30;19(1):e0293895. doi: 10.1371/journal.pone.0293895 (PMC10826950; doi:10.1371/journal.pone.0293895)
Supplement: S1 Table — (XLSX) [file pone.0293895.s004.xlsx]

## Sheet: Table S1
Supplementary Table 1. Falcon metadata
SampleID	Data_Names	Location	Sex	Age	Species	Diet.detail	FlightActivity	Space	SalmonellaCount	SalmonellaRA
A1	1.1DXB1geMagAdspRNxP	Royal Shaheen Events	M	Adult	RNxP	Quail	Daily	Solitary	11	6.12813e-05
A2	1.2DXB1geMagAdspRNxP	Royal Shaheen Events	M	Adult	RNxP	Quail	Daily	Solitary
A3	2.1DXB1geFagAdspB	Royal Shaheen Events	F	Adult	B	Quail	Daily	Solitary	0	0
A4	2.2DXB1geFagAdspB	Royal Shaheen Events	F	Adult	B	Quail	Daily	Solitary
A5	3.1DXB1geMagAdspS	Royal Shaheen Events	M	Adult	S	Quail	Daily	Solitary	0	0
A6	3.2DXB1geMagAdspS	Royal Shaheen Events	M	Adult	S	Quail	Daily	Solitary
B1	3.3DXB1geMagAdspS	Royal Shaheen Events	M	Adult	S	Quail	Daily	Solitary
B2	3.4DXB1geMagAdspS	Royal Shaheen Events	M	Adult	S	Quail	Daily	Solitary
B3	4.1DXB1geFagAdspRNxL	Royal Shaheen Events	F	Adult	RNxL	Quail	Daily	Solitary	12	8.61092e-05
B4	4.2DXB1geFagAdspRNxL	Royal Shaheen Events	F	Adult	RNxL	Quail	Daily	Solitary
B5	5.1AUH1geMagYospG	Al Sayad	M	Young	G	QuailChickenPigeon	Irregular	Communal	14	0.000105852
B6	6.1AUH1geMagYospL	Al Sayad	M	Young	J	QuailChickenPigeon	Irregular	Communal	0	0
C1	7.1AUH1geFagYospU	Al Sayad	F	Young	Unk	QuailChickenPigeon	Irregular	Communal	0	0
C2	8.1AUH1geQagYospGxS	Al Sayad	Q	Young	GxS	QuailChickenPigeon	Irregular	Communal	0	0
C3	8.2AUH1geQagYospGxS	Al Sayad	Q	Young	GxS	QuailChickenPigeon	Irregular	Communal
C4	9.1AUH1geQagYospGxP	Al Sayad	Q	Young	GxP	QuailChickenPigeon	Irregular	Communal	0	0
C5	10.1AUH1geFagYospG	Al Sayad	F	Young	G	QuailChickenPigeon	Irregular	Communal	23	0.000344776
D1	11.1AUH1geQagAdspGxP	Al Sayad	Q	Adult	GxP	QuailChickenPigeon	Irregular	Communal	0	0
D2	11.2AUH1geQagAdspGxP	Al Sayad	Q	Adult	GxP	QuailChickenPigeon	Irregular	Communal
D3	12.1AUH1geFagAdspP	Al Sayad	F	Adult	P	QuailChickenPigeon	Irregular	Communal	132	0.000785892
D4	12.2AUH1geFagAdspP	Al Sayad	F	Adult	P	QuailChickenPigeon	Irregular	Communal
D5	13.1AUH2geQagYospGxS	SNC	Q	Young	GxS	QuailPigeon	Always	Communal	68	0.000292881
E1	13.2AUH2geQagYospGxS	SNC	Q	Young	GxS	QuailPigeon	Always	Communal
E2	13.3AUH2geQagYospGxS	SNC	Q	Young	GxS	QuailPigeon	Always	Communal
E3	14.1AUH3geFagAdspP	Al Dhafra	F	Adult	P	PigeonsMice	Irregular	Communal	0	0
E4	15.1AUH3geFagYospGxP	Al Dhafra	F	Young	GXP	PigeonsMice	Irregular	Communal	0	0
E5	16.1AUH3geMagYospGxP	Al Dhafra	M	Young	GXP	PigeonsMice	Irregular	Communal	0	0
F1	17.1AUH3geMagYospGxP	Al Dhafra	M	Young	GXP	PigeonsMice	Irregular	Communal	6	0.000104804
F2	18.1AUH3geFagYospG	Al Dhafra	F	Young	G	PigeonsMice	Irregular	Communal
F3	19.1AUH3geFagAdspG	Al Dhafra	F	Adult	G	PigeonsMice	Irregular	Communal	0	0
F4	20.1AUH3geFagAdspG	Al Dhafra	F	Adult	G	PigeonsMice	Irregular	Communal	0	0
F5	21.1AUH3geFagAdspGxP	Al Dhafra	F	Adult	GXP	PigeonsMice	Irregular	Communal	120	0.0002301
G1	22.1AUH3geFagAdspG	Al Dhafra	F	Adult	G	PigeonsMice	Irregular	Communal	13	0.000110985
G2	23.1AUH3geFagAdspGxP	Al Dhafra	F	Adult	GXP	PigeonsMice	Irregular	Communal	88428	0.223786
G3	24.1AUH3geMagYospGxP	Al Dhafra	M	Young	GXP	PigeonsMice	Irregular	Communal	0	0
G4	25.1AUH3geMagAdspP	Al Dhafra	M	Adult	P	PigeonsMice	Irregular	Communal	140	0.00184853
G5	26.1AUH3geFagYospGxP	Al Dhafra	F	Young	GXP	PigeonsMice	Irregular	Communal	3252	0.0275542
H1	27.1AUH3geFagYospGxS	Al Dhafra	F	Young	GXS	PigeonsMice	Irregular	Communal	0	0
H2	28.1AUH3geMagYospS	Al Dhafra	M	Young	S	PigeonsMice	Irregular	Communal	0	0
H3	29.1AUH3geMagAdspGxS	Al Dhafra	M	Adult	GXS	PigeonsMice	Irregular	Communal	167	0.000736988
H4	30.1AUH3geFagYospGxP	Al Dhafra	F	Young	GXP	PigeonsMice	Irregular	Communal	0	0
H5	30.2AUH3geFagYospGxP	Al Dhafra	F	Young	GXP	PigeonsMice	Irregular	Communal
