# Supplementary material for: Falcon gut microbiota is shaped by diet and enriched in Salmonella
Source: PLoS One. 2024 Jan 30;19(1):e0293895. doi: 10.1371/journal.pone.0293895 (PMC10826950; doi:10.1371/journal.pone.0293895)
Supplement: S2 Table — PERMANOVA results on weighted UniFrac ordination reveal strong correlation of microbiota with phylogeny in mammals and to a weaker extent in birds. Asterisks denote significance (P < 0.05). (XLSX) [file pone.0293895.s005.xlsx]

## Sheet: Table S2
Supplementary Table 2. PERMANOVA results on PCoA PERMANOVA results on weighted UniFrac ordination reveal strong correlation of microbiome with phylogeny in mammals and to a weaker extent in birds. Asterisks denote significance (P < 0.05)
	ASV Level
	R2all	R2birds	R2mammals
Taxonomy (class)	0.101	-	-
Taxonomy (order)	-	0.134	0.225
Flight	0.009	0.003	0.005
Captivity*	0.014	0.016	0.007
Sample Type*	0.005	0.013	0.008
Preservative*	0.022	0.027	0.016
