# Supplementary material for: Falcon gut microbiota is shaped by diet and enriched in Salmonella
Source: PLoS One. 2024 Jan 30;19(1):e0293895. doi: 10.1371/journal.pone.0293895 (PMC10826950; doi:10.1371/journal.pone.0293895)
Supplement: S4 Table — (XLSX) [file pone.0293895.s007.xlsx]

## Sheet: Sheet1
Supplementary Table 4. Studies on falcon gut microbiota
Species	number of falcons	non-falcon raptor samples	non-raptor birds	16S rDNA region sequenced	Reference
Falco tinnunculus	17	0	0	V3-V4	17
Falco tinnunculus, Falco subbuteo	11	6	0	V3-V4	24
Falco naumanni	9	0	0	V5-V6	22
Falco tinnunculus	8	0	0	V3-V4	20
Falco tinnunculus	3	15	20	V3-V4	23
Falco tinnunculus	1	0	0	V3-V4	18
Falco sparverius	1	45	0	V1-V2	19
