# Supplementary material for: Falcon gut microbiota is shaped by diet and enriched in Salmonella
Source: PLoS One. 2024 Jan 30;19(1):e0293895. doi: 10.1371/journal.pone.0293895 (PMC10826950; doi:10.1371/journal.pone.0293895)
Supplement: S7 Table — (XLSX) [file pone.0293895.s010.xlsx]

## Sheet: falcons.microbiome.genus.taxatb
Kingdom	Phylum	Class	Order	Family	Genus	ASV	pertentage_of_total_reads_(4368722)
Bacteria	Firmicutes	Clostridia	Clostridiales	Clostridiaceae_1	Clostridium_sensu_stricto_1	TACGTAGGTGGCGAGCGTTATCCGGATTTACTGGGCGTAAAGGGAGCGTAGGCGGATGATTAAGTGGGATGTGAAATACCCGGGCTCAACTTGGGTGCTG	22.7814
						TACGTAGGTGGCGAGCGTTGTCCGGATTTACTGGGCGTAAAGGGAGCGTAGGCGGATTTTTAAGTGGGATGTGAAATACCCGGGCTCAACCTGGGTGCTG
						TACGTAGGTGGCGAGCGTTGTCCGGATTTACTGGGCGTAAAGGGAGCGTAGGCGGATTCTTAAGTGGGATGTGAAATACCCGGGCTCAACCTGGGTGCTG
						TACGTAGGTGGCAAGCGTTATCCGGATTTACTGGGCGTAAAGGGAGCGTAGGCGGATGATTAAGTGGGATGTGAAATACCCGGGCTCAACTTGGGTGCTG
						TACGTAGGTGGCGAGCGTTGTCCGGATTTACTGGGCGTAAAGGGAGCGTAGGCGGATTCTTAAGTGGGATGTGAAATACTCGGGCTTAACCTGAGTGCTG
						TACGTAGGTGGCGAGCGTTATCCGGATTTACTGGGCGTAAAGGGAGCGTAGGCGGATGATTAAGTGGGATGTGAAATACCTGGGCTCAACTTGGGTGCTG
						TACGTAGGTGGCGAGCGTTATCCGGATTTACTGGGCGTAAAGGGAGCGTAGGCGGATGATTAAGTGGGATGTGAAATACCCGAGCTCAACTTGGGTGCTG
						TACGTAGGTGGCGAGCGTTATCCGGATTTACTGGGCGTAAAGGGAGCGTAGGCGGATGATTAAGTGGGATGTGAAATACCCAGGCTCAACTTGGGTGCTG
						TACGTAGGTGGCTAGCGTTATCCGGATTTACTGGGCGTAAAGGGAGCGTAGGCGGATGATTAAGTGGGATGTGAAATACCCGGGCTCAACTTGGGTGCTG
Bacteria	Firmicutes	Clostridia	Clostridiales	Peptostreptococcaceae	Paeniclostridium	TACGTAGGGGGCTAGCGTTATCCGGAATTACTGGGCGTAAAGGGTGCGTAGGCGGTCTTTCAAGCCAGAAGTGAAAGGCTACGGCTCAACCGTAGTAAGC	15.8992
						TACGTAGGGGGCTAGCGTTATCCGGAATTACTGGGCGTAAAGGGTGCGTAGGCGGTCTTTTAAGCCAGAAGTGAAAGGCTACGGCTCAACCGTAGTAAGC
Bacteria	Proteobacteria	Gammaproteobacteria	Enterobacteriales	Enterobacteriaceae	NA	TACGGAGGGTGCAAGCGTTAATCGGAATTACTGGGCGTAAAGCGCACGCAGGCGGTTTGTTAAGTCAGATGTGAAATCCCCGGGCTCAACCTGGGAACTG	11.6526
Bacteria	Firmicutes	Clostridia	Clostridiales	Family_XIII	NA	TACGTAGGGGGCAAGCGTTATCCGGAATTATTGGGCGTAAAGAGTGCGTAGGTGGTAACCTAAGCGCAGGGTCTAAGGCAATGGCCTAACCATTGTAAGC	10.964
Bacteria	Firmicutes	Bacilli	Lactobacillales	Leuconostocaceae	Fructobacillus	TACGTATGTCCCGAGCGTTATCCGGATTTATTGGGCGTAAAGCGAGCGCAGACGGTTAGATAAGTCTGAAGTGAAAGCCAACAGCTCAACTGTTGAAGGG	8.98652
Bacteria	Firmicutes	Clostridia	Clostridiales	Peptostreptococcaceae	Peptostreptococcus	TACGTAGGGGGCTAGCGTTATCCGGATTTACTGGGCGTAAAGGGTGCGTAGGTGGTCTTTCAAGTTGATGGTTAAAGGCTACGGCTCAACCGTAGTAAGC	6.76557
						TACGTAGGGGGCTAGCGTTATCCGGATTTACTGGGCGTAAAGGGTGCGTAGGTGGTCTTTCAAGTCAGTGGTTAAAGGCTACGGCTCAACCGTAGTAAGC
						TACGTAGGGGGCTAGCGTTATCCGGATTTACTGGGCGTAAAGGGTGCGTAGGTGGTCTTTCAAGTTGATGGTTAAAGGCTACGGCTCAACTGTAGTAAGC
Bacteria	Tenericutes	Mollicutes	Mycoplasmatales	Mycoplasmataceae	Ureaplasma	TACATAGGATGCAAGCGTTATCCGGATTTACTGGGCGTAAAACGAGCGCGGGCGGATTAGCAAGTTTGGTATGAAAGACTTATGCTTAACATGAGTTTGT	4.41701
Bacteria	Actinobacteria	NA	NA	NA	NA	TACGTAGGGGGCGAGCGTTATCCGGATTCATTGGGCGTAAAGCGCGCGTAGGCGGCCTGTTAAGTCAGAAGTTAAATGCGGGAGCTCAACTTCCGTCTGC	3.36467
Bacteria	Actinobacteria	Coriobacteriia	Coriobacteriales	Coriobacteriales_Incertae_Sedis	NA	TACGTATGGAGCAAGCGTTATCCGGATTCATTGGGCGTAAAGCGCGCGTAGGCGGTTTGTTAAGCGGAATCTCTAATCTTGAGGCTCAACCTCAAGCCGG	3.21353
Bacteria	Firmicutes	Clostridia	Clostridiales	Family_XI	Peptoniphilus	TACGTAGGGGGCTAGCGTTGTCCGGAATTACTGGGCGTAAAGGGTTCGCAGGCGGAAATGCAAGTCAGATGTGAAAGGCAAAGGCTCAACCTTTGTAAGC	2.90556
Bacteria	Proteobacteria	Gammaproteobacteria	Enterobacteriales	Enterobacteriaceae	Salmonella	TACGGAGGGTGCAAGCGTTAATCGGAATTACTGGGCGTAAAGCGCACGCAGGCGGTCTGTCAAGTCGGATGTGAAATCCCCGGGCTCAACCTGGGAACTG	2.11471
Bacteria	Firmicutes	Negativicutes	Selenomonadales	Veillonellaceae	Megamonas	TACGTAGGTGGCAAGCGTTGTCCGGAATTATTGGGCGTAAAGGGAGCGCAGGCGGGAAACTAAGCGGATCTTAAAAGTGCGGGGCTCAACCCCGTGAGGG	1.74662
						TACGTAGGTGGCAAGCGTTGTCCGGAATTATTGGGCGTAAAGGGAGCGCAGGCGGGAAATTAAGCGGATCTTAAAAGTGCGGGGCTCAACCCCGTGAGGG
Bacteria	Firmicutes	Clostridia	Clostridiales	Clostridiaceae_1	Candidatus_Arthromitus	TACGTAGGTGGCAAGCGTTGTTCGGAATAACTGGGCGTAAAGGATGCGTAGGCGGTTAAACAAGTTATATGTTAAATATATAGGCTTAACCTGTAGAGAG	1.24258
Bacteria	Actinobacteria	Actinobacteria	Bifidobacteriales	Bifidobacteriaceae	Alloscardovia	TACGTAGGGTGCAAGCGTTGTCCGGAATTATTGGGCGTAAAGAGCTCGTAGGCGGTTTGTCGCGTCTGGTGTGAAAGTCCATCGCTCAACGGTGGATTTG	1.02005
Bacteria	Firmicutes	Negativicutes	Selenomonadales	Veillonellaceae	Veillonella	TACGTAGGTGGCAAGCGTTGTCCGGAATTATTGGGCGTAAAGCGCGCGCAGGCGGAACTGTTAGTCTGTCTTAAAAGTTCGGGGCTTAACCCCGTGAGGG	0.368872
