# Supplementary material for: Falcon gut microbiota is shaped by diet and enriched in Salmonella
Source: PLoS One. 2024 Jan 30;19(1):e0293895. doi: 10.1371/journal.pone.0293895 (PMC10826950; doi:10.1371/journal.pone.0293895)
Supplement: S1 File — (ZIP) [file pone.0293895.s011.zip]

Archive with 1 entries (1 files):
- f9df71ae-81d8-437a-a712-0ee816a4e7dc (1)
