# Supplementary material for: Falcon gut microbiota is shaped by diet and enriched in Salmonella
Source: PLoS One. 2024 Jan 30;19(1):e0293895. doi: 10.1371/journal.pone.0293895 (PMC10826950; doi:10.1371/journal.pone.0293895)
Supplement: S2 File — (ZIP) [file pone.0293895.s012.zip]

Archive with 6 entries (6 files):
- 16SSongValidation.Rmd
- __MACOSX/._16SSongValidation.Rmd
- 16SSongNYUADFalcons.Rmd
- __MACOSX/._16SSongNYUADFalcons.Rmd
- 16SNYUADFalcons.Rmd
- __MACOSX/._16SNYUADFalcons.Rmd
