# Supplementary material for: Falcon gut microbiota is shaped by diet and enriched in Salmonella
Source: PLoS One. 2024 Jan 30;19(1):e0293895. doi: 10.1371/journal.pone.0293895 (PMC10826950; doi:10.1371/journal.pone.0293895)
Supplement: S2 File — (ZIP) [file pone.0293895.s012.zip › 16SSongValidation.Rmd]

---
title: "16SSongValidation"
author: "Aashish/Anique"
date: '2022-06-07'
output: html_document
editor_options: 
  chunk_output_type: console
---

# phyloseq object created by Anique Ahmad

##SET WORKING DIRECTORY
```{r, echo=TRUE}
seed=19470815
set.seed(seed)
my_dir =  c("/Users/aa5506/Desktop/falcon.microbiome.20220321/");
setwd(my_dir)
getwd()
input_path=   paste(my_dir,"input_path",sep="")
output_path = paste(my_dir,"results_20220321",sep="")
```
## Load libraries
```{r, echo=TRUE}
#libraries are best installed using BiocManager. If you do not have one, install it first
# if (!requireNamespace("BiocManager"))
#    install.packages("BiocManager")

#once BiocManager has been installed, insall necessary packages
  # BiocManager::install(c("dada2","ggplot2","gridExtra","phyloseq","plyr","dplyr","reshape2","ggrepel","vegan","DESeq2","randomcoloR","Rmisc","PMCMR","lme4","randomForest","ROCR","verification","qvalue","caret","e1071","caTools","rpart","ggridges","gplots","dunn.test","phangorn","ggpubr","DECIPHER"))

library("dada2");packageVersion("dada2");#citation("dada2")
library("ggplot2");packageVersion("ggplot2");#citation("ggplot2")
library("gridExtra");packageVersion("gridExtra");#citation("gridExtra")
library("phyloseq");packageVersion("phyloseq");#citation("phyloseq")
library("plyr");packageVersion("plyr");#citation("plyr")
library("dplyr");packageVersion("dplyr");#citation("dplyr")
library("reshape2");packageVersion("reshape2");#citation("reshape2")
library("ggrepel");packageVersion("ggrepel");#citation("ggrepel")
library("vegan");packageVersion("vegan");#citation("vegan")
library("DESeq2");packageVersion("DESeq2");#citation("DESeq2")
library("randomcoloR");packageVersion("randomcoloR");#citation("randomcoloR")
library("Rmisc");packageVersion("Rmisc");#citation("Rmisc")
library("PMCMR");packageVersion("PMCMR");#citation("PMCMR")
library("nlme");packageVersion("nlme");#citation("nlme")
library("lme4");packageVersion("lme4");#citation("lme4")
library("randomForest");packageVersion("randomForest");#citation("randomForest")
library("ROCR");packageVersion("ROCR");#citation("ROCR")
library("verification");packageVersion("verification");#citation("verification")
library("qvalue");packageVersion("qvalue");#citation("qvalue")
library("caret");packageVersion("caret");#citation("caret")
library("e1071");packageVersion("e1071");#citation("e1071")
library("caTools");packageVersion("caTools");#citation("caTools")
library("rpart");packageVersion("rpart");#citation("rpart")
library("ggridges");packageVersion("ggridges");#citation("ggridges")
library("gplots");packageVersion("gplots");#citation("gplots")
library("dunn.test");packageVersion("dunn.test");#citation("dunn.test")
library("stringr");packageVersion("stringr");#citation("stringr")
library("ggpubr");packageVersion("ggpubr");#citation("ggpubr")
library("grid");packageVersion("grid")
library("grDevices");packageVersion("grDevices")
library("stringi");packageVersion("stringi")
library("caTools");packageVersion("caTools")
library("tibble");packageVersion("tibble")
library("cluster");packageVersion("cluster")
library("kimisc");packageVersion("kimisc")
library("DECIPHER");packageVersion("DECIPHER")

#library("");packageVersion("");citation("")
```
## Necessary functions
```{r, echo=TRUE}
# sequencing depths
  sample_coverage<-function(phyloseqobj){
    xx = data.frame(nreads = sample_sums(phyloseqobj), 
                    sorted = 1:nsamples(phyloseqobj),
                    type = "Samples")
    xx$SampleID=rownames(xx)
    xx = xx[order(xx$nreads),]
    print(paste("coverage summary: "));print(summary(xx$nreads))
    print(paste("total reads = ",sum(xx$nreads),sep=""))
    print(paste("stdev = ",sd(xx$nreads),sep=""))
    #return(xx)
  }

# compute alpha diversity
  compute_alphadiv<-function(phyloseqobj,trials,rarefaction_depth){
    min_lib= rarefaction_depth
    nsamp = nsamples(phyloseqobj)
    trials = trials
   
    richness <- matrix(nrow = nsamp, ncol = trials)
    row.names(richness) <- sample_names(phyloseqobj)
    
    evennessF <- matrix(nrow = nsamp, ncol = trials)
    row.names(evennessF) <- sample_names(phyloseqobj)
    
    evennessS <- matrix(nrow = nsamp, ncol = trials)
    row.names(evennessS) <- sample_names(phyloseqobj)
    
    evennessI <- matrix(nrow = nsamp, ncol = trials)
    row.names(evennessI) <- sample_names(phyloseqobj)
  
    set.seed(007)
    for (i in 1:trials) {
      # Subsample
      r <- rarefy_even_depth(phyloseqobj, sample.size = min_lib, verbose = FALSE, replace = TRUE)
      
      # Calculate richness
      rich <- as.numeric(as.matrix(estimate_richness(r, measures = "Observed")))
      richness[ ,i] <- rich
      
      # Calculate evenness Shannon
      evenS <- as.numeric(as.matrix(estimate_richness(r, measures = "Shannon")))
      evennessS[ ,i] <- evenS
      }
  
    SampleID <- row.names(richness)
    mean <- apply(richness, 1, mean)
    sd <- apply(richness, 1, sd)
    measure <- rep("Richness", nsamp)
    rich_stats <- data.frame(SampleID, mean, sd, measure)
  
    SampleID <- row.names(evennessS)
    mean <- apply(evennessS, 1, mean)
    sd <- apply(evennessS, 1, sd)
    measure <- rep("Shannon", nsamp)
    even_statsS <- data.frame(SampleID, mean, sd, measure)
  
    alpha <- rbind(rich_stats, even_statsS)
  
    s <- data.frame(sample_data(phyloseqobj))
    alphadiv <- merge(alpha, s, by.x=c("SampleID"), by.y=c("Run"))
    # adding by.y=c("Run) fixes Error in fix.by(by.y, y) : 'by' must specify a uniquely valid column
    alphadiv$rarefaction=rep(min_lib,dim(alphadiv)[1])
    return(alphadiv)
 }
   
# Abundance plot
  plot_abundance = function(physeq, mapvar, Facet="Phylum", Color="Phylum"){
    mphyseq = psmelt(physeq)
    mphyseq <- subset(mphyseq, Abundance > 0)
    ggplot(data = mphyseq, mapping = aes_string(x = mapvar, y = "Abundance", color = Color, fill = Color)) +
      geom_violin(fill = NA) + geom_point(size = 1, alpha = 0.3, position = position_jitter(width = 0.3)) +
      geom_point(colour = "#454849", shape=21, alpha=0.5) +
      facet_wrap(facets = Facet) + scale_y_log10() +
      theme(legend.position="none") + theme(axis.text.x = element_text(angle = 90, hjust = 1))
  }

# Standard error calculation
  st.err <- function(x) {
    sd(x)/sqrt(length(x))
     }

# PAM clustering
  pamPCoA = function(x, k) {
    list(cluster = pam(x[,1:2], k, cluster.only = TRUE))
}

# Random Forest 
  runRF<-function(dataMatrix,iterations,treestart){
  rf=c()
  ntree=c()
  err=c()
  j=treestart;
  print("Running random forest classifier with starting number of trees = ")
  print(j)
  for(i in 1:iterations){
    xx=randomForest(pop ~ ., data = dataMatrix, ntree=j, importance=TRUE)
    ntree[i]=xx$ntree
    err[i]=mean(xx$err.rate[,1])
    dfrf=cbind(xx$confusion,ntree[i],err[i])
    rf=rbind(rf,dfrf)
    j=j+50
  }
  df=as.data.frame(cbind(ntree,err))
  plot(df$ntree,df$err, type="p")
  return(rf)
}

# rename taxa  
  rename.taxa<-function(taxatable){
    # subset taxa with known genus
    genus.kwn=taxatable[!is.na(taxatable$Genus),]
    # subset taxa with unknown genus but known family and relabel genus
    genus.unk=taxatable[is.na(taxatable$Genus),]
    if (dim(genus.unk)[1] > 0) {
      family.kwn=genus.unk[!is.na(genus.unk$Family),]
        if (dim(family.kwn)[1] > 0) {family.kwn$Genus=paste(family.kwn$Family,"g__unk",sep=".")}
      family.unk=genus.unk[is.na(genus.unk$Family),]
      }
    # subset taxa with unknown family but known order and relabel genus  
    if (dim(family.unk)[1] > 0) {
    	order.kwn=family.unk[!is.na(family.unk$Order),]
          if (dim(order.kwn)[1] > 0) {order.kwn$Genus=paste(order.kwn$Order,"f__unk",sep=".")}
      order.unk=family.unk[is.na(family.unk$Order),]
    } 
    # subset taxa with unknown order but known class and relabel genus
    if (dim(order.unk)[1] > 0) {
      class.kwn=order.unk[!is.na(order.unk$Class),]
        if (dim(class.kwn)[1] > 0) {class.kwn$Genus=paste(class.kwn$Class,"o__unk",sep=".")}
      class.unk=order.unk[is.na(order.unk$Class),]
    }
    # subset taxa with unknown class and relabel genus
    if (dim(class.unk)[1] > 0) {class.unk$Genus=paste(class.unk$Phylum,"c__unk",sep=".")}
  
    # create final table
    taxtable2=rbind(genus.kwn,family.kwn,order.kwn,class.kwn,class.unk)
  return(taxtable2)
  }
  
# function to get color labels in dendrogram
colLab <- function(n) {
    if (is.leaf(n)) {
        a <- attributes(n)
        labCol <- labelColors[clusMember[which(names(clusMember) == a$label)]]
        attr(n, "nodePar") <- c(a$nodePar, lab.col = labCol)
    }
    n
}
```

### Remove duplicates from raw phyloseqs
```{r, echo=TRUE}
  ps.raw=readRDS(paste(input_path,"0.phyloseq.song.animals.falcons.metadata.rds",sep="/"))
  print(ps.raw) #293164 taxa and 2440 samples
  table(sample_data(ps.raw)$Study)
  # NYUADFalcons         Song 
  #         41         2399 
  
#Remove duplicates
  df <- data.frame(sample_data(ps.raw))
  dim(df) #2440   28
  df <- df[df$BirdNo != "Replicate",] #Remove falcon duplicates based on BirdNo
  dim(df) #2429   28 (11 were duplicates)
  
  set.seed(seed)
  df <- df[!duplicated(df$LibraryName),] #Remove knight duplicates based on LibraryName
  dim(df) #2165   28 (264 were duplicates)
  table(df$Study)
  # NYUADFalcons         Song 
  #         30         2135 
  
  ps.raw <- ps.raw %>%
    subset_samples(Run %in% df$Run) %>%
    prune_taxa(taxa_sums(.) > 0, .)
  ps.raw #289951 taxa and 2165 samples
  
  saveRDS(ps.raw,paste(input_path,"0.phyloseq.ahmad.et.al.metadata.rds",sep="/"))
```


##################################
###       RECREATE SONG        ###
##################################
## read raw phyloseq object and just keep song animals
```{r, echo=TRUE}
  ps.raw=readRDS(paste(input_path,"0.phyloseq.ahmad.et.al.metadata.rds",sep="/"))
  print(ps.raw) #289951 taxa and 2165 samples
  table(sample_data(ps.raw)$Study)
  #NYUADFalcons         Song 
  #       30         2135 
  
  ps.raw <- ps.raw %>%
    subset_samples(Study !="NYUADFalcons") %>%
    prune_taxa(taxa_sums(.) > 0, .)
  ps.raw #289811 taxa and 2135 samples
  table(sample_data(ps.raw)$Study)
  #Song 
  #2135 
  sample_coverage(ps.raw)
``` 

## QC (A=5)
```{r, echo=TRUE}
  print(ps.raw) #289811 taxa and 2135 samples
  readsumsdf = data.frame(nreads = sort(taxa_sums(ps.raw), TRUE), 
                            sorted = 1:ntaxa(ps.raw), type = "Taxa")
  readsumsdf = rbind(readsumsdf, data.frame(nreads = sort(sample_sums(ps.raw), TRUE), 
                                            sorted = 1:nsamples(ps.raw),type = "Samples"))
  pdf(paste(output_path,"Taxa.and.sample.coverage.precleanup.song.animals.pdf",sep="/"),width=4,height=3)
      title = "Total number of reads precleanup"
      ggplot(readsumsdf, aes(x = sorted, y = nreads)) + 
        geom_bar(stat = "identity", color = "lightsteelblue", fill = "lightsteelblue") + 
        ggtitle(title)  + facet_wrap(~type, 1, scales = "free") +
        ylab("Sequencing depth (number of reads)")  +
        xlab("")  + 
        theme_bw() + theme(panel.border = element_blank(), 
                         panel.grid.major = element_blank(),
                         panel.grid.minor = element_blank(), 
                         axis.line = element_line(colour = "black")) +
        theme(axis.text.x = element_text(angle = -90, hjust = 0, vjust=0.5))
  dev.off()
  
  prev0 = apply(X = otu_table(ps.raw),
                MARGIN = ifelse(taxa_are_rows(ps.raw), yes = 1, no = 2),
                FUN = function(x){sum(x > 0)})
  prevdf = data.frame(Prevalence = prev0,
                      TotalAbundance = taxa_sums(ps.raw),
                      tax_table(ps.raw))
  prevdf1 = subset(prevdf, Phylum %in% get_taxa_unique(ps.raw, "Phylum"))
  
  pdf(paste(output_path,"Taxa.prevalence.precleanup.song.animals.pdf",sep="/"), width=10, height=6)
    ggplot(prevdf1, aes(TotalAbundance, Prevalence/nsamples(ps.raw), color = Phylum)) +
      geom_point(size = 2, alpha = 0.7) + scale_x_log10() + xlab("Total Abundance") +
      ylab("Prevalence [Frac. Samples]") + facet_wrap(~Phylum) + theme(legend.position="none")  +
      theme_bw() + theme(panel.border = element_blank(), 
                         panel.grid.major = element_blank(),
                         panel.grid.minor = element_blank(), 
                         axis.line = element_line(colour = "black")) +
      theme(axis.text.x = element_text(angle = -90, hjust = 0, vjust=0.5)) +
      theme(legend.position = "none")
  dev.off()
    
  filter <- phyloseq::genefilter_sample(ps.raw,
                                        filterfun_sample(function(x) x > 2), 
                                        A = 5)
  tmp <- prune_taxa(filter, ps.raw)
  ps1 = subset_taxa(tmp, #!is.na(Phylum) &
                      Phylum != "Apicomplexa" &
                      Phylum != "Arthropoda" &
                      Phylum != "Ascomycota" &
                      Phylum != "Basidiomycota" &
                      Phylum != "Dsependentiae" &
                      Phylum != "Euglenozoa" &
                      Phylum != "FBP" &
                      Phylum != "Hsydrogenedentes" &
                      Phylum != "Incertae_Sedis" &
                      Phylum != "Mucoromycota" &
                      Phylum != "Nematoda" &
                      Phylum != "Ochrophyta" &
                      Phylum != "Omnitrophicaeota" &
                      Phylum != "Parabasalia" &
                      Phylum != "Thaumarchaeota" &
                      Phylum != "Vertebrata" &
                      Phylum != "Retaria"
                      )
  print(tmp)
  print(ps1)
  
  readsumsdf = data.frame(nreads = sort(taxa_sums(ps1), TRUE), 
                          sorted = 1:ntaxa(ps1), type = "Taxa")
  readsumsdf = rbind(readsumsdf, data.frame(nreads = sort(sample_sums(ps1), TRUE), 
                          sorted = 1:nsamples(ps1), type = "Samples"))
  pdf(paste(output_path,"Taxa.and.sample.coverage.pstcleanup.song.animals.pdf",sep="/"),width=4,height=3)
    title = "Total number of reads postcleanup"
    p = ggplot(readsumsdf, aes(x = sorted, y = nreads)) + 
      geom_bar(stat = "identity", color = "dodgerblue", fill = "dodgerblue")
    p + ggtitle(title) +  facet_wrap(~type, 1, scales = "free") +
      xlab("Sequencing depth (number of reads)")    +
      theme_bw() + theme(panel.border = element_blank(), 
                         panel.grid.major = element_blank(),
                         panel.grid.minor = element_blank(), 
                         axis.line = element_line(colour = "black")) +
      theme(axis.text.x = element_text(angle = -90, hjust = 0, vjust=0.5))
  dev.off()

  print(sample_coverage(ps1))

  prev0 = apply(X = otu_table(ps1),
                MARGIN = ifelse(taxa_are_rows(ps1), yes = 1, no = 2),
                FUN = function(x){sum(x > 0)})
  prevdf = data.frame(Prevalence = prev0,
                      TotalAbundance = taxa_sums(ps1),
                      tax_table(ps1))
  prevdf1 = subset(prevdf, Phylum %in% get_taxa_unique(ps1, "Phylum"))
  
  pdf(paste(output_path,"Taxa.prevalence.pstcleanup.song.animals.pdf",sep="/"))
    ggplot(prevdf1, aes(TotalAbundance, Prevalence/nsamples(ps1), color = Phylum)) +
      geom_point(size = 2, alpha = 0.7) + scale_x_log10() + xlab("Total Abundance") +
      ylab("Prevalence [Frac. Samples]") + facet_wrap(~Phylum) +
      theme(legend.position="none")  +
      theme_bw() + theme(panel.border = element_blank(), 
                         panel.grid.major = element_blank(),
                         panel.grid.minor = element_blank(), 
                         axis.line = element_line(colour = "black")) +
      theme(axis.text.x = element_text(angle = -90, hjust = 0, vjust=0.5)) +
      theme(legend.position = "none")
  dev.off()
  
  print(ps1)
  saveRDS(ps1,paste(input_path,"1.phyloseq.song.metadata.cln.rds",sep="/"))
```

## read clean phyloseq object
```{r, echo=TRUE}
  ps.cln=readRDS(paste(input_path,"1.phyloseq.song.metadata.cln.rds",sep="/"))
  print(ps.raw) #289811 taxa and 2135 samples
  print(ps.cln) #24267 taxa and 2135 samples
``` 

### Calculate alpha diversity (As QC from unbalanced clean phyloseq)
```{r, echo=TRUE}
# Checking sample coverage in samples
  ps.cln
  sample_coverage(ps.cln)
  
  readsumsdf <- cbind(sample_data(ps.cln), data.frame(nreads = sample_sums(ps.cln)))
  head(readsumsdf)
  readsumsdf <- readsumsdf[order(-readsumsdf$nreads),]
  head(readsumsdf)
  readsumsdf$Run <- factor(readsumsdf$Run, levels = readsumsdf$Run)
  
  pdf(paste(output_path,"Sample.coverage.song.pdf",sep="/"), width=10, height=6)
    ggplot(readsumsdf, aes(x = Run, y = nreads)) + geom_bar(stat = "identity")
  dev.off()
  
  ps.ad <- prune_samples(sample_sums(ps.cln) > 10000, ps.cln) #1824 samples (2135-1824=311 samples removed)
  ps.ad <- prune_taxa(taxa_sums(ps.ad) > 0, ps.ad) #24262 taxa (24267-24267=0 taxa removed)
  ps.ad
  sample_coverage(ps.ad)
  names(sample_data(ps.ad))
  head(sample_data(ps.ad))
  dim(sample_data(ps.ad))
# rarefaction statistics
  xx = data.frame(sample_sums(ps.ad))
  xx$Run=rownames(xx)
  colnames(xx)=c("Coverage","SampleID")
  xx = xx[order(xx$Coverage),]
  min(xx$Coverage)
  depth=1000
  maximm=round(min(xx$Coverage)/depth,0)
  maximm = maximm - 1

for ( i in 1:maximm){
  # calculate alpha diversity by subsampling at the rarefaction depth 
    rfxn=compute_alphadiv(ps.ad,10,depth)
    head(rfxn)
  # calculate evenness  
    evenness = subset(rfxn, measure=="Shannon")
    evn=evenness$mean/log(dim(otu_table(ps.ad))[2])
    evenness$mean=evn
    evenness$sd=rep("NA",dim(evenness)[1])
    evenness$measure=rep("Evenness",dim(evenness)[1])
    rfxn2=rbind(rfxn,evenness)
    rfxn2=rfxn2[order(rfxn2$SampleID),]
    filename=paste("AlphaDiversity",depth,"txt",sep=".")
    write.table(rfxn2, file = filename,
                append = FALSE, quote = FALSE, sep = "\t", 
                eol = "\n", na = "NA", dec = ".", row.names = FALSE, col.names = TRUE)
  # increase depth by 1000 
    depth=depth+1000
}

# merge the alphadiversity data  
  ad1=read.table("AlphaDiversity.1000.txt", header=TRUE,sep = '\t')
  ad2=read.table("AlphaDiversity.2000.txt", header=TRUE,sep = '\t')
  ad3=read.table("AlphaDiversity.3000.txt", header=TRUE,sep = '\t')
  ad4=read.table("AlphaDiversity.4000.txt", header=TRUE,sep = '\t')
  ad5=read.table("AlphaDiversity.5000.txt", header=TRUE,sep = '\t')
  ad6=read.table("AlphaDiversity.6000.txt", header=TRUE,sep = '\t')
  ad7=read.table("AlphaDiversity.7000.txt", header=TRUE,sep = '\t')
  ad8=read.table("AlphaDiversity.8000.txt", header=TRUE,sep = '\t')
  ad9=read.table("AlphaDiversity.9000.txt", header=TRUE,sep = '\t')
  ad10=read.table("AlphaDiversity.10000.txt", header=TRUE,sep = '\t')

  ad=rbind(ad1,ad2,ad3,ad4,ad5,ad6,ad7,ad8,ad9,ad10)
  head(ad);tail(ad)
  summary(ad$rarefaction)
  ad2=subset(ad, measure == "Richness" | measure == "Shannon")
  summary(ad2$rarefaction)
  
  write.table(ad2, file = "AlphaDiversity.song.animals.qc.2022.10.18.txt", append = FALSE, quote = FALSE, 
            sep = "\t",eol = "\n", na = "NA", dec = ".", row.names = FALSE,
            col.names = TRUE, qmethod = c("escape", "double"),
            fileEncoding = "")

# Plot alpha diversity
# read the concatenated alphadiv file
  ad = read.table(file.path(input_path,"AlphaDiversity.song.animals.qc.2022.10.18.txt"),sep="\t", header=TRUE) 
  head(ad);dim(ad)
  summary(ad$rarefaction)  
  
# plot richness (individuals)
  rich=data.frame(subset(ad,measure=="Richness"))
  rich$mean=as.numeric(paste(rich$mean))
  rich$sd=as.numeric(paste(rich$sd))
  rich$rarefaction=as.numeric(paste(rich$rarefaction))
  head(rich);dim(rich)
  table(rich$SampleID,rich$rarefaction)
  
  pdf(paste(output_path,"RarefactionCurves.song.animals.richness.pdf",sep="/"), 4,4)
    ggplot(rich, aes(rarefaction, mean, ymin = mean - sd, ymax = mean + sd, group=SampleID)) +  
      geom_line(size=0.1) + geom_pointrange() +
      ylab("Species Richness") + xlab("Rarefaction depth") + theme_bw() + 
      theme(panel.border = element_blank(), panel.grid.major = element_blank(),
            panel.grid.minor = element_blank(), axis.line = element_line(colour = "black"))
  dev.off()  

# plot shannon (individuals)
  shannon=data.frame(subset(ad,measure=="Shannon"))
  shannon$mean=as.numeric(paste(shannon$mean))
  shannon$sd=as.numeric(paste(shannon$sd))
  shannon$rarefaction=as.numeric(paste(shannon$rarefaction))
  head(shannon);dim(shannon)
  table(shannon$SampleID,shannon$rarefaction)

  pdf(paste(output_path,"RarefactionCurves.song.animals.shannon.pdf",sep="/"), 4,4)
    ggplot(shannon, aes(rarefaction, mean, ymin = mean - sd, ymax = mean + sd, group=SampleID)) +
      geom_line(size=0.1) + geom_pointrange() + 
      ylab("Shannon's Index") + xlab("Rarefaction depth") + theme_bw() + 
      theme(panel.border = element_blank(), panel.grid.major = element_blank(),
            panel.grid.minor = element_blank(), axis.line = element_line(colour = "black"))
  dev.off()  
```

## prune and select 5 samples max per species
```{r, echo=TRUE}
  ps.raw #289811 taxa and 2135 samples
  sample_coverage(ps.raw) 
# [1] "coverage summary: "
#    Min. 1st Qu.  Median    Mean 3rd Qu.    Max. 
#       1   53094  100889  107575  140206 1209879 
# [1] "total reads = 229672486"
# [1] "stdev = 85566.2515009514"

  ps.cln #24267 taxa and 2135 samples
  sample_coverage(ps.cln) 
# [1] "coverage summary: "
#    Min. 1st Qu.  Median    Mean 3rd Qu.    Max. 
#       0   31063   83123   87903  123430 1182055 
# [1] "total reads = 187673522"
# [1] "stdev = 78840.0986869588"
  
  ps.cln=readRDS(paste(input_path,"1.phyloseq.song.metadata.cln.rds",sep="/"))

  ps.cln <- prune_samples(sample_sums(ps.cln) > 10000, ps.cln)
  ps.cln #24267 taxa and 1824 samples (2135-1824=311 samples with reads < 10,000)
  sample_coverage(ps.cln)
# [1] "coverage summary: "
#    Min. 1st Qu.  Median    Mean 3rd Qu.    Max. 
#   10107   55576   94218  102530  130396 1182055 
# [1] "total reads = 187014663"
# [1] "stdev = 76192.4918360829"

#Keep only 5 samples per species
  df1 <- data.frame(sample_data(ps.cln))
  #length(unique(df1$ScientificName)) #537 species
  #head(table(df1$ScientificName))
  
#Create dataframe of species with more than 5 individuals and then sample 5 per species
  more.than.5 <- data.frame(df1 %>% group_by(ScientificName) %>% filter(n()>5))
  #length(unique(more.than.5$ScientificName)) #85 species with more than 5 individuals 
  #head(table(more.than.5$ScientificName))
  more.than.5 <- more.than.5[more.than.5$ScientificName != "NM",] #remove individuals with no ScientificName
  
  exactly.5 <- data.frame(more.than.5 %>% group_by(ScientificName) %>% sample_n(size=5, replace=F))
  #length(unique(exactly.5$ScientificName)) #84 species with exactly 5 individuals (NM removed)
  #head(table(exactly.5$ScientificName))

#Create dataframe of species with less than 6 individuals
  less.than.6 <- data.frame(df1 %>% group_by(ScientificName) %>% filter(n()<6))
  #length(unique(less.than.6$ScientificName)) #452 species
  #head(table(less.than.6$ScientificName)) 
  #dim(less.than.6[less.than.6$ScientificName=="NM",])# 0 28 (All individuals have names)

#Combine dataframes of species with exactly 5 individuals and of species with less than or equal to 5 individuals
  balanced <- rbind(exactly.5,less.than.6,header=T)
  #length(unique(balanced$ScientificName)) #537; no species loss
  #head(table(balanced$ScientificName))
  
  #head(balanced)
  #tail(balanced)
  balanced <- balanced[1:length(balanced[,1])-1,] # remove last entry
  
#Prune samples and taxa from phyloseq object to have 5 max per species
  ps.cln <- ps.cln %>%
    subset_samples(Run %in% balanced$Run) %>%
    prune_taxa(taxa_sums(.) > 0, .)
  ps.cln 
  
  write.csv(sample_data(ps.cln),"phyloseq.pruned.sampledata.csv")
  
  saveRDS(ps.cln,paste(input_path,"2.phyloseq.song.metadata.cln.bal.rds",sep="/"))
```

## read clean, balanced phyloseq object
```{r, echo=TRUE}
  ps.cln=readRDS(paste(input_path,"2.phyloseq.song.birds.bats.falcons.metadata.cln.pruned.rds",sep="/"))
  print(ps.cln) #24065 taxa and 1330 samples
  sample_coverage(ps.cln)
``` 

### Construct phylogenetic tree
```{r, echo=TRUE}
  ps = readRDS(paste(input_path,"2.phyloseq.song.metadata.cln.bal.rds",sep="/"))
  ps
  seqtab=data.frame(row.names(tax_table(ps)))
  seqtab$abundance=c("1")
  colnames(seqtab)=c("sequence","abundance")
  head(seqtab)

  seqs <- getSequences(seqtab)
  names(seqs) <- seqs # This propagates to the tip labels of the tree
  #mult <- msa(seqs, method="ClustalW", type="dna", order="input")
  #phang.align <- as.phyDat(mult, type="DNA", names=getSequence(seqtab))

  alignment <- AlignSeqs(DNAStringSet(seqs), anchor=NA)

  #BiocManager::install(c("phangorn"))
  library("phangorn") 

  phang.align <- phyDat(as(alignment, "matrix"), type="DNA")
  dm <- dist.ml(phang.align)
  treeNJ <- NJ(dm) 
  fit = pml(treeNJ, data=phang.align)

  fitGTR <- update(fit, k=4, inv=0.2)
  fitGTR <- optim.pml(fitGTR, model="GTR", optInv=TRUE, optGamma=TRUE,
                       rearrangement = "stochastic", control = pml.control(trace = 0))
  detach("package:phangorn", unload=TRUE)

  print(ps)
  tax  = tax_table(ps)
  otu  = otu_table(ps)
  sam  = sample_data(ps)
  
  pstr <- phyloseq(tax_table(tax), 
                 sample_data(sam), 
                 otu_table(otu, taxa_are_rows = FALSE),
                 phy_tree(fitGTR$tree))
  pstr
  rank_names(pstr)
  
  saveRDS(pstr,"2.phyloseq.song.metadata.cln.bal.tree.rds")
```

## read cleaned phyloseq object
```{r, echo=TRUE}
# read phyloseq object
  ps.cln=readRDS(paste(input_path,"2.phyloseq.song.metadata.cln.bal.tree.rds",sep="/"))
  print(ps.cln) 
  
  tax=data.frame(tax_table(ps.cln))
  otu=data.frame(otu_table(ps.cln))
  smp=sample_data(sample_data(ps.cln))
  
  write.csv(tax,"song.animals.microbiome.taxatble.csv",row.names = FALSE)
  write.csv(otu,"song.animals.microbiome.otutble.csv",row.names = FALSE)
  write.csv(smp,"song.animals.microbiome.sampledata.csv",row.names = FALSE)
```


## Calculate Unweighted UNIFrac distances
```{r, echo=TRUE}
# log transform the raw count data
  pslog <- transform_sample_counts(ps.cln, function(x) log(1 + x))
  print(pslog)
                                   
# calculate unweighted unifrac distance
  set.seed(seed)
  ufdist = phyloseq::distance(pslog, method="unifrac",normalized=TRUE, parallel=FALSE,fast=TRUE) 
  pcoa <- ordinate(pslog, method = "MDS", distance = ufdist)
  evals <- pcoa$values$Eigenvalues
   
# screeplot
  plot_scree(pcoa) + xlim(as.character(seq(1,20))) + 
      ggtitle("UNIfrac ordination eigenvalues") +
      theme_bw() + theme(panel.border = element_blank(), panel.grid.major = element_blank(),
                         panel.grid.minor = element_blank(), axis.line = element_line(colour = "black"))
# top 3 axes are important
# proportion of  variance explained by
  evals[1]/sum(evals) #0.1241992
  evals[2]/sum(evals) #0.04745567
  evals[3]/sum(evals) #0.04230476
  
  sample_data(pslog)$PCoA1=pcoa$vectors[,1]
  sample_data(pslog)$PCoA2=pcoa$vectors[,2]
  sample_data(pslog)$PCoA3=pcoa$vectors[,3]

  sampledf=data.frame(sample_data(pslog))
  head(sampledf)
  
# assess statistical significance using PERMANOVA
  sampledf <- data.frame(sample_data(pslog))
  head(sampledf)
  adonis2(ufdist ~ ScientificClass+FlightStatus+Captivity+
            SampleRegion+SampleCollection, data = sampledf, permutations = 999)
  #   adonis2(formula = ufdist ~ ScientificClass + FlightStatus + Captivity + SampleRegion + SampleCollection, data = sampledf, permutations = 999)
  #                    Df SumOfSqs      R2       F Pr(>F)    
  # ScientificClass     9    50.52 0.10137 17.4127  0.001 ***
  # FlightStatus        2     4.42 0.00887  6.8565  0.001 ***
  # Captivity           1     6.84 0.01372 21.2110  0.001 ***
  # SampleRegion        2     2.71 0.00544  4.2018  0.001 ***
  # SampleCollection    4    11.28 0.02263  8.7468  0.001 ***
  # Residual         1311   422.64 0.84798                   
  # Total            1329   498.40 1.00000  

  
  write.csv(sampledf,file.path(paste(output_path,"sampledf.uunifrac.song.animals.asv.csv",sep="/")))
  sampledf <- read.csv(file.path(output_path, "sampledf.uunifrac.song.animals.asv.csv"), header=T, row.names=1)
  
  sampledf$IsBat <- "No"
  sampledf$IsBat[sampledf$ScientificOrder == "Chiroptera"] <- "Yes"
  
  table(sampledf$ScientificClass)
  sampledf$CommonClass <- c()
  sampledf$CommonClass[sampledf$ScientificClass == "Mammalia"] <- "Mammals"
  sampledf$CommonClass[sampledf$ScientificClass == "Amphibia"] <- "Ambhibians"
  sampledf$CommonClass[sampledf$ScientificClass == "Arachnida"] <- "Arthropods"
  sampledf$CommonClass[sampledf$ScientificClass == "Cephalochordata"] <- "Cephalopods"
  sampledf$CommonClass[sampledf$ScientificClass == "Chelonia"] <- "Reptiles"
  sampledf$CommonClass[sampledf$ScientificClass == "Crocodylomorpha"] <- "Reptiles"
  sampledf$CommonClass[sampledf$ScientificClass == "Insecta"] <- "Arthropods"
  sampledf$CommonClass[sampledf$ScientificClass == "Lepidosauria"] <- "Reptiles"
  sampledf$CommonClass[sampledf$ScientificClass == "Petromyzontida"] <- "Fish"
  sampledf$CommonClass[sampledf$ScientificClass == "Aves"] <- "Aves"
  table(sampledf$CommonClass)
  
  sampledf$Groups <- c()
  table(sampledf$ScientificClass)
  sampledf$Groups[sampledf$ScientificClass == "Mammalia"] <- "5.Mammals"
  sampledf$Groups[sampledf$ScientificClass == "Aves"] <- "2.Birds"
  sampledf$Groups[sampledf$ScientificOrder == "Chiroptera"] <- "4.Bats"
  sampledf$Groups[sampledf$ScientificOrder == "Casuariiformes" | sampledf$ScientificOrder == "Apterygiformes" |
                    sampledf$ScientificOrder == "Tinamiformes" |sampledf$ScientificOrder == "Rheiformes" |sampledf$ScientificOrder == "Struthioniformes" ] <- "3.FlightLessBirds"
  sampledf$Groups[sampledf$CommonClass == "Ambhibians"] <- "1.Non Birds & Mammals"
  sampledf$Groups[sampledf$CommonClass == "Arthropods"] <- "1.Non Birds & Mammals"
  sampledf$Groups[sampledf$CommonClass == "Cephalopods"] <- "1.Non Birds & Mammals"
  sampledf$Groups[sampledf$CommonClass == "Fish"] <- "1.Non Birds & Mammals"
  sampledf$Groups[sampledf$CommonClass == "Reptiles"] <- "1.Non Birds & Mammals"
  sampledf$Groups[sampledf$CommonClass == "NM"] <- "1.Non Birds & Mammals"
  table(sampledf$Groups)
  
  levels.class <- levels(factor(sampledf$CommonClass))
  color.class <- setNames(c("springgreen","red","goldenrod","lightsteelblue","dodgerblue","purple","darkgreen"),levels.class)
  
  
  bats <- data.frame(sampledf$IsBat)
  colnames(bats) <- "color"
  bats$alpha <- bats$color
  bats$color[bats$color == "No"] <- "white"
  bats$color[bats$color == "Yes"] <- "black"
  bats$alpha[bats$alpha == "No"] <- 0.3
  bats$alpha[bats$alpha == "Yes"] <- 0.6
  head(bats)
  

  #sampledf$PCoA2 <- sampledf$PCoA2*-1
  pdf(paste(output_path,"PCoA1&2.uunifrac.class.song.animals.asv.pdf",sep="/"),6,4)  
    ggplot(sampledf,aes(PCoA1,PCoA2,fill=CommonClass,color=CommonClass,shape=IsBat)) + 
      geom_point(size=3,alpha=as.numeric(bats$alpha), color=bats$color) +
      scale_shape_manual(values=c(21,24)) +
      scale_fill_manual(values=color.class) +
      scale_color_manual(values=color.class) +
      xlab("PCo1 [12%]") + ylab("PCo2 [5%]") +
      geom_hline(yintercept =0,lty=3) + geom_vline(xintercept =0,lty=3) +
      theme_classic() + theme(legend.position="none") +
      coord_fixed(sqrt(evals[2] / evals[1]))
  dev.off()
  
  pdf(paste(output_path,"PCoA1&2.uunifrac.class.song.animals.asv.legend.pdf",sep="/"),15,4)  
    plot(NULL ,xaxt='n',yaxt='n',bty='n',ylab='',xlab='', xlim=0:1, ylim=0:1)
    legend("topleft", legend = levels.class, pch=16, pt.cex=3, cex=1.5, bty='n',
      col = color.class,horiz=T)
      mtext("Scientific Class", at=0.0, cex=2)
  dev.off()
  
  levels.group <- levels(factor(sampledf$Groups))
  color.group <- setNames(c("red","goldenrod","lightgoldenrod","purple","mediumorchid1"),levels.group)

  pdf(paste(output_path,"PCoA1.uunifrac.class.song.animals.asv.violin.pdf",sep="/"),6,3)  
    ggplot(sampledf,aes(PCoA1,Groups,fill=Groups))+geom_violin()+geom_point(color="black",shape=21,size=1)+
        scale_fill_manual(values=color.group)+
        geom_point() +  theme_classic() +
        theme(axis.title.x=element_blank(),axis.text.y=element_blank(),axis.ticks.y=element_blank())
  dev.off()
  
  set.seed(seed)
  dunn.test(sampledf$PCoA1,sampledf$Groups, method="bh")
  #                              Comparison of x by group                            
  #                              (Benjamini-Hochberg)                              
  # Col Mean-|
  # Row Mean |   1.Non Bi    2.Birds   3.Flight     4.Bats
  
  #  2.Birds |  -12.10943
  #          |    0.0000*
  #          |
  # 3.Flight |   1.174396   6.666279
  #          |     0.1335    0.0000*
  #          |
  #   4.Bats |  -3.315087   0.712080  -3.528975
  #          |    0.0007*     0.2382    0.0003*
  #          |
  # 5.Mammal |   6.293777   25.64574   1.664380   5.610319
  #          |    0.0000*    0.0000*     0.0600    0.0000*
  
  
# Further statistical tests as in Song paper
  # keep only birds
  #####
  ps.cln #24038 taxa and 1330 samples
  ps.cln.birds <- ps.cln %>%
    subset_samples(ScientificClass =="Aves") %>%
    prune_taxa(taxa_sums(.) > 0, .)
  ps.cln.birds #10562 taxa and 646 samples
  table(sample_data(ps.cln.birds)$ScientificClass)
  
  #log transform the raw count data
  pslog.birds <- transform_sample_counts(ps.cln.birds, function(x) log(1 + x))
  print(pslog.birds)
  
  # calculate unweighted unifrac distance
  set.seed(seed)
  ufdist.birds = phyloseq::distance(pslog.birds, method="unifrac",normalized=TRUE, parallel=FALSE,fast=TRUE)
  pcoa <- ordinate(pslog.birds, method = "MDS", distance = ufdist.birds)
  evals <- pcoa$values$Eigenvalues
  
  # proportion of  variance explained by
  evals[1]/sum(evals) #0.1030366
  evals[2]/sum(evals) #0.05925473
  evals[3]/sum(evals) #0.03411856

  sample_data(pslog.birds)$PCoA1=pcoa$vectors[,1]
  sample_data(pslog.birds)$PCoA2=pcoa$vectors[,2]
  sample_data(pslog.birds)$PCoA3=pcoa$vectors[,3]
  
  sampledf <- data.frame(sample_data(pslog.birds))

  # assess statistical significance using PERMANOVA
  head(sampledf);dim(sampledf)
  names(sampledf)
  adonis2(ufdist.birds ~ ScientificOrder+FlightStatus+Captivity+
            SampleRegion+SampleCollection, data = sampledf, permutations = 999)
#   adonis2(formula = ufdist.birds ~ ScientificOrder + FlightStatus + Captivity + SampleRegion + SampleCollection, data = sampledf, permutations = 999)
#                   Df SumOfSqs      R2       F Pr(>F)    
# ScientificOrder   25   28.947 0.13351  4.0577  0.001 ***
# FlightStatus       1    0.719 0.00332  2.5190  0.001 ***
# Captivity          1    3.458 0.01595 12.1184  0.001 ***
# SampleRegion       2    2.889 0.01332  5.0620  0.001 ***
# SampleCollection   3    5.879 0.02711  6.8670  0.001 ***
# Residual         613  174.922 0.80679                   
# Total            645  216.813 1.00000 
  #####
  
  # keep only mammals
  #####
  ps.cln #24038 taxa and 1330 samples
  ps.cln.mammals <- ps.cln %>%
    subset_samples(ScientificClass =="Mammalia") %>%
    prune_taxa(taxa_sums(.) > 0, .)
  ps.cln.mammals #18890 taxa and 499 samples
  table(sample_data(ps.cln.mammals)$ScientificClass)
  
  #log transform the raw count data
  pslog.mammals <- transform_sample_counts(ps.cln.mammals, function(x) log(1 + x))
  print(pslog.mammals)
  
  # calculate unweighted unifrac distance
  set.seed(seed)
  ufdist.mammals = phyloseq::distance(pslog.mammals, method="unifrac",normalized=TRUE, parallel=FALSE,fast=TRUE)
  pcoa <- ordinate(pslog.mammals, method = "MDS", distance = ufdist.mammals)
  evals <- pcoa$values$Eigenvalues
  
  # proportion of  variance explained by
  evals[1]/sum(evals) #0.138196
  evals[2]/sum(evals) #0.06304025
  evals[3]/sum(evals) #0.04976731

  sample_data(pslog.mammals)$PCoA1=pcoa$vectors[,1]
  sample_data(pslog.mammals)$PCoA2=pcoa$vectors[,2]
  sample_data(pslog.mammals)$PCoA3=pcoa$vectors[,3]
  
  sampledf <- data.frame(sample_data(pslog.mammals))

  # assess statistical significance using PERMANOVA
  head(sampledf);dim(sampledf)
  names(sampledf)
  adonis2(ufdist.mammals ~ ScientificOrder+FlightStatus+Captivity+
            SampleRegion+SampleCollection, data = sampledf, permutations = 999)
  # adonis2(formula = ufdist.mammals ~ ScientificOrder + FlightStatus + Captivity + SampleRegion + SampleCollection, data = sampledf, permutations = 999)
  #                   Df SumOfSqs      R2      F Pr(>F)    
  # ScientificOrder   18   39.617 0.22513 7.9983  0.001 ***
  # FlightStatus       1    0.810 0.00460 2.9448  0.002 ** 
  # Captivity          1    1.145 0.00650 4.1594  0.001 ***
  # SampleRegion       2    1.454 0.00826 2.6411  0.001 ***
  # SampleCollection   3    2.791 0.01586 3.3809  0.001 ***
  # Residual         473  130.159 0.73964                  
  # Total            498  175.975 1.00000    
  #####
```

### Calculate and plot alpha diversity (ASV) at 10,000 reads
```{r, echo=TRUE}
  ps.ad <- ps.cln

  sample_coverage(ps.ad)
  names(sample_data(ps.ad))
  head(sample_data(ps.ad))
  dim(sample_data(ps.ad))
# rarefaction statistics
  xx = data.frame(sample_sums(ps.ad))
  xx$Run=rownames(xx)
  colnames(xx)=c("Coverage","SampleID")
  xx = xx[order(xx$Coverage),]
  min(xx$Coverage)
  depth=10000

# calculate alpha diversity by subsampling at the rarefaction depth 
  rfxn=compute_alphadiv(ps.ad,500,depth)
  head(rfxn)
# calculate evenness  
  evenness = subset(rfxn, measure=="Shannon")
  evn=evenness$mean/log(dim(otu_table(ps.ad))[2])
  evenness$mean=evn
  evenness$sd=rep("NA",dim(evenness)[1])
  evenness$measure=rep("Evenness",dim(evenness)[1])
  rfxn2=rbind(rfxn,evenness)
  rfxn2=rfxn2[order(rfxn2$SampleID),]
  filename=paste("AlphaDiversity.rarefied.song",depth,"txt",sep=".")
  write.table(rfxn2, file = filename,
              append = FALSE, quote = FALSE, sep = "\t", 
              eol = "\n", na = "NA", dec = ".", row.names = FALSE, col.names = TRUE)

# read the alpha diversity data  
  ad=read.table(paste(input_path,"AlphaDiversity.rarefied.song.10000.txt",sep="/"), header=TRUE,sep = '\t')
  head(ad);tail(ad)
  summary(ad$rarefaction)
  ad=subset(ad, measure == "Richness" | measure == "Shannon")
  summary(ad$rarefaction)
  
  
# plot richness (individuals)
  #####
  rich=data.frame(subset(ad,measure=="Richness"))
  rich$mean=as.numeric(paste(rich$mean))
  rich$sd=as.numeric(paste(rich$sd))
  rich$rarefaction=as.numeric(paste(rich$rarefaction))
  head(rich);dim(rich)
  
  table(rich$ScientificClass)
  dim(rich)
  head(rich)
  rich2 <- subset(rich, ScientificClass == "Aves" | ScientificClass== "Mammalia")
  table(rich2$ScientificClass)
  dim(rich2)
  head(rich2)
  
  table(rich2$FlightStatus)
  rich2 <- subset(rich2, FlightStatus != "Weak")
  table(rich2$FlightStatus)
  
  rich2$FlightStatus <- gsub("No","Flightless", rich2$FlightStatus)
  rich2$FlightStatus <- gsub("Strong","Flighted", rich2$FlightStatus)
  
  
  pdf(paste(output_path,"Richness.song.mammals.birds.flight.pdf",sep="/"),4,4)
    ggplot(rich2,aes(ScientificClass,mean,fill=FlightStatus)) + geom_boxplot() + 
      scale_fill_manual(values=c("gray60","white")) + xlab("") + ylab("Species Richness") +
      theme_classic()
  dev.off()
  
  rich2$cases <- c()
  rich2$cases <- paste(rich2$ScientificClass,rich2$FlightStatus, sep="_")
  table(rich2$cases)
  
  rich2$cases <- gsub("Aves_Flighted","Av.Yes", rich2$cases)
  rich2$cases <- gsub("Aves_Flightless","Av.No", rich2$cases)
  rich2$cases <- gsub("Mammalia_Flighted","Ma.Yes", rich2$cases)
  rich2$cases <- gsub("Mammalia_Flightless","Ma.No", rich2$cases)
  
  table(rich2$cases)
  
  kruskal.test(mean ~ cases, data=rich2) #p-value < 2.2e-16
  dunn.test(rich2$mean,rich2$cases, method="bh")
# Row Mean |      Av.No     Av.Yes      Ma.No
#   Av.Yes |   3.119124
#          |    0.0014*
#          |
#    Ma.No |  -4.800418  -19.10615
#          |    0.0000*    0.0000*
#          |
#   Ma.Yes |   1.106672  -0.355449   3.657768
#          |     0.1611     0.3611    0.0003*
  
  rich3 <- subset(rich, ScientificClass == "Aves")
  
  unique(rich3$Migration)
  rich3 <- subset(rich2, Migration != "NM")
  
  pdf(paste(output_path,"Richness.song.birds.migration.pdf",sep="/"),4,4)
    ggplot(rich3,aes(Migration,mean))+geom_boxplot()+ scale_fill_manual(values="white") + 
      geom_jitter(color="yellow", size=0.4, alpha=0.8) + ylab("Species Richness") + theme_classic()
  dev.off()
  
  kruskal.test(mean ~ Migration, data=rich3) #p-value = 0.08795
  
  #richness vs body size
  rich4 <- subset(rich2, BodyMass != "NM")
  rich4$BodyMass <- as.integer(rich4$BodyMass)
  class(rich4$BodyMass)
  
  pdf(paste(output_path,"Richness.song.mammals.birds.mass.pdf",sep="/"),6,4)
    ggplot(rich4,aes(log(BodyMass),mean,color=ScientificClass))+ scale_color_manual(values=c("goldenrod","purple")) +
      geom_jitter(aes(color=ScientificClass),size=0.4, alpha=0.6) +geom_smooth(method="lm")+
      xlab("log[BodyMass]") + ylab("Species Richness") + theme_classic()
  dev.off()
  
  rich4.mam <- subset(rich4, ScientificClass=="Mammalia")
  dim(rich4.mam)
  head(rich4.mam)
  cor.test(rich4.mam$mean,log(rich4.mam$BodyMass)) #0.4501797, p-value < 2.2e-16
  
  rich4.bird <- subset(rich4, ScientificClass=="Aves")
  dim(rich4.bird)
  head(rich4.bird)
  cor.test(rich4.bird$mean,log(rich4.bird$BodyMass)) #0.3669421, p-value < 2.2e-16
  
  rich4$cases <- c()
  rich4$cases <- paste(rich4$ScientificClass,rich4$FlightStatus, sep="_")
  
  rich4$cases <- gsub("Aves_Flighted","Aves", rich4$cases)
  rich4$cases <- gsub("Aves_Flightless","FlightLess birds", rich4$cases)
  rich4$cases <- gsub("Mammalia_Flighted","Bats", rich4$cases)
  rich4$cases <- gsub("Mammalia_Flightless","Mammalia", rich4$cases)
  table(rich4$cases)
  
  pdf(paste(output_path,"Richness.song.mammals.birds.cases.mass.pdf",sep="/"),6,4)
    ggplot(rich4,aes(log(BodyMass),mean,color=cases))+ scale_color_manual(values=c("goldenrod","black","lightgoldenrod","purple")) +
      geom_jitter(aes(color=cases),size=0.4, alpha=0.6) +geom_smooth(method="lm")+
      xlab("log[BodyMass]") + ylab("Species Richness") + theme_classic()
  dev.off()
  
  
  rich.mammals <- subset(rich4, cases=="Mammalia")
  dim(rich.mammals)
  head(rich.mammals)
  cor.test(rich.mammals$mean,log(rich.mammals$BodyMass)) #0.4333327, p-value < 2.2e-16
  
  rich.bats <- subset(rich4, cases=="Bats")
  dim(rich.bats)
  head(rich.bats)
  cor.test(rich.bats$mean,log(rich.bats$BodyMass)) #0.07877725, p-value = 0.8077
  
  rich.flightlessbirds <- subset(rich4, cases=="FlightLess birds")
  dim(rich.flightlessbirds)
  head(rich.flightlessbirds)
  cor.test(rich.flightlessbirds$mean,log(rich.flightlessbirds$BodyMass)) #0.3342276, p-value = 0.01768
  
  rich.aves <- subset(rich4, cases=="Aves")
  dim(rich.aves)
  head(rich.aves)
  cor.test(rich.aves$mean,log(rich.aves$BodyMass)) #0.3430297, p-value < 2.2e-16
  #####
  
# plot shannon (individuals)
  #####
  shannon=data.frame(subset(ad,measure=="Shannon"))
  shannon$mean=as.numeric(paste(shannon$mean))
  shannon$sd=as.numeric(paste(shannon$sd))
  shannon$rarefaction=as.numeric(paste(shannon$rarefaction))
  head(shannon);dim(shannon)

  table(shannon$ScientificClass)
  dim(shannon)
  head(shannon)
  shannon2 <- subset(shannon, ScientificClass == "Aves" | ScientificClass== "Mammalia")
  table(shannon2$ScientificClass)
  dim(shannon2)
  head(shannon2)
  
  table(shannon2$FlightStatus)
  shannon2 <- subset(shannon2, FlightStatus != "Weak")
  table(shannon2$FlightStatus)
  
  shannon2$FlightStatus <- gsub("No","Flightless", shannon2$FlightStatus)
  shannon2$FlightStatus <- gsub("Strong","Flighted", shannon2$FlightStatus)
  
  pdf(paste(output_path,"Shannon.song.mammals.birds.flight.pdf",sep="/"),4,4)
    ggplot(shannon2,aes(ScientificClass,mean,fill=FlightStatus))+geom_boxplot()+ scale_fill_manual(values=c("gray60","white")) +
      xlab("") + ylab("Shannon's Index") + theme_classic()
  dev.off()
  
  shannon2$cases <- c()
  shannon2$cases <- paste(shannon2$ScientificClass,shannon2$FlightStatus, sep="_")
  table(shannon2$cases)
  
  shannon2$cases <- gsub("Aves_Flighted","Av.Yes", shannon2$cases)
  shannon2$cases <- gsub("Aves_Flightless","Av.No", shannon2$cases)
  shannon2$cases <- gsub("Mammalia_Flighted","Ma.Yes", shannon2$cases)
  shannon2$cases <- gsub("Mammalia_Flightless","Ma.No", shannon2$cases)
  
  table(shannon2$cases)
  
  kruskal.test(mean ~ cases, data=shannon2) #p-value < 2.2e-16
  dunn.test(shannon2$mean,shannon2$cases, method="bh")
#   Row Mean |      Av.No     Av.Yes      Ma.No
  
#   Av.Yes |   2.747647
#          |    0.0045*
#          |
#    Ma.No |  -5.314281  -19.45867
#          |    0.0000*    0.0000*
#          |
#   Ma.Yes |   1.327608   0.075745   4.162029
#          |     0.1106     0.4698    0.0000*
  
  shannon3 <- subset(shannon, ScientificClass == "Aves")
  
  unique(shannon3$Migration)
  shannon3 <- subset(shannon2, Migration != "NM")
  
  pdf(paste(output_path,"Shannon.song.birds.migration.pdf",sep="/"),4,4)
    ggplot(shannon3,aes(Migration,mean))+geom_boxplot()+ scale_fill_manual(values="white") + 
      geom_jitter(color="yellow", size=0.4, alpha=0.8) + ylab("Shannon's Index") + theme_classic()
  dev.off()
  
  kruskal.test(mean ~ Migration, data=shannon3) #p-value = 0.01657
  #####
```
### Calculate and plot alpha diversity (Genus) at 10,000 reads
```{r, echo=TRUE}
  ps.ad <- gen.glom #1517 taxa and 1330 samples

  sample_coverage(ps.ad)
  names(sample_data(ps.ad))
  head(sample_data(ps.ad))
  dim(sample_data(ps.ad))
# rarefaction statistics
  xx = data.frame(sample_sums(ps.ad))
  xx$Run=rownames(xx)
  colnames(xx)=c("Coverage","SampleID")
  xx = xx[order(xx$Coverage),]
  min(xx$Coverage)
  depth=10000

# calculate alpha diversity by subsampling at the rarefaction depth 
  rfxn=compute_alphadiv(ps.ad,500,depth)
  head(rfxn)
# calculate evenness  
  evenness = subset(rfxn, measure=="Shannon")
  evn=evenness$mean/log(dim(otu_table(ps.ad))[2])
  evenness$mean=evn
  evenness$sd=rep("NA",dim(evenness)[1])
  evenness$measure=rep("Evenness",dim(evenness)[1])
  rfxn2=rbind(rfxn,evenness)
  rfxn2=rfxn2[order(rfxn2$SampleID),]
  filename=paste("AlphaDiversity.rarefied.song",depth,"genus.txt",sep=".")
  write.table(rfxn2, file = filename,
              append = FALSE, quote = FALSE, sep = "\t", 
              eol = "\n", na = "NA", dec = ".", row.names = FALSE, col.names = TRUE)

# read the alpha diversity data  
  ad=read.table(paste(input_path,"AlphaDiversity.rarefied.song.10000.genus.txt",sep="/"), header=TRUE,sep = '\t')
  head(ad);tail(ad)
  summary(ad$rarefaction)
  ad=subset(ad, measure == "Richness" | measure == "Shannon")
  summary(ad$rarefaction)
  
  
# plot richness (individuals)
  #####
  rich=data.frame(subset(ad,measure=="Richness"))
  rich$mean=as.numeric(paste(rich$mean))
  rich$sd=as.numeric(paste(rich$sd))
  rich$rarefaction=as.numeric(paste(rich$rarefaction))
  head(rich);dim(rich)
  
  table(rich$ScientificClass)
  dim(rich)
  head(rich)
  rich2 <- subset(rich, ScientificClass == "Aves" | ScientificClass== "Mammalia")
  table(rich2$ScientificClass)
  dim(rich2)
  head(rich2)
  
  table(rich2$FlightStatus)
  rich2 <- subset(rich2, FlightStatus != "Weak")
  table(rich2$FlightStatus)
  
  rich2$FlightStatus <- gsub("No","Flightless", rich2$FlightStatus)
  rich2$FlightStatus <- gsub("Strong","Flighted", rich2$FlightStatus)
  
  pdf(paste(output_path,"Richness.song.mammals.birds.flight.genus.pdf",sep="/"),4,4)
    ggplot(rich2,aes(ScientificClass,mean,fill=FlightStatus))+geom_boxplot()+ scale_fill_manual(values=c("gray60","white")) +
      theme_classic()
  dev.off()
  
  rich2$cases <- c()
  rich2$cases <- paste(rich2$ScientificClass,rich2$FlightStatus, sep="_")
  table(rich2$cases)
  
  rich2$cases <- gsub("Aves_Flighted","Av.Yes", rich2$cases)
  rich2$cases <- gsub("Aves_Flightless","Av.No", rich2$cases)
  rich2$cases <- gsub("Mammalia_Flighted","Ma.Yes", rich2$cases)
  rich2$cases <- gsub("Mammalia_Flightless","Ma.No", rich2$cases)
  
  table(rich2$cases)
  
  kruskal.test(mean ~ cases, data=rich2) #p-value < 2.2e-16
  dunn.test(rich2$mean,rich2$cases, method="bh")
# Row Mean |      Av.No     Av.Yes      Ma.No
#   Av.Yes |   2.245927
#          |    0.0247*
#          |
#    Ma.No |  -3.431909  -13.69776
#          |    0.0009*    0.0000*
#          |
#   Ma.Yes |   0.009000  -1.124492   1.754651
#          |     0.4964     0.1565     0.0595
  
  rich3 <- subset(rich, ScientificClass == "Aves")
  
  unique(rich3$Migration)
  rich3 <- subset(rich2, Migration != "NM")
  
  pdf(paste(output_path,"Richness.song.birds.migration.genus.pdf",sep="/"),4,4)
    ggplot(rich3,aes(Migration,mean))+geom_boxplot()+ scale_fill_manual(values="white") + 
      geom_jitter(color="yellow", size=0.4, alpha=0.8) + theme_classic()
  dev.off()
  
  kruskal.test(mean ~ Migration, data=rich3) #p-value = 0.2507
  
  #richness vs body size
  rich4 <- subset(rich2, BodyMass != "NM")
  rich4$BodyMass <- as.integer(rich4$BodyMass)
  class(rich4$BodyMass)
  
  pdf(paste(output_path,"Richness.song.mammals.birds.mass.genus.pdf",sep="/"),6,4)
    ggplot(rich4,aes(log(BodyMass),mean,color=ScientificClass))+ scale_color_manual(values=c("yellow","purple")) +
      geom_jitter(aes(color=ScientificClass),size=0.4, alpha=0.6) +geom_smooth(method="lm")+theme_classic()
  dev.off()
  
  rich4$cases <- c()
  rich4$cases <- paste(rich4$ScientificClass,rich4$FlightStatus, sep="_")
  
  rich4$cases <- gsub("Aves_Flighted","Aves", rich4$cases)
  rich4$cases <- gsub("Aves_Flightless","FlightLess birds", rich4$cases)
  rich4$cases <- gsub("Mammalia_Flighted","Bats", rich4$cases)
  rich4$cases <- gsub("Mammalia_Flightless","Mammalia", rich4$cases)
  table(rich4$cases)
  
  pdf(paste(output_path,"Richness.song.mammals.birds.cases.mass.genus.pdf",sep="/"),6,4)
    ggplot(rich4,aes(log(BodyMass),mean,color=cases))+ scale_color_manual(values=c("yellow","gray10","navyblue","purple")) +
      geom_jitter(aes(color=cases),size=0.4, alpha=0.6) +geom_smooth(method="lm")+theme_classic()
  dev.off()
  
  rich.mammals <- subset(rich4, cases=="Mammalia")
  dim(rich.mammals)
  head(rich.mammals)
  cor.test(rich.mammals$mean,log(rich.mammals$BodyMass))
  
  rich.bats <- subset(rich4, cases=="Bats")
  dim(rich.bats)
  head(rich.bats)
  cor.test(rich.bats$mean,log(rich.bats$BodyMass))
  
  rich.flightlessbirds <- subset(rich4, cases=="FlightLess birds")
  dim(rich.flightlessbirds)
  head(rich.flightlessbirds)
  cor.test(rich.flightlessbirds$mean,log(rich.flightlessbirds$BodyMass))
  
  rich.aves <- subset(rich4, cases=="Aves")
  dim(rich.aves)
  head(rich.aves)
  cor.test(rich.aves$mean,log(rich.aves$BodyMass))
  
  #####
  
# plot shannon (individuals)
  #####
  shannon=data.frame(subset(ad,measure=="Shannon"))
  shannon$mean=as.numeric(paste(shannon$mean))
  shannon$sd=as.numeric(paste(shannon$sd))
  shannon$rarefaction=as.numeric(paste(shannon$rarefaction))
  head(shannon);dim(shannon)

  table(shannon$ScientificClass)
  dim(shannon)
  head(shannon)
  shannon2 <- subset(shannon, ScientificClass == "Aves" | ScientificClass== "Mammalia")
  table(shannon2$ScientificClass)
  dim(shannon2)
  head(shannon2)
  
  table(shannon2$FlightStatus)
  shannon2 <- subset(shannon2, FlightStatus != "Weak")
  table(shannon2$FlightStatus)
  
  shannon2$FlightStatus <- gsub("No","Flightless", shannon2$FlightStatus)
  shannon2$FlightStatus <- gsub("Strong","Flighted", shannon2$FlightStatus)
  
  pdf(paste(output_path,"Shannon.song.mammals.birds.flight.genus.pdf",sep="/"),4,4)
    ggplot(shannon2,aes(ScientificClass,mean,fill=FlightStatus))+geom_boxplot()+ scale_fill_manual(values=c("gray60","white")) +
      theme_classic()
  dev.off()
  
  shannon2$cases <- c()
  shannon2$cases <- paste(shannon2$ScientificClass,shannon2$FlightStatus, sep="_")
  table(shannon2$cases)
  
  shannon2$cases <- gsub("Aves_Flighted","Av.Yes", shannon2$cases)
  shannon2$cases <- gsub("Aves_Flightless","Av.No", shannon2$cases)
  shannon2$cases <- gsub("Mammalia_Flighted","Ma.Yes", shannon2$cases)
  shannon2$cases <- gsub("Mammalia_Flightless","Ma.No", shannon2$cases)
  
  table(shannon2$cases)
  
  kruskal.test(mean ~ cases, data=shannon2) #p-value < 2.2e-16
  dunn.test(shannon2$mean,shannon2$cases, method="bh")
# Row Mean |      Av.No     Av.Yes      Ma.No
#   Av.Yes |   2.292562
#          |    0.0164*
#          |
#    Ma.No |  -4.474725  -16.33415
#          |    0.0000*    0.0000*
#          |
#   Ma.Yes |   0.552339  -0.549060   2.882453
#          |     0.3484     0.2915    0.0039*
  
  shannon3 <- subset(shannon, ScientificClass == "Aves")
  
  unique(shannon3$Migration)
  shannon3 <- subset(shannon2, Migration != "NM")
  
  pdf(paste(output_path,"Shannon.song.birds.migration.genus.pdf",sep="/"),4,4)
    ggplot(shannon3,aes(Migration,mean))+geom_boxplot()+ scale_fill_manual(values="white") + 
      geom_jitter(color="yellow", size=0.4, alpha=0.8) + theme_classic()
  dev.off()
  
  kruskal.test(mean ~ Migration, data=shannon3) #p-value = 0.02483
  dunn.test(shannon3$mean,shannon3$Migration, method="bh")
#   Row Mean |         No    Partial
#  Partial |   1.776415
#          |     0.0567
#          |
#      Yes |   2.299923  -0.092637
#          |     0.0322     0.4631
  #####
```


## Calculate Weighted UNIFrac distances (ASV)
```{r, echo=TRUE}
# log transform the raw count data
  pslog <- transform_sample_counts(ps.cln, function(x) log(1 + x))
  print(pslog)
                                   
# calculate Bray-Curtis distance
  set.seed(seed)
  wufdist = phyloseq::distance(pslog, method="wunifrac",normalized=TRUE, parallel=FALSE,fast=TRUE) 
  pcoa <- ordinate(pslog, method = "MDS", distance = wufdist)
  evals <- pcoa$values$Eigenvalues
   
# screeplot
  plot_scree(pcoa) + xlim(as.character(seq(1,20))) + 
      ggtitle("WUNIfrac ordination eigenvalues") +
      theme_bw() + theme(panel.border = element_blank(), panel.grid.major = element_blank(),
                         panel.grid.minor = element_blank(), axis.line = element_line(colour = "black"))
# how many axes are important?; what % variance do top 2 explain?
  
# proportion of  variance explained by
  evals[1]/sum(evals) #0.3291182
  evals[2]/sum(evals) #0.078513
  evals[3]/sum(evals) #0.05134416
  
  sample_data(pslog)$PCoA1=pcoa$vectors[,1]
  sample_data(pslog)$PCoA2=pcoa$vectors[,2]
  sample_data(pslog)$PCoA3=pcoa$vectors[,3]

  sampledf=data.frame(sample_data(pslog))
  head(sampledf)
  
# assess statistical significance using PERMANOVA
  sampledf <- data.frame(sample_data(pslog))
  head(sampledf)
  #   adonis2(wufdist ~ ScientificClass+FlightStatus+Captivity+
  #             SampleRegion+SampleCollection, data = sampledf, permutations = 999)
  # adonis2(formula = wufdist ~ ScientificClass + FlightStatus + Captivity + SampleRegion + SampleCollection, data = sampledf, permutations = 999)
  #                    Df SumOfSqs      R2       F Pr(>F)    
  # ScientificClass     9   35.439 0.21433 43.1981  0.001 ***
  # FlightStatus        2    2.835 0.01714 15.5488  0.001 ***
  # Captivity           1    2.665 0.01611 29.2314  0.001 ***
  # SampleRegion        2    1.047 0.00633  5.7412  0.001 ***
  # SampleCollection    4    3.861 0.02335 10.5883  0.001 ***
  # Residual         1311  119.504 0.72273                   
  # Total            1329  165.350 1.00000 

  
  write.csv(sampledf,file.path(paste(output_path,"sampledf.wunifrac.song.animals.asv.csv",sep="/")))
  sampledf <- read.csv(file.path(output_path, "sampledf.wunifrac.song.animals.asv.csv"), header=T, row.names=1)
  
  sampledf$IsBat <- "No"
  sampledf$IsBat[sampledf$ScientificOrder == "Chiroptera"] <- "Yes"
  
  table(sampledf$ScientificClass)
  sampledf$CommonClass <- c()
  sampledf$CommonClass[sampledf$ScientificClass == "Mammalia"] <- "Mammals"
  sampledf$CommonClass[sampledf$ScientificClass == "Amphibia"] <- "Ambhibians"
  sampledf$CommonClass[sampledf$ScientificClass == "Arachnida"] <- "Arthropods"
  sampledf$CommonClass[sampledf$ScientificClass == "Cephalochordata"] <- "Cephalopods"
  sampledf$CommonClass[sampledf$ScientificClass == "Chelonia"] <- "Reptiles"
  sampledf$CommonClass[sampledf$ScientificClass == "Crocodylomorpha"] <- "Reptiles"
  sampledf$CommonClass[sampledf$ScientificClass == "Insecta"] <- "Arthropods"
  sampledf$CommonClass[sampledf$ScientificClass == "Lepidosauria"] <- "Reptiles"
  sampledf$CommonClass[sampledf$ScientificClass == "Petromyzontida"] <- "Fish"
  sampledf$CommonClass[sampledf$ScientificClass == "Aves"] <- "Aves"
  table(sampledf$CommonClass)
  
  sampledf$Groups <- c()
  table(sampledf$ScientificClass)
  sampledf$Groups[sampledf$ScientificClass == "Mammalia"] <- "5.Mammals"
  sampledf$Groups[sampledf$ScientificClass == "Aves"] <- "2.Birds"
  sampledf$Groups[sampledf$ScientificOrder == "Chiroptera"] <- "4.Bats"
  sampledf$Groups[sampledf$ScientificOrder == "Casuariiformes" | sampledf$ScientificOrder == "Apterygiformes" |
                    sampledf$ScientificOrder == "Tinamiformes" |sampledf$ScientificOrder == "Rheiformes" |sampledf$ScientificOrder == "Struthioniformes" ] <- "3.FlightLessBirds"
  sampledf$Groups[sampledf$CommonClass == "Ambhibians"] <- "1.Non Birds & Mammals"
  sampledf$Groups[sampledf$CommonClass == "Arthropods"] <- "1.Non Birds & Mammals"
  sampledf$Groups[sampledf$CommonClass == "Cephalopods"] <- "1.Non Birds & Mammals"
  sampledf$Groups[sampledf$CommonClass == "Fish"] <- "1.Non Birds & Mammals"
  sampledf$Groups[sampledf$CommonClass == "Reptiles"] <- "1.Non Birds & Mammals"
  sampledf$Groups[sampledf$CommonClass == "NM"] <- "1.Non Birds & Mammals"
  table(sampledf$Groups)
  
  levels.class <- levels(factor(sampledf$CommonClass))
  color.class <- setNames(c("springgreen","red","lightgoldenrod","lightsteelblue","dodgerblue","purple","darkgreen"),levels.class)
  
  levels.group <- levels(factor(sampledf$Groups))
  color.group <- setNames(c("red","lightgoldenrod","coral","magenta","purple"),levels.group)

  #sampledf$PCoA1 <- sampledf$PCoA1*-1
  x <-ggplotGrob(ggplot(sampledf,aes(PCoA1,PCoA2,color=CommonClass,shape=IsBat)) + 
      geom_point(size=1,alpha=0.5) +
      scale_shape_manual(values=c(1,7)) +
      scale_color_manual(values=color.class) +
      xlab("PCo1 [33%]") + ylab("PCo2 [8%]") +
      geom_hline(yintercept =0,lty=3) + geom_vline(xintercept =0,lty=3) +
      theme_classic() +
      coord_fixed(sqrt(evals[2] / evals[1])))
  
  y <-ggplotGrob(ggplot(sampledf,aes(PCoA1,Groups,fill=Groups))+geom_violin()+geom_point(color="black",shape=21,size=1)+
        scale_fill_manual(values=color.group)+
        geom_point(alpha=0.7) +  theme_classic() +
        theme(axis.title.x=element_blank(),axis.text.y=element_blank(),axis.ticks.y=element_blank()))
  
  pdf(paste(output_path,"PCoA1&2.wunifrac.class.song.animals.asv.pdf",sep="/"),8,10)  
    grid.draw(rbind(x,y,size="last"))
  dev.off()
  
# Further statistical tests as in Song paper
  # keep only birds
  #####
  ps.cln #24038 taxa and 1330 samples
  ps.cln.birds <- ps.cln %>%
    subset_samples(ScientificClass =="Aves") %>%
    prune_taxa(taxa_sums(.) > 0, .)
  ps.cln.birds #10562 taxa and 646 samples
  table(sample_data(ps.cln.birds)$ScientificClass)
  
  #log transform the raw count data
  pslog.birds <- transform_sample_counts(ps.cln.birds, function(x) log(1 + x))
  print(pslog.birds)
  
  # calculate unweighted unifrac distance
  set.seed(seed)
  wufdist.birds = phyloseq::distance(pslog.birds, method="wunifrac",normalized=TRUE, parallel=FALSE,fast=TRUE)
  pcoa <- ordinate(pslog.birds, method = "MDS", distance = wufdist.birds)
  evals <- pcoa$values$Eigenvalues
  
  # proportion of  variance explained by
  evals[1]/sum(evals) #0.212275
  evals[2]/sum(evals) #0.08781986
  evals[3]/sum(evals) #0.06084384

  sample_data(pslog.birds)$PCoA1=pcoa$vectors[,1]
  sample_data(pslog.birds)$PCoA2=pcoa$vectors[,2]
  sample_data(pslog.birds)$PCoA3=pcoa$vectors[,3]
  
  sampledf <- data.frame(sample_data(pslog.birds))

  # assess statistical significance using PERMANOVA
  head(sampledf);dim(sampledf)
  names(sampledf)
  adonis2(wufdist.birds ~ ScientificOrder+FlightStatus+Captivity+
            SampleRegion+SampleCollection, data = sampledf, permutations = 999)
  # adonis2(formula = wufdist.birds ~ ScientificOrder + FlightStatus + Captivity + SampleRegion + SampleCollection, data = sampledf, permutations = 999)
  #                   Df SumOfSqs      R2       F Pr(>F)    
  # ScientificOrder   25   6.3180 0.20498  6.9196  0.001 ***
  # FlightStatus       1   0.1173 0.00381  3.2119  0.004 ** 
  # Captivity          1   0.4868 0.01579 13.3286  0.001 ***
  # SampleRegion       2   0.5941 0.01928  8.1336  0.001 ***
  # SampleCollection   3   0.9186 0.02980  8.3839  0.001 ***
  # Residual         613  22.3883 0.72635                   
  # Total            645  30.8231 1.00000                   
  #####
  
  # keep only mammals
  #####
  ps.cln #24038 taxa and 1330 samples
  ps.cln.mammals <- ps.cln %>%
    subset_samples(ScientificClass =="Mammalia") %>%
    prune_taxa(taxa_sums(.) > 0, .)
  ps.cln.mammals #18890 taxa and 499 samples
  table(sample_data(ps.cln.mammals)$ScientificClass)
  
  #log transform the raw count data
  pslog.mammals <- transform_sample_counts(ps.cln.mammals, function(x) log(1 + x))
  print(pslog.mammals)
  
  # calculate unweighted unifrac distance
  set.seed(seed)
  wufdist.mammals = phyloseq::distance(pslog.mammals, method="wunifrac",normalized=TRUE, parallel=FALSE,fast=TRUE)
  pcoa <- ordinate(pslog.birds, method = "MDS", distance = wufdist.mammals)
  evals <- pcoa$values$Eigenvalues
  
  # proportion of  variance explained by
  evals[1]/sum(evals) #0.2825961
  evals[2]/sum(evals) #0.1192281
  evals[3]/sum(evals) #0.06075628

  sample_data(pslog.mammals)$PCoA1=pcoa$vectors[,1]
  sample_data(pslog.mammals)$PCoA2=pcoa$vectors[,2]
  sample_data(pslog.mammals)$PCoA3=pcoa$vectors[,3]
  
  sampledf <- data.frame(sample_data(pslog.mammals))

  # assess statistical significance using PERMANOVA
  head(sampledf);dim(sampledf)
  names(sampledf)
  adonis2(wufdist.mammals ~ ScientificOrder+FlightStatus+Captivity+
            SampleRegion+SampleCollection, data = sampledf, permutations = 999)
  # adonis2(formula = wufdist.mammals ~ ScientificOrder + FlightStatus + Captivity + SampleRegion + SampleCollection, data = sampledf, permutations = 999)
  #                   Df SumOfSqs      R2       F Pr(>F)    
  # ScientificOrder   18   15.568 0.31518 12.7873  0.001 ***
  # FlightStatus       1    0.273 0.00554  4.0433  0.003 ** 
  # Captivity          1    0.401 0.00812  5.9328  0.001 ***
  # SampleRegion       2    0.383 0.00776  2.8338  0.001 ***
  # SampleCollection   3    0.776 0.01572  3.8262  0.001 ***
  # Residual         473   31.993 0.64768                   
  # Total            498   49.396 1.00000 
  #####
```

### Calculate Bray-Curtis distances (ASV)
```{r, echo=TRUE}
# log transform the raw count data
  pslog <- transform_sample_counts(ps.cln, function(x) log(1 + x))
  print(pslog)
                                   
# calculate Bray-Curtis distance
  set.seed(seed)
  bcdist = phyloseq::distance(pslog, method="bray",normalized=TRUE, parallel=FALSE,fast=TRUE)
  pcoa <- ordinate(pslog, method = "MDS", distance = bcdist)
  evals <- pcoa$values$Eigenvalues
  
# screeplot
  pdf(paste(output_path,"PCoA.screeplot.bray.song.animals.pdf",sep="/"),6,4)
      print(plot_scree(pcoa) + xlim(as.character(seq(1,15))) + ggtitle("Bray ordination eigenvalues") +
        theme_bw() + theme(panel.border = element_blank(), panel.grid.major = element_blank(),
                           panel.grid.minor = element_blank(), axis.line = element_line(colour = "black")))
  dev.off()
  
# proportion of  variance explained by
  evals[1]/sum(evals) #0.05677787
  evals[2]/sum(evals) #0.04095895
  evals[3]/sum(evals) #0.0305632
  
  sample_data(pslog)$evals=evals

  sample_data(pslog)$PCoA1=pcoa$vectors[,1]
  sample_data(pslog)$PCoA2=pcoa$vectors[,2]
  sample_data(pslog)$PCoA3=pcoa$vectors[,3]
  
  sampledf <- data.frame(sample_data(pslog))

# assess statistical significance using PERMANOVA
  head(sampledf);dim(sampledf)
  names(sampledf)
  adonis2(bcdist ~ ScientificClass+FlightStatus+Captivity+
            SampleRegion+SampleCollection, data = sampledf, permutations = 999)
  
  
  write.csv(sampledf,file.path(paste(output_path,"sampledf.bray.song.animals.asv.csv",sep="/")))
  sampledf <- read.csv(file.path(output_path, "sampledf.bray.song.animals.asv.csv"), header=T, row.names=1)
  
  sampledf$IsBat <- "No"
  sampledf$IsBat[sampledf$ScientificOrder == "Chiroptera"] <- "Yes"
  
  table(sampledf$ScientificClass)
  sampledf$CommonClass <- c()
  sampledf$CommonClass[sampledf$ScientificClass == "Mammalia"] <- "Mammals"
  sampledf$CommonClass[sampledf$ScientificClass == "Amphibia"] <- "Ambhibians"
  sampledf$CommonClass[sampledf$ScientificClass == "Arachnida"] <- "Arthropods"
  sampledf$CommonClass[sampledf$ScientificClass == "Cephalochordata"] <- "Cephalopods"
  sampledf$CommonClass[sampledf$ScientificClass == "Chelonia"] <- "Reptiles"
  sampledf$CommonClass[sampledf$ScientificClass == "Crocodylomorpha"] <- "Reptiles"
  sampledf$CommonClass[sampledf$ScientificClass == "Insecta"] <- "Arthropods"
  sampledf$CommonClass[sampledf$ScientificClass == "Lepidosauria"] <- "Reptiles"
  sampledf$CommonClass[sampledf$ScientificClass == "Petromyzontida"] <- "Fish"
  sampledf$CommonClass[sampledf$ScientificClass == "Aves"] <- "Aves"
  table(sampledf$CommonClass)
  
  sampledf$Groups <- c()
  table(sampledf$ScientificClass)
  sampledf$Groups[sampledf$ScientificClass == "Mammalia"] <- "5.Mammals"
  sampledf$Groups[sampledf$ScientificClass == "Aves"] <- "2.Birds"
  sampledf$Groups[sampledf$ScientificOrder == "Chiroptera"] <- "4.Bats"
  sampledf$Groups[sampledf$ScientificOrder == "Casuariiformes" | sampledf$ScientificOrder == "Apterygiformes" |
                    sampledf$ScientificOrder == "Tinamiformes" |sampledf$ScientificOrder == "Rheiformes" |sampledf$ScientificOrder == "Struthioniformes" ] <- "3.FlightLessBirds"
  sampledf$Groups[sampledf$CommonClass == "Ambhibians"] <- "1.Non Birds & Mammals"
  sampledf$Groups[sampledf$CommonClass == "Arthropods"] <- "1.Non Birds & Mammals"
  sampledf$Groups[sampledf$CommonClass == "Cephalopods"] <- "1.Non Birds & Mammals"
  sampledf$Groups[sampledf$CommonClass == "Fish"] <- "1.Non Birds & Mammals"
  sampledf$Groups[sampledf$CommonClass == "Reptiles"] <- "1.Non Birds & Mammals"
  sampledf$Groups[sampledf$CommonClass == "NM"] <- "1.Non Birds & Mammals"
  table(sampledf$Groups)
  
  levels.class <- levels(factor(sampledf$CommonClass))
  color.class <- setNames(c("springgreen","red","lightgoldenrod","lightsteelblue","dodgerblue","purple","darkgreen"),levels.class)
  
  levels.group <- levels(factor(sampledf$Groups))
  color.group <- setNames(c("red","lightgoldenrod","coral","magenta","purple"),levels.group)

  #sampledf$PCoA1 <- sampledf$PCoA1*-1
  x <-ggplotGrob(ggplot(sampledf,aes(PCoA1,PCoA2,color=CommonClass,shape=IsBat)) + 
      geom_point(size=1,alpha=0.5) +
      scale_shape_manual(values=c(1,7)) +
      scale_color_manual(values=color.class) +
      xlab("PCo1 [5.6%]") + ylab("PCo2 [4.1%]") +
      geom_hline(yintercept =0,lty=3) + geom_vline(xintercept =0,lty=3) +
      theme_classic() +
      coord_fixed(sqrt(evals[2] / evals[1])))
  
  y <-ggplotGrob(ggplot(sampledf,aes(PCoA1,Groups,fill=Groups))+geom_violin()+geom_point(color="black",shape=21,size=1)+
        scale_fill_manual(values=color.group)+
        geom_point(alpha=0.7) +  theme_classic() +
        theme(axis.title.x=element_blank(),axis.text.y=element_blank(),axis.ticks.y=element_blank()))
  
  pdf(paste(output_path,"PCoA1&2.bray.class.song.animals.asv.pdf",sep="/"),8,8)  
    grid.draw(rbind(x,y,size="last"))
  dev.off()
  
  # Compare PCoA1 between Classes
#     kruskal.test(PCoA1~Groups,sampledf) #p-value < 2.2e-16
#     dunn.test(sampledf$PCoA1,sampledf$Groups,method="bh") 
#   Kruskal-Wallis rank sum test
# 
# data: x and group
# Kruskal-Wallis chi-squared = 754.2465, df = 4, p-value = 0
# 
# 
#                            Comparison of x by group                            
#                              (Benjamini-Hochberg)                              
# Col Mean-|
# Row Mean |   1.Non Bi    2.Birds   3.Flight     4.Bats
# ---------+--------------------------------------------
#  2.Birds |  -12.74466
#          |    0.0000*
#          |
# 3.Flight |   0.468960   6.208503
#          |     0.3195    0.0000*
#          |
#   4.Bats |  -3.409788   0.831073  -3.150666
#          |    0.0005*     0.2255    0.0012*
#          |
# 5.Mammal |   6.576192   26.92315   2.532054   5.806553
#          |    0.0000*    0.0000*    0.0071*    0.0000*
# 
# alpha = 0.05
# Reject Ho if p <= alpha/2
  #unused code
  #####
  # # Plot PCoA1&2 of all Classes
  # pdf(paste(output_path,"PCoA1&2.bray.class.song.animals.asv.pdf",sep="/"),6,4)  
  #   ggarrggplot(sampledf,aes(PCoA1,PCoA2,color=CommonClass,shape=IsBat)) + 
  #     geom_point(size=1,alpha=0.5) +
  #     scale_shape_manual(values=c(1,7)) +
  #     scale_color_manual(values=color.class) +
  #     xlab("PCo1 [5.6%]") + ylab("PCo2 [4.1%]") +
  #     geom_hline(yintercept =0,lty=3) + geom_vline(xintercept =0,lty=3) +
  #     theme_classic() +
  #     coord_fixed(sqrt(evals[2] / evals[1])),
  #     ggplot(sampledf,aes(PCoA1,Groups,fill=Groups))+geom_violin()+geom_point(color="black",shape=21,size=1)+
  #       scale_fill_manual(values=color.group)+
  #       geom_point(alpha=0.7) +  theme_classic() +  coord_fixed(sqrt(evals[1] / evals[2])) +
  #       theme(axis.title.x=element_blank(),axis.text.y=element_blank(),axis.ticks.y=element_blank()), ncol = 1, nrow = 2)
  # dev.off()
  #   
  #   
  # pdf(paste(output_path,"PCoA1.bray.class.song.birds.vs.bats.asv.pdf",sep="/"),10,6)  
  #   ggplot(sampledf,aes(Groups,PCoA1,fill=Groups))+geom_violin()+geom_point(color="black",shape=21,size=1)+
  #     geom_point(alpha=0.7) + ylab("PCo1") + 
  #     theme_classic()
  # dev.off()
  
# # Compare PCoA2 between Classes
#     kruskal.test(PCoA2~Groups,sampledf) #p-value < 2.2e-16
#     dunn.test(sampledf$PCoA2,sampledf$Groups,method="bh") 
#     #birds and bats not significantly different p-val = 0.4322
#     #mammals (without bats) and flightless birds not significantly different p-val=0.1654
#     #birds and flightless birds significantly different p-val=0.0000
#   
#   pdf(paste(output_path,"PCoA2.bray.class.song.birds.vs.bats.asv.pdf",sep="/"),10,6)
#     ggplot(sampledf,aes(Groups,PCoA2,fill=Groups))+geom_violin()+geom_point(color="black",shape=21,size=1)+
#       geom_point(alpha=0.7) + ylab("PCo2") + 
#       theme_classic()
#   dev.off()
  
  
#   sampledf$PCoA3 <- sampledf$PCoA3*-1
# # Plot PCoA1&3 of all Classes
#   pdf(paste(output_path,"PCoA1&3.bray.class.song.animals.asv.pdf",sep="/"),10,6)  
#     ggplot(sampledf,aes(PCoA1,PCoA3,color=ScientificClass,shape=IsBat)) +
#       geom_point(alpha=0.7) + xlab("PCo1 [5.6%]") + ylab("PCo3 [3.0%]") + scale_color_manual(values=color.class) +
#       scale_shape_manual(values=c(16,17)) +
#       geom_hline(yintercept =0,lty=3) + geom_vline(xintercept =0,lty=3) +theme_classic() +
#       coord_fixed(sqrt(evals[3] / evals[1]))
#   dev.off()
  #####
  
# Further statistical tests as in Song paper
  # keep only birds
  #####
  ps.cln #24065 taxa and 1330 samples
  ps.cln.birds <- ps.cln %>%
    subset_samples(ScientificClass =="Aves") %>%
    prune_taxa(taxa_sums(.) > 0, .)
  ps.cln.birds #10563 taxa and 646 samples
  table(sample_data(ps.cln.birds)$ScientificClass)
  
  #log transform the raw count data
  pslog.birds <- transform_sample_counts(ps.cln.birds, function(x) log(1 + x))
  print(pslog.birds)
  
  # calculate Bray-Curtis distance
  set.seed(seed)
  bcdist = phyloseq::distance(pslog.birds, method="bray",normalized=TRUE, parallel=FALSE,fast=TRUE)
  pcoa <- ordinate(pslog, method = "MDS", distance = bcdist)
  evals <- pcoa$values$Eigenvalues
  
  # proportion of  variance explained by
  evals[1]/sum(evals) #0.06146997
  evals[2]/sum(evals) #0.04267975
  evals[3]/sum(evals) #0.03332248

  sample_data(pslog.birds)$PCoA1=pcoa$vectors[,1]
  sample_data(pslog.birds)$PCoA2=pcoa$vectors[,2]
  sample_data(pslog.birds)$PCoA3=pcoa$vectors[,3]
  
  sampledf <- data.frame(sample_data(pslog.birds))

  # assess statistical significance using PERMANOVA
  head(sampledf);dim(sampledf)
  names(sampledf)
  adonis2(bcdist ~ ScientificOrder+FlightStatus+Captivity+
            SampleRegion+SampleCollection, data = sampledf, permutations = 999)
  #####
  
  # keep only mammals
  #####
  ps.cln #24065 taxa and 1330 samples
  ps.cln.mammals <- ps.cln %>%
    subset_samples(ScientificClass =="Mammalia") %>%
    prune_taxa(taxa_sums(.) > 0, .)
  ps.cln.mammals #18947 taxa and 499 samples
  table(sample_data(ps.cln.mammals)$ScientificClass)
  
  #log transform the raw count data
  pslog.mammals <- transform_sample_counts(ps.cln.mammals, function(x) log(1 + x))
  print(pslog.mammals)
  
  # calculate Bray-Curtis distance
  set.seed(seed)
  bcdist = phyloseq::distance(pslog.mammals, method="bray",normalized=TRUE, parallel=FALSE,fast=TRUE)
  pcoa <- ordinate(pslog, method = "MDS", distance = bcdist)
  evals <- pcoa$values$Eigenvalues
  
  # proportion of  variance explained by
  evals[1]/sum(evals) #0.1115409
  evals[2]/sum(evals) #0.06148439
  evals[3]/sum(evals) #0.0490409

  sample_data(pslog.mammals)$PCoA1=pcoa$vectors[,1]
  sample_data(pslog.mammals)$PCoA2=pcoa$vectors[,2]
  sample_data(pslog.mammals)$PCoA3=pcoa$vectors[,3]
  
  sampledf <- data.frame(sample_data(pslog.mammals))

  # assess statistical significance using PERMANOVA
  head(sampledf);dim(sampledf)
  names(sampledf)
  adonis2(bcdist ~ ScientificOrder+FlightStatus+Captivity+
            SampleRegion+SampleCollection, data = sampledf, permutations = 999)
  #####
```
### Calculate Bray-Curtis distances (Genus) (We decide here to work at the genus level)
```{r, echo=TRUE}
# agglomerate to Genus level
  gen.glom =  tax_glom(ps.cln, "Genus", NArm = FALSE)
  print(gen.glom) #1517 taxa and 1330 samples

# log transform the raw count data
  pslog <- transform_sample_counts(gen.glom, function(x) log(1 + x))
  print(pslog)
                                   
# calculate Bray-Curtis distance
  set.seed(seed)
  bcdist = phyloseq::distance(pslog, method="bray",normalized=TRUE, parallel=FALSE,fast=TRUE)
  pcoa <- ordinate(pslog, method = "MDS", distance = bcdist)
  evals <- pcoa$values$Eigenvalues
  
# screeplot
  pdf(paste(output_path,"PCoA.screeplot.bray.song.animals.genus.pdf",sep="/"),6,4)
      print(plot_scree(pcoa) + xlim(as.character(seq(1,15))) + ggtitle("Bray ordination eigenvalues") +
        theme_bw() + theme(panel.border = element_blank(), panel.grid.major = element_blank(),
                           panel.grid.minor = element_blank(), axis.line = element_line(colour = "black")))
  dev.off()
  
# proportion of  variance explained by
  evals[1]/sum(evals) #0.2073574
  evals[2]/sum(evals) #0.06240911
  evals[3]/sum(evals) #0.05437557
  
  sample_data(pslog)$evals=evals

  sample_data(pslog)$PCoA1=pcoa$vectors[,1]
  sample_data(pslog)$PCoA2=pcoa$vectors[,2]
  sample_data(pslog)$PCoA3=pcoa$vectors[,3]

  sampledf=data.frame(sample_data(pslog))

# assess statistical significance using PERMANOVA
  names(sampledf)
  adonis2(bcdist ~ ScientificClass+FlightStatus+Captivity+
            SampleRegion+SampleCollection, data = sampledf, permutations = 999)
  
  
  write.csv(sampledf,file.path(paste(output_path,"sampledf.bray.song.animals.genus.csv",sep="/")))
  sampledf <- read.csv(file.path(output_path, "sampledf.bray.song.animals.genus.csv"), header=T, row.names=1)
  
  sampledf$IsBat <- "No"
  sampledf$IsBat[sampledf$ScientificOrder == "Chiroptera"] <- "Yes"
  
  table(sampledf$ScientificClass)
  sampledf$CommonClass <- c()
  sampledf$CommonClass[sampledf$ScientificClass == "Mammalia"] <- "Mammals"
  sampledf$CommonClass[sampledf$ScientificClass == "Amphibia"] <- "Ambhibians"
  sampledf$CommonClass[sampledf$ScientificClass == "Arachnida"] <- "Arthropods"
  sampledf$CommonClass[sampledf$ScientificClass == "Cephalochordata"] <- "Cephalopods"
  sampledf$CommonClass[sampledf$ScientificClass == "Chelonia"] <- "Reptiles"
  sampledf$CommonClass[sampledf$ScientificClass == "Crocodylomorpha"] <- "Reptiles"
  sampledf$CommonClass[sampledf$ScientificClass == "Insecta"] <- "Arthropods"
  sampledf$CommonClass[sampledf$ScientificClass == "Lepidosauria"] <- "Reptiles"
  sampledf$CommonClass[sampledf$ScientificClass == "Petromyzontida"] <- "Fish"
  sampledf$CommonClass[sampledf$ScientificClass == "Aves"] <- "Aves"
  table(sampledf$CommonClass)
  
  sampledf$Groups <- c()
  table(sampledf$ScientificClass)
  sampledf$Groups[sampledf$ScientificClass == "Mammalia"] <- "5.Mammals"
  sampledf$Groups[sampledf$ScientificClass == "Aves"] <- "2.Birds"
  sampledf$Groups[sampledf$ScientificOrder == "Chiroptera"] <- "4.Bats"
  sampledf$Groups[sampledf$ScientificOrder == "Casuariiformes" | sampledf$ScientificOrder == "Apterygiformes" |
                    sampledf$ScientificOrder == "Tinamiformes" |sampledf$ScientificOrder == "Rheiformes" |sampledf$ScientificOrder == "Struthioniformes" ] <- "3.FlightLessBirds"
  sampledf$Groups[sampledf$CommonClass == "Ambhibians"] <- "1.Non Birds & Mammals"
  sampledf$Groups[sampledf$CommonClass == "Arthropods"] <- "1.Non Birds & Mammals"
  sampledf$Groups[sampledf$CommonClass == "Cephalopods"] <- "1.Non Birds & Mammals"
  sampledf$Groups[sampledf$CommonClass == "Fish"] <- "1.Non Birds & Mammals"
  sampledf$Groups[sampledf$CommonClass == "Reptiles"] <- "1.Non Birds & Mammals"
  sampledf$Groups[sampledf$CommonClass == "NM"] <- "1.Non Birds & Mammals"
  table(sampledf$Groups)
  
  levels.class <- levels(factor(sampledf$CommonClass))
  color.class <- setNames(c("springgreen","red","lightgoldenrod","lightsteelblue","dodgerblue","purple","darkgreen"),levels.class)
  
  levels.group <- levels(factor(sampledf$Groups))
  color.group <- setNames(c("red","lightgoldenrod","coral","magenta","purple"),levels.group)

  #sampledf$PCoA2 <- sampledf$PCoA2*-1
  x <-ggplotGrob(ggplot(sampledf,aes(PCoA1,PCoA2,color=CommonClass,shape=IsBat)) + 
      geom_point(size=1,alpha=0.5) +
      scale_shape_manual(values=c(1,7)) +
      scale_color_manual(values=color.class) +
      xlab("PCo1 [21%]") + ylab("PCo2 [6.2%]") +
      geom_hline(yintercept =0,lty=3) + geom_vline(xintercept =0,lty=3) +
      theme_classic() +
      coord_fixed(sqrt(evals[2] / evals[1])))
  
  y <-ggplotGrob(ggplot(sampledf,aes(PCoA1,Groups,fill=Groups))+geom_violin()+geom_point(color="black",shape=21,size=1)+
        scale_fill_manual(values=color.group)+
        geom_point(alpha=0.7) +  theme_classic() +
        theme(axis.title.x=element_blank(),axis.text.y=element_blank(),axis.ticks.y=element_blank()))
  
  pdf(paste(output_path,"PCoA1&2.bray.class.song.animals.genus.pdf",sep="/"),8,8)  
    grid.draw(rbind(x,y,size="last"))
  dev.off()
  
  # Compare PCoA1 between Classes
    kruskal.test(PCoA1~Groups,sampledf) #p-value < 2.2e-16
    dunn.test(sampledf$PCoA1,sampledf$Groups,method="bh") 
#   Kruskal-Wallis rank sum test
# 
# data: x and group
# Kruskal-Wallis chi-squared = 709.2139, df = 4, p-value = 0
# 
# 
#                            Comparison of x by group                            
#                              (Benjamini-Hochberg)                              
# Col Mean-|
# Row Mean |   1.Non Bi    2.Birds   3.Flight     4.Bats
# ---------+--------------------------------------------
#  2.Birds |  -11.66708
#          |    0.0000*
#          |
# 3.Flight |   1.769072   7.093944
#          |     0.0481    0.0000*
#          |
#   4.Bats |  -3.510662   0.359638  -4.077806
#          |    0.0003*     0.3596    0.0000*
#          |
# 5.Mammal |   7.012611   26.05823   1.372756   6.063101
#          |    0.0000*    0.0000*     0.0943    0.0000*
# 
# alpha = 0.05
# Reject Ho if p <= alpha/2
  
  #unused code
  #####
  # # Plot PCoA1&2 of all Classes
  # pdf(paste(output_path,"PCoA1&2.bray.class.song.animals.genus.pdf",sep="/"),6,4)  
  #   ggarrggplot(sampledf,aes(PCoA1,PCoA2,color=CommonClass,shape=IsBat)) + 
  #     geom_point(size=1,alpha=0.5) +
  #     scale_shape_manual(values=c(1,7)) +
  #     scale_color_manual(values=color.class) +
  #     xlab("PCo1 [5.6%]") + ylab("PCo2 [4.1%]") +
  #     geom_hline(yintercept =0,lty=3) + geom_vline(xintercept =0,lty=3) +
  #     theme_classic() +
  #     coord_fixed(sqrt(evals[2] / evals[1])),
  #     ggplot(sampledf,aes(PCoA1,Groups,fill=Groups))+geom_violin()+geom_point(color="black",shape=21,size=1)+
  #       scale_fill_manual(values=color.group)+
  #       geom_point(alpha=0.7) +  theme_classic() +  coord_fixed(sqrt(evals[1] / evals[2])) +
  #       theme(axis.title.x=element_blank(),axis.text.y=element_blank(),axis.ticks.y=element_blank()), ncol = 1, nrow = 2)
  # dev.off()
  #   
  #   
  # pdf(paste(output_path,"PCoA1.bray.class.song.birds.vs.bats.genus.pdf",sep="/"),10,6)  
  #   ggplot(sampledf,aes(Groups,PCoA1,fill=Groups))+geom_violin()+geom_point(color="black",shape=21,size=1)+
  #     geom_point(alpha=0.7) + ylab("PCo1") + 
  #     theme_classic()
  # dev.off()
  
# # Compare PCoA2 between Classes
#     kruskal.test(PCoA2~Groups,sampledf) #p-value < 2.2e-16
#     dunn.test(sampledf$PCoA2,sampledf$Groups,method="bh") 
#     #birds and bats not significantly different p-val = 0.4322
#     #mammals (without bats) and flightless birds not significantly different p-val=0.1654
#     #birds and flightless birds significantly different p-val=0.0000
#   
#   pdf(paste(output_path,"PCoA2.bray.class.song.birds.vs.bats.genus.pdf",sep="/"),10,6)
#     ggplot(sampledf,aes(Groups,PCoA2,fill=Groups))+geom_violin()+geom_point(color="black",shape=21,size=1)+
#       geom_point(alpha=0.7) + ylab("PCo2") + 
#       theme_classic()
#   dev.off()
  
  
#   sampledf$PCoA3 <- sampledf$PCoA3*-1
# # Plot PCoA1&3 of all Classes
#   pdf(paste(output_path,"PCoA1&3.bray.class.song.animals.genus.pdf",sep="/"),10,6)  
#     ggplot(sampledf,aes(PCoA1,PCoA3,color=ScientificClass,shape=IsBat)) +
#       geom_point(alpha=0.7) + xlab("PCo1 [5.6%]") + ylab("PCo3 [3.0%]") + scale_color_manual(values=color.class) +
#       scale_shape_manual(values=c(16,17)) +
#       geom_hline(yintercept =0,lty=3) + geom_vline(xintercept =0,lty=3) +theme_classic() +
#       coord_fixed(sqrt(evals[3] / evals[1]))
#   dev.off()
  #####
  
  # Further statistical tests as in Song paper
  # keep only birds
  #####
  gen.glom #1517 taxa and 1330 samples
  gen.glom.birds <- gen.glom %>%
    subset_samples(ScientificClass =="Aves") %>%
    prune_taxa(taxa_sums(.) > 0, .)
  gen.glom.birds #1356 taxa and 646 samples
  table(sample_data(gen.glom.birds)$ScientificClass)
  
  #log transform the raw count data
  pslog.birds <- transform_sample_counts(gen.glom.birds, function(x) log(1 + x))
  print(pslog.birds)
  
  # calculate Bray-Curtis distance
  set.seed(seed)
  bcdist = phyloseq::distance(pslog.birds, method="bray",normalized=TRUE, parallel=FALSE,fast=TRUE)
  pcoa <- ordinate(pslog, method = "MDS", distance = bcdist)
  evals <- pcoa$values$Eigenvalues
  
  # proportion of  variance explained by
  evals[1]/sum(evals) #0.1162353
  evals[2]/sum(evals) #0.08054606
  evals[3]/sum(evals) #0.05775004

  sample_data(pslog.birds)$PCoA1=pcoa$vectors[,1]
  sample_data(pslog.birds)$PCoA2=pcoa$vectors[,2]
  sample_data(pslog.birds)$PCoA3=pcoa$vectors[,3]
  
  sampledf <- data.frame(sample_data(pslog.birds))

  # assess statistical significance using PERMANOVA
  head(sampledf);dim(sampledf)
  names(sampledf)
  adonis2(bcdist ~ ScientificOrder+FlightStatus+Captivity+
            SampleRegion+SampleCollection, data = sampledf, permutations = 999)
  #####
  
  # keep only mammals
  #####
  gen.glom #1517 taxa and 1330 samples
  gen.glom.mammals <- gen.glom %>%
    subset_samples(ScientificClass =="Mammalia") %>%
    prune_taxa(taxa_sums(.) > 0, .)
  gen.glom.mammals #1243 taxa and 499 samples
  table(sample_data(gen.glom.mammals)$ScientificClass)
  
  #log transform the raw count data
  pslog.mammals <- transform_sample_counts(gen.glom.mammals, function(x) log(1 + x))
  print(pslog.mammals)
  
  # calculate Bray-Curtis distance
  set.seed(seed)
  bcdist = phyloseq::distance(pslog.mammals, method="bray",normalized=TRUE, parallel=FALSE,fast=TRUE)
  pcoa <- ordinate(pslog, method = "MDS", distance = bcdist)
  evals <- pcoa$values$Eigenvalues
  
  # proportion of  variance explained by
  evals[1]/sum(evals) #0.2331705
  evals[2]/sum(evals) #0.08892067
  evals[3]/sum(evals) #0.05593849

  sample_data(pslog.mammals)$PCoA1=pcoa$vectors[,1]
  sample_data(pslog.mammals)$PCoA2=pcoa$vectors[,2]
  sample_data(pslog.mammals)$PCoA3=pcoa$vectors[,3]
  
  sampledf <- data.frame(sample_data(pslog.mammals))

  # assess statistical significance using PERMANOVA
  head(sampledf);dim(sampledf)
  names(sampledf)
  adonis2(bcdist ~ ScientificOrder+FlightStatus+Captivity+
            SampleRegion+SampleCollection, data = sampledf, permutations = 999)
  #####
```
