# Supplementary material for: Falcon gut microbiota is shaped by diet and enriched in Salmonella
Source: PLoS One. 2024 Jan 30;19(1):e0293895. doi: 10.1371/journal.pone.0293895 (PMC10826950; doi:10.1371/journal.pone.0293895)
Supplement: S2 File — (ZIP) [file pone.0293895.s012.zip › 16SSongNYUADFalcons.Rmd]

---
title: "16SSongNYUADFalcons"
author: "Aashish/Anique"
date: '2022-06-07'
output: html_document
editor_options: 
  chunk_output_type: console
---


# phyloseq object created by Anique Ahmad

##SET WORKING DIRECTORY
```{r, echo=TRUE}
seed=19470815
set.seed(seed)
my_dir =  c("/Users/aa5506/Desktop/falcon.microbiome.20220321/");
setwd(my_dir)
getwd()
input_path=   paste(my_dir,"input_path",sep="")
output_path = paste(my_dir,"results_20220321",sep="")
```
## Load libraries
```{r, echo=TRUE}
#libraries are best installed using BiocManager. If you do not have one, install it first
# if (!requireNamespace("BiocManager"))
#   install.packages("BiocManager")

#once BiocManager has been installed, insall necessary packages
   # BiocManager::install(c("dada2","ggplot2","gridExtra","phyloseq","plyr","dplyr","reshape2","ggrepel","vegan","DESeq2","randomcoloR","Rmisc","PMCMR","lme4","randomForest","ROCR","verification","qvalue","caret","e1071","caTools","rpart","ggridges","gplots","dunn.test","phangorn","ggpubr","DECIPHER","grid","grDevices","stringi","caTools","tibble","cluster","kimisc"))

library("dada2");packageVersion("dada2");#citation("dada2")
library("ggplot2");packageVersion("ggplot2");#citation("ggplot2")
library("gridExtra");packageVersion("gridExtra");#citation("gridExtra")
library("phyloseq");packageVersion("phyloseq");#citation("phyloseq")
library("plyr");packageVersion("plyr");#citation("plyr")
library("dplyr");packageVersion("dplyr");#citation("dplyr")
library("reshape2");packageVersion("reshape2");#citation("reshape2")
library("ggrepel");packageVersion("ggrepel");#citation("ggrepel")
library("vegan");packageVersion("vegan");#citation("vegan")
library("DESeq2");packageVersion("DESeq2");#citation("DESeq2")
library("randomcoloR");packageVersion("randomcoloR");#citation("randomcoloR")
library("Rmisc");packageVersion("Rmisc");#citation("Rmisc")
library("PMCMR");packageVersion("PMCMR");#citation("PMCMR")
library("nlme");packageVersion("nlme");#citation("nlme")
library("lme4");packageVersion("lme4");#citation("lme4")
library("randomForest");packageVersion("randomForest");#citation("randomForest")
library("ROCR");packageVersion("ROCR");#citation("ROCR")
library("verification");packageVersion("verification");#citation("verification")
library("qvalue");packageVersion("qvalue");#citation("qvalue")
library("caret");packageVersion("caret");#citation("caret")
library("e1071");packageVersion("e1071");#citation("e1071")
library("caTools");packageVersion("caTools");#citation("caTools")
library("rpart");packageVersion("rpart");#citation("rpart")
library("ggridges");packageVersion("ggridges");#citation("ggridges")
library("gplots");packageVersion("gplots");#citation("gplots")
library("dunn.test");packageVersion("dunn.test");#citation("dunn.test")
library("stringr");packageVersion("stringr");#citation("stringr")
library("ggpubr");packageVersion("ggpubr");#citation("ggpubr")
library("DECIPHER");packageVersion("DECIPHER");#citation("DECIPHER")
library("grid");packageVersion("grid")
library("grDevices");packageVersion("grDevices")
library("stringi");packageVersion("stringi")
library("caTools");packageVersion("caTools")
library("tibble");packageVersion("tibble")
library("cluster");packageVersion("cluster")
library("kimisc");packageVersion("kimisc")


#library("");packageVersion("");citation("")
```
## Necessary functions
```{r, echo=TRUE}
# sequencing depths
  sample_coverage<-function(phyloseqobj){
    xx = data.frame(nreads = sample_sums(phyloseqobj), 
                    sorted = 1:nsamples(phyloseqobj),
                    type = "Samples")
    xx$SampleID=rownames(xx)
    xx = xx[order(xx$nreads),]
    print(paste("coverage summary: "));print(summary(xx$nreads))
    print(paste("total reads = ",sum(xx$nreads),sep=""))
    print(paste("stdev = ",sd(xx$nreads),sep=""))
    #return(xx)
  }

# compute alpha diversity
  compute_alphadiv<-function(phyloseqobj,trials,rarefaction_depth){
    min_lib= rarefaction_depth
    nsamp = nsamples(phyloseqobj)
    trials = trials
   
    richness <- matrix(nrow = nsamp, ncol = trials)
    row.names(richness) <- sample_names(phyloseqobj)
    
    evennessF <- matrix(nrow = nsamp, ncol = trials)
    row.names(evennessF) <- sample_names(phyloseqobj)
    
    evennessS <- matrix(nrow = nsamp, ncol = trials)
    row.names(evennessS) <- sample_names(phyloseqobj)
    
    evennessI <- matrix(nrow = nsamp, ncol = trials)
    row.names(evennessI) <- sample_names(phyloseqobj)
  
    set.seed(007)
    for (i in 1:trials) {
      # Subsample
      r <- rarefy_even_depth(phyloseqobj, sample.size = min_lib, verbose = FALSE, replace = TRUE)
      
      # Calculate richness
      rich <- as.numeric(as.matrix(estimate_richness(r, measures = "Observed")))
      richness[ ,i] <- rich
      
      # Calculate evenness Shannon
      evenS <- as.numeric(as.matrix(estimate_richness(r, measures = "Shannon")))
      evennessS[ ,i] <- evenS
      }
  
    SampleID <- row.names(richness)
    mean <- apply(richness, 1, mean)
    sd <- apply(richness, 1, sd)
    measure <- rep("Richness", nsamp)
    rich_stats <- data.frame(SampleID, mean, sd, measure)
  
    SampleID <- row.names(evennessS)
    mean <- apply(evennessS, 1, mean)
    sd <- apply(evennessS, 1, sd)
    measure <- rep("Shannon", nsamp)
    even_statsS <- data.frame(SampleID, mean, sd, measure)
  
    alpha <- rbind(rich_stats, even_statsS)
  
    s <- data.frame(sample_data(phyloseqobj))
    alphadiv <- merge(alpha, s, by.x=c("SampleID"), by.y=c("Run"))
    # adding by.y=c("Run) fixes Error in fix.by(by.y, y) : 'by' must specify a uniquely valid column
    alphadiv$rarefaction=rep(min_lib,dim(alphadiv)[1])
    return(alphadiv)
 }
   
# Abundance plot
  plot_abundance = function(physeq, mapvar, Facet="Phylum", Color="Phylum"){
    mphyseq = psmelt(physeq)
    mphyseq <- subset(mphyseq, Abundance > 0)
    ggplot(data = mphyseq, mapping = aes_string(x = mapvar, y = "Abundance", color = Color, fill = Color)) +
      geom_violin(fill = NA) + geom_point(size = 1, alpha = 0.3, position = position_jitter(width = 0.3)) +
      geom_point(colour = "#454849", shape=21, alpha=0.5) +
      facet_wrap(facets = Facet) + scale_y_log10() +
      theme(legend.position="none") + theme(axis.text.x = element_text(angle = 90, hjust = 1))
  }

# Standard error calculation
  st.err <- function(x) {
    sd(x)/sqrt(length(x))
     }

# PAM clustering
  pamPCoA = function(x, k) {
    list(cluster = pam(x[,1:2], k, cluster.only = TRUE))
}

# Random Forest 
  runRF<-function(dataMatrix,iterations,treestart){
  rf=c()
  ntree=c()
  err=c()
  j=treestart;
  print("Running random forest classifier with starting number of trees = ")
  print(j)
  for(i in 1:iterations){
    xx=randomForest(pop ~ ., data = dataMatrix, ntree=j, importance=TRUE)
    ntree[i]=xx$ntree
    err[i]=mean(xx$err.rate[,1])
    dfrf=cbind(xx$confusion,ntree[i],err[i])
    rf=rbind(rf,dfrf)
    j=j+50
  }
  df=as.data.frame(cbind(ntree,err))
  plot(df$ntree,df$err, type="p")
  return(rf)
}

# rename taxa  
  rename.taxa<-function(taxatable){
    # subset taxa with known genus
    genus.kwn=taxatable[!is.na(taxatable$Genus),]
    # subset taxa with unknown genus but known family and relabel genus
    genus.unk=taxatable[is.na(taxatable$Genus),]
    if (dim(genus.unk)[1] > 0) {
      family.kwn=genus.unk[!is.na(genus.unk$Family),]
        if (dim(family.kwn)[1] > 0) {family.kwn$Genus=paste(family.kwn$Family,"g__unk",sep=".")}
      family.unk=genus.unk[is.na(genus.unk$Family),]
      }
    # subset taxa with unknown family but known order and relabel genus  
    if (dim(family.unk)[1] > 0) {
    	order.kwn=family.unk[!is.na(family.unk$Order),]
          if (dim(order.kwn)[1] > 0) {order.kwn$Genus=paste(order.kwn$Order,"f__unk",sep=".")}
      order.unk=family.unk[is.na(family.unk$Order),]
    } 
    # subset taxa with unknown order but known class and relabel genus
    if (dim(order.unk)[1] > 0) {
      class.kwn=order.unk[!is.na(order.unk$Class),]
        if (dim(class.kwn)[1] > 0) {class.kwn$Genus=paste(class.kwn$Class,"o__unk",sep=".")}
      class.unk=order.unk[is.na(order.unk$Class),]
    }
    # subset taxa with unknown class and relabel genus
    if (dim(class.unk)[1] > 0) {class.unk$Genus=paste(class.unk$Phylum,"c__unk",sep=".")}
  
    # create final table
    taxtable2=rbind(genus.kwn,family.kwn,order.kwn,class.kwn,class.unk)
  return(taxtable2)
  }
  
# function to get color labels in dendrogram
colLab <- function(n) {
    if (is.leaf(n)) {
        a <- attributes(n)
        labCol <- labelColors[clusMember[which(names(clusMember) == a$label)]]
        attr(n, "nodePar") <- c(a$nodePar, lab.col = labCol)
    }
    n
}
```


##################################
###    Song & NYAUD Merged     ###
##################################
## read raw Song animals and NYUAD falcons phyloseq (no duplicates)
```{r, echo=TRUE}
  ps.raw=readRDS(paste(input_path,"0.phyloseq.ahmad.et.al.metadata.rds",sep="/"))
  print(ps.raw) #289951 taxa and 2165 samples
  table(sample_data(ps.raw)$Study)
  #NYUADFalcons         Song 
  #       30         2135 
``` 

## QC (A=5)
```{r, echo=TRUE}
  print(ps.raw) #289951 taxa and 2165 samples
    
  filter <- phyloseq::genefilter_sample(ps.raw,
                                        filterfun_sample(function(x) x > 2), 
                                        A = 5)
  tmp <- prune_taxa(filter, ps.raw)
  ps1 = subset_taxa(tmp, #!is.na(Phylum) &
                      Phylum != "Apicomplexa" &
                      Phylum != "Arthropoda" &
                      Phylum != "Ascomycota" &
                      Phylum != "Basidiomycota" &
                      Phylum != "Dsependentiae" &
                      Phylum != "Euglenozoa" &
                      Phylum != "FBP" &
                      Phylum != "Hsydrogenedentes" &
                      Phylum != "Incertae_Sedis" &
                      Phylum != "Mucoromycota" &
                      Phylum != "Nematoda" &
                      Phylum != "Ochrophyta" &
                      Phylum != "Omnitrophicaeota" &
                      Phylum != "Parabasalia" &
                      Phylum != "Thaumarchaeota" &
                      Phylum != "Vertebrata" &
                      Phylum != "Retaria"
                      )
  print(tmp) #26608 taxa and 2165 samples
  print(ps1) #24314 taxa and 2165 samples
  
  ##########################################
  ##Checking if combining adds unwanted asvs
  ##########################################
  ps2 <- ps1 %>%
    subset_samples(Study == "Song") %>%
    prune_taxa(taxa_sums(.) > 0, .)
  ps2 #24298 taxa and 2135 samples (16 asvs only in nyuadfalcons)
    
  filter2 <- phyloseq::genefilter_sample(ps2,
                                        filterfun_sample(function(x) x > 2), 
                                        A = 5)
  ps2 <- prune_taxa(filter2, ps2)
  ps1 #24314 taxa and 2165 samples
  ps2 #24267 taxa and 2135 samples (24314-24267 = 47 -0.002%- asvs that are different)
  
  x <- setdiff(row.names(tax_table(ps1)),row.names(tax_table(ps2)))
  ps3 <- prune_taxa(x, ps1)
  ps3.gen.glom <- tax_glom(ps3, "Genus", NArm = FALSE)
  ps3.gen.glom #41 taxa
  write.csv(row.names(tax_table(ps3.gen.glom)),paste(input_path,"diff.taxa.song.birds.falcons.csv",sep="/"))
  ################
  
  ps.raw #289951 taxa and 2165 samples
  sample_coverage(ps.raw) 
# [1] "coverage summary: "
#    Min. 1st Qu.  Median    Mean 3rd Qu.    Max. 
#       1   53687  101105  108260  140832 1209879 
# [1] "total reads = 234382514"
# [1] "stdev = 86147.9945118013"

  ps1 #24314 taxa and 2165 samples
  sample_coverage(ps1) 
# [1] "coverage summary: "
#    Min. 1st Qu.  Median    Mean 3rd Qu.    Max. 
#       0   31471   83300   88719  123978 1182055 
# [1] "total reads = 192076780"
# [1] "stdev = 79596.7776702296"

  ps.cln <- prune_samples(sample_sums(ps1) > 10000, ps1)
  ps.cln #24314 taxa and 1853 samples (2165-1853=312 samples with reads < 10,000)
  sample_coverage(ps.cln)
# [1] "coverage summary: "
#    Min. 1st Qu.  Median    Mean 3rd Qu.    Max. 
#   10107   55897   94683  103302  131435 1182055 
# [1] "total reads = 191417903"
# [1] "stdev = 76975.5673576809"

#Keep only 5 samples per species
  df1 <- data.frame(sample_data(ps.cln))
  df.falcons <- df1[df1$Study=="NYUADFalcons",]
  df1 <- df1[df1$Study!="NYUADFalcons",]
  length(unique(df1$ScientificName)) #537 species
  head(table(df1$ScientificName))
  
#BE CAREFUL WHILE BALANCING< SEED IS NOT SET SO DIFFERENT ANIMALS WILL BE SAMPLED
  
# #Create dataframe of species with more than 5 individuals and then sample 5 per species
#   more.than.5 <- data.frame(df1 %>% group_by(ScientificName) %>% filter(n()>5))
#   length(unique(more.than.5$ScientificName)) #85 species with more than 5 individuals 
#   head(table(more.than.5$ScientificName))
#   more.than.5 <- more.than.5[more.than.5$ScientificName != "NM",] #remove individuals with no ScientificName
#   
#   exactly.5 <- data.frame(more.than.5 %>% group_by(ScientificName) %>% sample_n(size=5, replace=F))
#   length(unique(exactly.5$ScientificName)) #84 species with exactly 5 individuals (NM removed)
#   head(table(exactly.5$ScientificName))
# 
# #Create dataframe of species with less than 6 individuals
#   less.than.6 <- data.frame(df1 %>% group_by(ScientificName) %>% filter(n()<6))
#   length(unique(less.than.6$ScientificName)) #452 species
#   head(table(less.than.6$ScientificName)) 
#   dim(less.than.6[less.than.6$ScientificName=="NM",])# 0 28 (All individuals have names)
# 
# #Combine dataframes of species with exactly 5 individuals and of species with less than or equal to 5 individuals
#   balanced <- rbind(exactly.5,less.than.6,df.falcons,header=T)
#   head(table(balanced$ScientificName))
#   
#   head(balanced)
#   tail(balanced)
#   balanced <- balanced[1:length(balanced[,1])-1,] # remove last entry
#   
# #Prune samples and taxa from phyloseq object to have 5 max per species
#   ps.cln <- ps.cln %>%
#     subset_samples(Run %in% balanced$Run) %>%
#     prune_taxa(taxa_sums(.) > 0, .)
#   ps.cln #23989 taxa and 1359 samples
  
  saveRDS(ps.cln,paste(input_path,"6.phyloseq.song.falcons.cln.pruned.rds",sep="/"))
```

## read clean, balanced phyloseq object
```{r, echo=TRUE}
  ps.cln=readRDS(paste(input_path,"6.phyloseq.song.falcons.cln.pruned.rds",sep="/"))
  print(ps.cln) #24085 taxa and 1359 samples
  sample_coverage(ps.cln)
# [1] "coverage summary: "
#    Min. 1st Qu.  Median    Mean 3rd Qu.    Max. 
#   10107   56316   95464   99462  129012 1182055 
# [1] "total reads = 135168899"
# [1] "stdev = 71036.6655848697"
``` 

### Construct phylogenetic tree
```{r, echo=TRUE}
  ps = readRDS(paste(input_path,"6.phyloseq.song.falcons.cln.pruned.rds",sep="/"))
  ps
  seqtab=data.frame(row.names(tax_table(ps)))
  seqtab$abundance=c("1")
  colnames(seqtab)=c("sequence","abundance")
  head(seqtab)

  seqs <- getSequences(seqtab)
  names(seqs) <- seqs # This propagates to the tip labels of the tree
  #mult <- msa(seqs, method="ClustalW", type="dna", order="input")
  #phang.align <- as.phyDat(mult, type="DNA", names=getSequence(seqtab))

  alignment <- AlignSeqs(DNAStringSet(seqs), anchor=NA)

  #BiocManager::install(c("phangorn"))
  library("phangorn") 

  phang.align <- phyDat(as(alignment, "matrix"), type="DNA")
  dm <- dist.ml(phang.align)
  treeNJ <- NJ(dm) 
  fit = pml(treeNJ, data=phang.align)

  fitGTR <- update(fit, k=4, inv=0.2)
  fitGTR <- optim.pml(fitGTR, model="GTR", optInv=TRUE, optGamma=TRUE,
                       rearrangement = "stochastic", control = pml.control(trace = 0))
  detach("package:phangorn", unload=TRUE)

  print(ps)
  tax  = tax_table(ps)
  otu  = otu_table(ps)
  sam  = sample_data(ps)
  
  pstr <- phyloseq(tax_table(tax), 
                 sample_data(sam), 
                 otu_table(otu, taxa_are_rows = FALSE),
                 phy_tree(fitGTR$tree))
  pstr
  rank_names(pstr)
  
  saveRDS(pstr,"6.phyloseq.song.falcons.cln.pruned.tree.rds")
```

## read and save cleaned and pruned phyloseq object with tree
```{r, echo=TRUE}
  ps.cln=readRDS(paste(input_path,"6.phyloseq.song.falcons.cln.pruned.tree.rds",sep="/"))
  print(ps.cln) #24085 taxa and 1359 samples

  tax=data.frame(tax_table(ps.cln))
  otu=data.frame(otu_table(ps.cln))
  smp=sample_data(sample_data(ps.cln))
  
  write.csv(tax,"song.falcons.microbiome.taxatble.csv")
  write.csv(otu,"song.falcons.microbiome.otutble.csv")
  write.csv(smp,"song.falcons.microbiome.sampledata.csv",row.names = FALSE)
```

### Calculate Unweighted Unifrac distances (ASV)
```{r, echo=TRUE}
# log transform the raw count data
  pslog <- transform_sample_counts(ps.cln, function(x) log(1 + x))
  print(pslog)
                  
# calculate Bray-Curtis distance
  set.seed(seed)
  ufdist = phyloseq::distance(pslog, method="unifrac",normalized=TRUE, parallel=TRUE,fast=TRUE) 
  pcoa <- ordinate(pslog, method = "MDS", distance = ufdist)
  evals <- pcoa$values$Eigenvalues
  
# screeplot
  pdf(paste(output_path,"PCoA.screeplot.unifrac.song.falcons.asv.pdf",sep="/"),6,4)
      print(plot_scree(pcoa) + xlim(as.character(seq(1,20))) + ggtitle("Unifrac ordination eigenvalues") +
        theme_bw() + theme(panel.border = element_blank(), panel.grid.major = element_blank(),
                           panel.grid.minor = element_blank(), axis.line = element_line(colour = "black")))
  dev.off()
    
# proportion of  variance explained by
  evals[1]/sum(evals) #0.1246091
  evals[2]/sum(evals) #0.04595821
  evals[3]/sum(evals) #0.04266218

  sample_data(pslog)$PCoA1=pcoa$vectors[,1]
  sample_data(pslog)$PCoA2=pcoa$vectors[,2]
  sample_data(pslog)$PCoA3=pcoa$vectors[,3]

  sampledf=data.frame(sample_data(pslog))
  head(sampledf)
  
  write.csv(sampledf,file.path(paste(output_path,"sampledf.unifrac.song.falcons.asv.csv",sep="/")))
  #sampledf <- read.csv(file.path(paste(output_path,"sampledf.unifrac.song.falcons.asv.csv",sep="/")), header=T, row.names=1)
  
  sampledf$Study[sampledf$ScientificOrder == "Chiroptera"] <- "Song_Bats"
  
  table(sampledf$ScientificClass)
  sampledf$ScientificClassSimple <- sampledf$ScientificClass
  sampledf$ScientificClassSimple <- gsub("Arachnida","Arthropods",sampledf$ScientificClassSimple)
  sampledf$ScientificClassSimple <- gsub("Cephalochordata","Cephalopods",sampledf$ScientificClassSimple)
  sampledf$ScientificClassSimple <- gsub("Chelonia","Reptiles",sampledf$ScientificClassSimple)
  sampledf$ScientificClassSimple <- gsub("Crocodylomorpha","Reptiles",sampledf$ScientificClassSimple)
  sampledf$ScientificClassSimple <- gsub("Insecta","Arthropods",sampledf$ScientificClassSimple)
  sampledf$ScientificClassSimple <- gsub("Lepidosauria","Reptiles",sampledf$ScientificClassSimple)
  sampledf$ScientificClassSimple <- gsub("Petromyzontida","Fish",sampledf$ScientificClassSimple)
  sampledf$ScientificClassSimple <- gsub("Aves","Birds",sampledf$ScientificClassSimple)
  table(sampledf$ScientificClassSimple)
  
  levels.class <- levels(factor(sampledf$ScientificClassSimple))
  color.class <- setNames(c("springgreen","red","lightgoldenrod","lightsteelblue","dodgerblue","purple","darkgreen"),levels.class)

  sampledf$PCoA1 <- sampledf$PCoA1*-1
  sampledf$PCoA2 <- sampledf$PCoA2*-1
# Plot PCoA of all Classes
  pdf(paste(output_path,"PCoA1&2.unifrac.class.song.falcons.asv.pdf",sep="/"),10,6)  
    ggplot(sampledf,aes(PCoA1,PCoA2,color=ScientificClassSimple,shape=Study)) +
      geom_point(alpha=0.7,aes(size=Study)) + xlab("PCo1 [12%]") + ylab("PCo2 [5%]") + scale_color_manual(values=color.class) +
      scale_shape_manual(values=c(8,16,2)) + scale_size_manual(values=c(4,2,2)) +
      geom_hline(yintercept =0,lty=3) + geom_vline(xintercept =0,lty=3) +
      coord_fixed(sqrt(evals[2] / evals[1])) + theme_classic()
  dev.off()
```
### Calculate Unweighted Unifrac distances (Genus) 
```{r, echo=TRUE}
# agglomerate to Genus level
  gen.glom =  tax_glom(ps.cln, "Genus", NArm = FALSE)
  print(gen.glom) #1522 taxa and 1359 samples

# log transform the raw count data
  pslog <- transform_sample_counts(gen.glom, function(x) log(1 + x))
  print(pslog)
                                   
# calculate Bray-Curtis distance
  set.seed(seed)
  ufdist = phyloseq::distance(pslog, method="unifrac",normalized=TRUE, parallel=TRUE,fast=TRUE) 
  pcoa <- ordinate(pslog, method = "MDS", distance = ufdist)
  evals <- pcoa$values$Eigenvalues

# screeplot
  pdf(paste(output_path,"PCoA.screeplot.unifrac.song.falcons.genus.pdf",sep="/"),6,4)
      print(plot_scree(pcoa) + xlim(as.character(seq(1,20))) + ggtitle("Unifrac ordination eigenvalues") +
        theme_bw() + theme(panel.border = element_blank(), panel.grid.major = element_blank(),
                           panel.grid.minor = element_blank(), axis.line = element_line(colour = "black")))
  dev.off()
    
# proportion of  variance explained by
  evals[1]/sum(evals) #0.195147
  evals[2]/sum(evals) #0.06417383
  evals[3]/sum(evals) #0.04548232
  
  sample_data(pslog)$PCoA1=pcoa$vectors[,1]
  sample_data(pslog)$PCoA2=pcoa$vectors[,2]
  sample_data(pslog)$PCoA3=pcoa$vectors[,3]
  
  sampledf=data.frame(sample_data(pslog))
  head(sampledf)
  write.csv(sampledf,file.path(paste(output_path,"sampledf.unifrac.song.falcons.genus.csv",sep="/")))
  #sampledf <- read.csv(file.path(paste(output_path,"sampledf.unifrac.song.falcons.genus.csv",sep="/")), header=T, row.names=1)
  
  sampledf$Study[sampledf$ScientificOrder == "Chiroptera"] <- "Song_Bats"
  
  table(sampledf$ScientificClass)
  sampledf$ScientificClassSimple <- sampledf$ScientificClass
  sampledf$ScientificClassSimple <- gsub("Arachnida","Arthropods",sampledf$ScientificClassSimple)
  sampledf$ScientificClassSimple <- gsub("Cephalochordata","Cephalopods",sampledf$ScientificClassSimple)
  sampledf$ScientificClassSimple <- gsub("Chelonia","Reptiles",sampledf$ScientificClassSimple)
  sampledf$ScientificClassSimple <- gsub("Crocodylomorpha","Reptiles",sampledf$ScientificClassSimple)
  sampledf$ScientificClassSimple <- gsub("Insecta","Arthropods",sampledf$ScientificClassSimple)
  sampledf$ScientificClassSimple <- gsub("Lepidosauria","Reptiles",sampledf$ScientificClassSimple)
  sampledf$ScientificClassSimple <- gsub("Petromyzontida","Fish",sampledf$ScientificClassSimple)
  sampledf$ScientificClassSimple <- gsub("Aves","Birds",sampledf$ScientificClassSimple)
  table(sampledf$ScientificClassSimple)
  
  levels.class <- levels(factor(sampledf$ScientificClassSimple))
  color.class <- setNames(c("springgreen","red","lightgoldenrod","lightsteelblue","dodgerblue","purple","darkgreen"),levels.class)

  sampledf$PCoA1 <- sampledf$PCoA1*-1
# Plot PCoA of all Classes
  pdf(paste(output_path,"PCoA1&2.unifrac.class.song.falcons.genus.pdf",sep="/"),10,6)  
    ggplot(sampledf,aes(PCoA1,PCoA2,color=ScientificClassSimple,shape=Study)) +
      geom_point(alpha=0.7,aes(size=Study)) + xlab("PCo1 [%]") + ylab("PCo2 [%]") + scale_color_manual(values=color.class) +
      scale_shape_manual(values=c(8,16,2)) + scale_size_manual(values=c(4,2,2)) +
      geom_hline(yintercept =0,lty=3) + geom_vline(xintercept =0,lty=3) +
      coord_fixed(sqrt(evals[2] / evals[1])) + theme_classic()
  dev.off()
  
  saveRDS(gen.glom,paste(input_path,"7.phyloseq.song.falcons.cln.pruned.tree.genus.rds",sep="/"))
  gen.glom=readRDS(paste(input_path,"7.phyloseq.song.falcons.cln.pruned.tree.genus.rds",sep="/"))  
  
# PCo's vs amended Scientific classes (mammals, insects, reptiles, etc.)
  sampledf$Label=paste(sampledf$Study,sampledf$ScientificClassSimple,sep="_")
  
  ggplot(sampledf,aes(Label,PCoA1,fill=ScientificClassSimple)) +
      geom_violin(alpha=0.7) + xlab("") + ylab("PCo1") + scale_fill_manual(values=color.class) +
      geom_point(shape=21,size=1,alpha=0.4)+
      theme_classic()
```

### Calculate Weighted Unifrac distances (ASV)
```{r, echo=TRUE}
# log transform the raw count data
  pslog <- transform_sample_counts(ps.cln, function(x) log(1 + x))
  print(pslog)
                  
# calculate Bray-Curtis distance
  set.seed(seed)
  wufdist = phyloseq::distance(pslog, method="wunifrac",normalized=TRUE, parallel=TRUE,fast=TRUE) 
  pcoa <- ordinate(pslog, method = "MDS", distance = wufdist)
  evals <- pcoa$values$Eigenvalues
  
# screeplot
  pdf(paste(output_path,"PCoA.screeplot.wunifrac.song.falcons.asv.pdf",sep="/"),6,4)
      print(plot_scree(pcoa) + xlim(as.character(seq(1,20))) + ggtitle("W.unifrac ordination eigenvalues") +
        theme_bw() + theme(panel.border = element_blank(), panel.grid.major = element_blank(),
                           panel.grid.minor = element_blank(), axis.line = element_line(colour = "black")))
  dev.off()
    
# proportion of  variance explained by
  evals[1]/sum(evals) #0.3021579
  evals[2]/sum(evals) #0.0819636
  evals[3]/sum(evals) #0.05944576

  sample_data(pslog)$PCoA1=pcoa$vectors[,1]
  sample_data(pslog)$PCoA2=pcoa$vectors[,2]
  sample_data(pslog)$PCoA3=pcoa$vectors[,3]

  sampledf=data.frame(sample_data(pslog))
  head(sampledf)
  
  write.csv(sampledf,file.path(paste(output_path,"sampledf.wunifrac.song.falcons.asv.csv",sep="/")))
  #sampledf <- read.csv(file.path(paste(output_path,"sampledf.wunifrac.song.falcons.asv.csv",sep="/")), header=T, row.names=1)
  
  sampledf$Study[sampledf$ScientificOrder == "Chiroptera"] <- "Song_Bats"
  
  table(sampledf$ScientificClass)
  sampledf$ScientificClassSimple <- sampledf$ScientificClass
  sampledf$ScientificClassSimple <- gsub("Arachnida","Arthropods",sampledf$ScientificClassSimple)
  sampledf$ScientificClassSimple <- gsub("Cephalochordata","Cephalopods",sampledf$ScientificClassSimple)
  sampledf$ScientificClassSimple <- gsub("Chelonia","Reptiles",sampledf$ScientificClassSimple)
  sampledf$ScientificClassSimple <- gsub("Crocodylomorpha","Reptiles",sampledf$ScientificClassSimple)
  sampledf$ScientificClassSimple <- gsub("Insecta","Arthropods",sampledf$ScientificClassSimple)
  sampledf$ScientificClassSimple <- gsub("Lepidosauria","Reptiles",sampledf$ScientificClassSimple)
  sampledf$ScientificClassSimple <- gsub("Petromyzontida","Fish",sampledf$ScientificClassSimple)
  sampledf$ScientificClassSimple <- gsub("Aves","Birds",sampledf$ScientificClassSimple)
  table(sampledf$ScientificClassSimple)
  
  levels.class <- levels(factor(sampledf$ScientificClassSimple))
  color.class <- setNames(c("springgreen","red","lightgoldenrod","lightsteelblue","dodgerblue","purple","darkgreen"),levels.class)

  sampledf$PCoA2 <- sampledf$PCoA2*-1
# Plot PCoA of all Classes
  pdf(paste(output_path,"PCoA1&2.wunifrac.class.song.falcons.asv.pdf",sep="/"),10,6)  
    ggplot(sampledf,aes(PCoA1,PCoA2,color=ScientificClassSimple,shape=Study)) +
      geom_point(alpha=0.7,aes(size=Study)) + xlab("PCo1 [30%]") + ylab("PCo2 [8%]") + scale_color_manual(values=color.class) +
      scale_shape_manual(values=c(8,16,2)) + scale_size_manual(values=c(4,2,2)) +
      geom_hline(yintercept =0,lty=3) + geom_vline(xintercept =0,lty=3) +
      coord_fixed(sqrt(evals[2] / evals[1])) + theme_classic()
  dev.off()
```
### Calculate Weighted Unifrac distances (Genus) 
```{r, echo=TRUE}
# agglomerate to Genus level
  gen.glom=readRDS(paste(input_path,"7.phyloseq.song.falcons.cln.pruned.tree.genus.rds",sep="/")) 
  print(gen.glom) #1522 taxa and 1359 samples

# log transform the raw count data
  pslog <- transform_sample_counts(gen.glom, function(x) log(1 + x))
  print(pslog)
                                   
# calculate Bray-Curtis distance
  set.seed(seed)
  wufdist = phyloseq::distance(pslog, method="wunifrac",normalized=TRUE, parallel=TRUE,fast=TRUE) 
  pcoa <- ordinate(pslog, method = "MDS", distance = wufdist)
  evals <- pcoa$values$Eigenvalues

# screeplot
  pdf(paste(output_path,"PCoA.screeplot.wunifrac.song.falcons.genus.pdf",sep="/"),6,4)
      print(plot_scree(pcoa) + xlim(as.character(seq(1,20))) + ggtitle("wunifrac ordination eigenvalues") +
        theme_bw() + theme(panel.border = element_blank(), panel.grid.major = element_blank(),
                           panel.grid.minor = element_blank(), axis.line = element_line(colour = "black")))
  dev.off()
    
# proportion of  variance explained by
  evals[1]/sum(evals) #0.35467
  evals[2]/sum(evals) #0.09119158
  evals[3]/sum(evals) #0.05254846
  
  sample_data(pslog)$PCoA1=pcoa$vectors[,1]
  sample_data(pslog)$PCoA2=pcoa$vectors[,2]
  sample_data(pslog)$PCoA3=pcoa$vectors[,3]
  
  sampledf=data.frame(sample_data(pslog))
  head(sampledf)
  write.csv(sampledf,file.path(paste(output_path,"sampledf.wunifrac.song.falcons.genus.csv",sep="/")))
  #sampledf <- read.csv(file.path(paste(output_path,"sampledf.wunifrac.song.falcons.genus.csv",sep="/")), header=T, row.names=1)
  
  sampledf$Study[sampledf$ScientificOrder == "Chiroptera"] <- "Song_Bats"
  
  table(sampledf$ScientificClass)
  sampledf$ScientificClassSimple <- sampledf$ScientificClass
  sampledf$ScientificClassSimple <- gsub("Arachnida","Arthropods",sampledf$ScientificClassSimple)
  sampledf$ScientificClassSimple <- gsub("Cephalochordata","Cephalopods",sampledf$ScientificClassSimple)
  sampledf$ScientificClassSimple <- gsub("Chelonia","Reptiles",sampledf$ScientificClassSimple)
  sampledf$ScientificClassSimple <- gsub("Crocodylomorpha","Reptiles",sampledf$ScientificClassSimple)
  sampledf$ScientificClassSimple <- gsub("Insecta","Arthropods",sampledf$ScientificClassSimple)
  sampledf$ScientificClassSimple <- gsub("Lepidosauria","Reptiles",sampledf$ScientificClassSimple)
  sampledf$ScientificClassSimple <- gsub("Petromyzontida","Fish",sampledf$ScientificClassSimple)
  sampledf$ScientificClassSimple <- gsub("Aves","Birds",sampledf$ScientificClassSimple)
  table(sampledf$ScientificClassSimple)
  
  levels.class <- levels(factor(sampledf$ScientificClassSimple))
  color.class <- setNames(c("springgreen","red","lightgoldenrod","lightsteelblue","dodgerblue","purple","darkgreen"),levels.class)

  sampledf$PCoA2 <- sampledf$PCoA2*-1
# Plot PCoA of all Classes
  pdf(paste(output_path,"PCoA1&2.wunifrac.class.song.falcons.genus.pdf",sep="/"),10,6)  
    ggplot(sampledf,aes(PCoA1,PCoA2,color=ScientificClassSimple,shape=Study)) +
      geom_point(alpha=0.7,aes(size=Study)) + xlab("PCo1 [35%]") + ylab("PCo2 [9%]") + scale_color_manual(values=color.class) +
      scale_shape_manual(values=c(8,16,2)) + scale_size_manual(values=c(4,2,2)) +
      geom_hline(yintercept =0,lty=3) + geom_vline(xintercept =0,lty=3) +
      coord_fixed(sqrt(evals[2] / evals[1])) + theme_classic()
  dev.off()
  
# PCo's vs amended Scientific classes (mammals, insects, reptiles, etc.)
  sampledf$Label=paste(sampledf$Study,sampledf$ScientificClassSimple,sep="_")
  
  ggplot(sampledf,aes(Label,PCoA1,fill=ScientificClassSimple)) +
      geom_violin(alpha=0.7) + xlab("") + ylab("PCo1") + scale_fill_manual(values=color.class) +
      geom_point(shape=21,size=1,alpha=0.4)+
      theme_classic()
```

### Calculate Bray-Curtis distances (ASV)
```{r, echo=TRUE}
# log transform the raw count data
  pslog <- transform_sample_counts(ps.cln, function(x) log(1 + x))
  print(pslog) #24085 taxa and 1359 samples
                  
# calculate Bray-Curtis distance
  set.seed(seed)
  bcdist = phyloseq::distance(pslog, method="bray",normalized=TRUE, parallel=TRUE,fast=TRUE) 
  pcoa <- ordinate(pslog, method = "MDS", distance = bcdist)
  evals <- pcoa$values$Eigenvalues
  
# screeplot
  pdf(paste(output_path,"PCoA.screeplot.bray.song.animals.falcons.asv.pdf",sep="/"),6,4)
      print(plot_scree(pcoa) + xlim(as.character(seq(1,20))) + ggtitle("Bray ordination eigenvalues") +
        theme_bw() + theme(panel.border = element_blank(), panel.grid.major = element_blank(),
                           panel.grid.minor = element_blank(), axis.line = element_line(colour = "black")))
  dev.off()
    
# proportion of  variance explained by
  evals[1]/sum(evals) #0.05595448
  evals[2]/sum(evals) #0.04017751
  evals[3]/sum(evals) #0.03070672

  sample_data(pslog)$PCoA1=pcoa$vectors[,1]
  sample_data(pslog)$PCoA2=pcoa$vectors[,2]
  sample_data(pslog)$PCoA3=pcoa$vectors[,3]

  sampledf=data.frame(sample_data(pslog))
  head(sampledf)
  
  write.csv(sampledf,file.path(paste(output_path,"sampledf.bray.song.animals.falcons.asv.csv",sep="/")))
  #sampledf <- read.csv(file.path(paste(output_path,"sampledf.bray.song.animals.falcons.asv.csv",sep="/")), header=T, row.names=1)
  
  sampledf$Study[sampledf$ScientificOrder == "Chiroptera"] <- "Song_Bats"
  
  table(sampledf$ScientificClass)
  sampledf$ScientificClassSimple <- sampledf$ScientificClass
  sampledf$ScientificClassSimple <- gsub("Arachnida","Arthropods",sampledf$ScientificClassSimple)
  sampledf$ScientificClassSimple <- gsub("Cephalochordata","Cephalopods",sampledf$ScientificClassSimple)
  sampledf$ScientificClassSimple <- gsub("Chelonia","Reptiles",sampledf$ScientificClassSimple)
  sampledf$ScientificClassSimple <- gsub("Crocodylomorpha","Reptiles",sampledf$ScientificClassSimple)
  sampledf$ScientificClassSimple <- gsub("Insecta","Arthropods",sampledf$ScientificClassSimple)
  sampledf$ScientificClassSimple <- gsub("Lepidosauria","Reptiles",sampledf$ScientificClassSimple)
  sampledf$ScientificClassSimple <- gsub("Petromyzontida","Fish",sampledf$ScientificClassSimple)
  sampledf$ScientificClassSimple <- gsub("Aves","Birds",sampledf$ScientificClassSimple)
  table(sampledf$ScientificClassSimple)
  
  levels.class <- levels(factor(sampledf$ScientificClassSimple))
  color.class <- setNames(c("springgreen","red","lightgoldenrod","lightsteelblue","dodgerblue","purple","darkgreen"),levels.class)

  sampledf$PCoA2 <- sampledf$PCoA2*-1
# Plot PCoA of all Classes
  pdf(paste(output_path,"PCoA1&2.bray.class.song.animals.falcons.asv.pdf",sep="/"),10,6)  
    ggplot(sampledf,aes(PCoA1,PCoA2,color=ScientificClassSimple,shape=Study)) +
      geom_point(alpha=0.7,aes(size=Study)) + xlab("PCo1 [6%]") + ylab("PCo2 [4%]") + scale_color_manual(values=color.class) +
      scale_shape_manual(values=c(8,16,2)) + scale_size_manual(values=c(4,2,2)) +
      geom_hline(yintercept =0,lty=3) + geom_vline(xintercept =0,lty=3) +
      coord_fixed(sqrt(evals[2] / evals[1])) + theme_classic()
  dev.off()
```
### Calculate Bray-Curtis distances (Genus) 
```{r, echo=TRUE}
# agglomerate to Genus level
  gen.glom=readRDS(paste(input_path,"7.phyloseq.song.falcons.cln.pruned.tree.genus.rds",sep="/")) 
  print(gen.glom) #1522 taxa and 1359 samples

# log transform the raw count data
  pslog <- transform_sample_counts(gen.glom, function(x) log(1 + x))
  print(pslog)
                                   
# calculate Bray-Curtis distance
  set.seed(seed)
  bcdist = phyloseq::distance(pslog, method="bray",normalized=TRUE, parallel=TRUE,fast=TRUE) 
  pcoa <- ordinate(pslog, method = "MDS", distance = bcdist)
  evals <- pcoa$values$Eigenvalues

# screeplot
  pdf(paste(output_path,"PCoA.screeplot.bray.song.falcons.genus.pdf",sep="/"),6,4)
      print(plot_scree(pcoa) + xlim(as.character(seq(1,20))) + ggtitle("Bray ordination eigenvalues") +
        theme_bw() + theme(panel.border = element_blank(), panel.grid.major = element_blank(),
                           panel.grid.minor = element_blank(), axis.line = element_line(colour = "black")))
  dev.off()
    
# proportion of  variance explained by
  evals[1]/sum(evals) #0.2039277
  evals[2]/sum(evals) #0.06268704
  evals[3]/sum(evals) #0.05329014
  
  sample_data(pslog)$PCoA1=pcoa$vectors[,1]
  sample_data(pslog)$PCoA2=pcoa$vectors[,2]
  sample_data(pslog)$PCoA3=pcoa$vectors[,3]
  
  sampledf=data.frame(sample_data(pslog))
  head(sampledf)
  write.csv(sampledf,file.path(paste(output_path,"sampledf.bray.song.falcons.genus.csv",sep="/")))
  #sampledf <- read.csv(file.path(paste(output_path,"sampledf.bray.song.falcons.genus.csv",sep="/")), header=T, row.names=1)
  
  sampledf$Study[sampledf$ScientificOrder == "Chiroptera"] <- "Song_Bats"
  
  table(sampledf$ScientificClass)
  sampledf$ScientificClassSimple <- sampledf$ScientificClass
  sampledf$ScientificClassSimple <- gsub("Arachnida","Arthropods",sampledf$ScientificClassSimple)
  sampledf$ScientificClassSimple <- gsub("Cephalochordata","Cephalopods",sampledf$ScientificClassSimple)
  sampledf$ScientificClassSimple <- gsub("Chelonia","Reptiles",sampledf$ScientificClassSimple)
  sampledf$ScientificClassSimple <- gsub("Crocodylomorpha","Reptiles",sampledf$ScientificClassSimple)
  sampledf$ScientificClassSimple <- gsub("Insecta","Arthropods",sampledf$ScientificClassSimple)
  sampledf$ScientificClassSimple <- gsub("Lepidosauria","Reptiles",sampledf$ScientificClassSimple)
  sampledf$ScientificClassSimple <- gsub("Petromyzontida","Fish",sampledf$ScientificClassSimple)
  sampledf$ScientificClassSimple <- gsub("Aves","Birds",sampledf$ScientificClassSimple)
  table(sampledf$ScientificClassSimple)
  
  levels.class <- levels(factor(sampledf$ScientificClassSimple))
  color.class <- setNames(c("springgreen","red","lightgoldenrod","lightsteelblue","dodgerblue","purple","darkgreen"),levels.class)

  #sampledf$PCoA2 <- sampledf$PCoA2*-1
# Plot PCoA of all Classes
  pdf(paste(output_path,"PCoA1&2.bray.class.song.falcons.genus.pdf",sep="/"),10,6)  
    ggplot(sampledf,aes(PCoA1,PCoA2,color=ScientificClassSimple,shape=Study)) +
      geom_point(alpha=0.7,aes(size=Study)) + xlab("PCo1 [20%]") + ylab("PCo2 [6%]") + scale_color_manual(values=color.class) +
      scale_shape_manual(values=c(8,16,2)) + scale_size_manual(values=c(4,2,2)) +
      geom_hline(yintercept =0,lty=3) + geom_vline(xintercept =0,lty=3) +
      coord_fixed(sqrt(evals[2] / evals[1])) + theme_classic()
  dev.off()
  
# PCo's vs amended Scientific classes (mammals, insects, reptiles, etc.)
  sampledf$Label=paste(sampledf$Study,sampledf$ScientificClassSimple,sep="_")
  
  ggplot(sampledf,aes(Label,PCoA1,fill=ScientificClassSimple)) +
      geom_violin(alpha=0.7) + xlab("") + ylab("PCo1") + scale_fill_manual(values=color.class) +
      geom_point(shape=21,size=1,alpha=0.4)+
      theme_classic()
```


###################################
### Song Birds & NYAUD Falcons  ###
###################################
## read clean phyloseq with Song animals and NYUAD falcons (ASV) and save for birds only
```{r, echo=TRUE}
  ps.cln=readRDS(paste(input_path,"6.phyloseq.song.falcons.cln.pruned.tree.rds",sep="/"))
  print(ps.cln) #24085 taxa and 1359 samples
  
  ps.cln <- ps.cln %>%
    subset_samples(ScientificClass == "Aves") %>%
    prune_taxa(taxa_sums(.) > 0, .)
  ps.cln #10563 taxa and 675 samples
  
  saveRDS(ps.cln,paste(input_path,"8.phyloseq.song.birds.falcons.cln.pruned.tree.rds",sep="/"))
```

### Calculate and plot Bray-Curtis distances (Study) (ASV)
```{r, echo=TRUE}
  ps.cln=readRDS(paste(input_path,"8.phyloseq.song.birds.falcons.cln.pruned.tree.rds",sep="/"))

# log transform the raw count data
  pslog <- transform_sample_counts(ps.cln, function(x) log(1 + x))
  print(pslog) #10563 taxa and 675 samples
                                   
# calculate Bray-Curtis distance
  set.seed(seed)
  bcdist = phyloseq::distance(pslog, method="bray",normalized=TRUE, parallel=TRUE,fast=TRUE) 
  pcoa <- ordinate(pslog, method = "MDS", distance = bcdist)
  evals <- pcoa$values$Eigenvalues
  
# screeplot
  print(plot_scree(pcoa) + xlim(as.character(seq(1,20))) + ggtitle("Bray ordination eigenvalues") +
    theme_bw() + theme(panel.border = element_blank(), panel.grid.major = element_blank(),
      panel.grid.minor = element_blank(), axis.line = element_line(colour = "black")))

# proportion of  variance explained by
  evals[1]/sum(evals) #0.05724224
  evals[2]/sum(evals) #0.04275368
  evals[3]/sum(evals) #0.04031583

  sample_data(pslog)$PCoA1=pcoa$vectors[,1]
  sample_data(pslog)$PCoA2=pcoa$vectors[,2]
  sample_data(pslog)$PCoA3=pcoa$vectors[,3]

  sampledf=data.frame(sample_data(pslog))
  head(sampledf)
 
#assess statistical significance using PERMANOVA
  names(sampledf)
  adonis2(bcdist ~ Study + ScientificOrder,
         data = sampledf, permutations = 999)
  # adonis2(formula = bcdist ~ Study + ScientificOrder, data = sampledf, permutations = 999)
  #                  Df SumOfSqs      R2       F Pr(>F)    
  # Study             1    9.706 0.03365 26.0279  0.001 ***
  # ScientificOrder  25   37.111 0.12866  3.9809  0.001 ***
  # Residual        648  241.637 0.83770                   
  # Total           674  288.454 1.00000 

#Plot PCoA ~ Study
  pdf(paste(output_path,"PCoA1.bray.song.birds.falcons.boxplot.study.asv.pdf",sep="/"),6,6)
    bp = ggplot(sampledf, aes(x=PCoA1,y=Study))
    bp + geom_violin(aes(fill=Study)) + 
      geom_jitter(width=0.05,shape=21, size=2, color="yellow",fill="black") + 
      ylab("Study") + xlab("PCo1 [6%]") + coord_flip() + 
      theme_classic() + 
      theme(panel.border = element_blank(), panel.grid.major = element_blank(),
            panel.grid.minor = element_blank(), axis.line = element_line(colour = "black")) +
      theme(legend.position = "none")
  dev.off()
  
  pdf(paste(output_path,"PCoA2.bray.song.birds.falcons.boxplot.study.asv.pdf",sep="/"),6,6)
    bp = ggplot(sampledf, aes(x=PCoA2,y=Study))
    bp + geom_violin(aes(fill=Study)) + 
      geom_jitter(width=0.05,shape=21, size=2, color="yellow",fill="black") + 
      ylab("Study") + xlab("PCo2 [4%]") + coord_flip() + 
      theme_classic() + 
      theme(panel.border = element_blank(), panel.grid.major = element_blank(),
            panel.grid.minor = element_blank(), axis.line = element_line(colour = "black")) +
      theme(legend.position = "none")
  dev.off()
  
 pdf(paste(output_path,"PCoA3.bray.song.birds.falcons.boxplot.study.asv.pdf",sep="/"),6,6)
    bp = ggplot(sampledf, aes(x=PCoA3,y=Study))
    bp + geom_violin(aes(fill=Study)) + 
      geom_jitter(width=0.05,shape=21, size=2, color="yellow",fill="black") + 
      ylab("Study") + xlab("PCo3 [4%]") + coord_flip() + 
      theme_classic() + 
      theme(panel.border = element_blank(), panel.grid.major = element_blank(),
            panel.grid.minor = element_blank(), axis.line = element_line(colour = "black")) +
      theme(legend.position = "none")
  dev.off()
  
  set.seed(seed)
  shapiro.test(sampledf$PCoA1) #p-value = 2.852e-12 (not normal)
  shapiro.test(sampledf$PCoA2) #p-value = 8.842e-16 (not normal)
  shapiro.test(sampledf$PCoA3) #p-value = 2.551e-07 (not normal)
  
  set.seed(seed)
  kruskal.test(PCoA1 ~ Study, data=sampledf) #p-value = 0.04504
  kruskal.test(PCoA2 ~ Study, data=sampledf) #p-value < 2.2e-16
  kruskal.test(PCoA3 ~ Study, data=sampledf) #p-value < 2.2e-16
  

# Plot PCoA1&2 by study
  pdf(paste(output_path,"PCoA1&2.bray.study.song.birds.falcons.asv.pdf",sep="/"),10,6)  
    ggplot(sampledf,aes(PCoA1,PCoA2,color=Study)) +
      geom_point(size=2.5,alpha=0.7) + xlab("PCo1 [6%]") + ylab("PCo2 [4%]") + scale_color_manual(values=c("red","dodgerblue")) +
      scale_shape_manual(values=c(17,16)) +
      geom_hline(yintercept =0,lty=3) + geom_vline(xintercept =0,lty=3) +
      coord_fixed(sqrt(evals[2] / evals[1])) + theme_classic()
  dev.off()
  
# Plot PCoA1&3 by study
  pdf(paste(output_path,"PCoA1&3.bray.study.song.birds.falcons.asv.pdf",sep="/"),10,6)  
    ggplot(sampledf,aes(PCoA1,PCoA3,color=Study)) +
      geom_point(size=2.5,alpha=0.7) + xlab("PCo1 [6%]") + ylab("PCo3 [4%]") + scale_color_manual(values=c("red","dodgerblue")) +
      scale_shape_manual(values=c(17,16)) +
      geom_hline(yintercept =0,lty=3) + geom_vline(xintercept =0,lty=3) +
      coord_fixed(sqrt(evals[2] / evals[1])) + theme_classic()
  dev.off()
```
# at this point we see a large batch effect at the ASV level, further investigation at genus level

## read clean phyloseq with Song animals and NYUAD falcons (genus) and save for birds only with clade data
```{r, echo=TRUE}
  gen.glom=readRDS(paste(input_path,"7.phyloseq.song.falcons.cln.pruned.tree.genus.rds",sep="/"))
  print(gen.glom) #1522 taxa and 1359 samples
  
  gen.glom <- gen.glom %>%
    subset_samples(ScientificClass == "Aves") %>%
    prune_taxa(taxa_sums(.) > 0, .)
  gen.glom #1365 taxa and 675 samples
  
# Merging correct diet, adding Clade info, dropping casauriiformes
  metadata <- read.csv(file.path(input_path,"final.metadata.csv"), header=T, row.names=1)
  dim(metadata) #675 38
  head(metadata)
  
  table(metadata$ScientificOrder) #15 Accipitriformes now
  unique(metadata$ScientificOrder)
  # [1] "Anseriformes"        "Psittaciformes"      "Gruiformes"          "Charadriiformes"     "Columbiformes"       "Passeriformes"       "Apterygiformes"      "Strigiformes"    
  # [9] "Sphenisciformes"     "Pelecaniformes"      "Casuariiformes"      "Struthioniformes"    "Galliformes"         "Cariamiformes"       "Coraciiformes"       "Caprimulgiformes"
  # [17] "Falconiformes"       "Accipitriformes"     "Piciformes"          "Cuculiformes"        "Bucerotiformes"      "Otidiformes"         "Phoenicopteriformes" "Ciconiiformes"  
  # [25] "Tinamiformes"        "Rheiformes"          "Eurypygiformes"      "Coliiformes"  
  metadata$Clade <- metadata$ScientificOrder
  clades <-c("2.Galloanserae","3.8.Australaves","3.3.Gruiformes","3.4.Aequorlitornithes","3.2.Columbaves","3.8.Australaves","1.Palaeognathae","3.6.Strigiformes",
              "3.4.Aequorlitornithes","3.4.Aequorlitornithes","1.Palaeognathae","1.Palaeognathae","2.Galloanserae", "3.8.Australaves","3.7.Coraciimorphae","3.1.Strisores",
              "3.8.Australaves","3.5.Accipitriformes","3.7.Coraciimorphae","3.2.Columbaves","3.7.Coraciimorphae","3.2.Columbaves","3.4.Aequorlitornithes","3.4.Aequorlitornithes",
              "1.Palaeognathae","1.Palaeognathae","3.4.Aequorlitornithes","3.7.Coraciimorphae")
  metadata$Clade <- stri_replace_all_regex(metadata$Clade, c(unique(metadata$ScientificOrder)), clades, vectorize=F)
  table(metadata$Clade)
  
  metadata$Clade[metadata$Study == "Song" & metadata$ScientificOrder == "Falconiformes"] <- "3.75.Falconiformes"  
  metadata$Clade[metadata$Study == "NYUADFalcons" & metadata$ScientificOrder == "Falconiformes"] <- "3.75.Falconiformes.NYUAD"
  table(metadata$Clade)
  
# drop casauriiformes
  metadata <- metadata[metadata$ScientificOrder != "Casuariiformes",]
  table(metadata$Clade) 
  
  dim(metadata) #665  39
  head(metadata$Run)
  
  gen.glom <- gen.glom %>%
    subset_samples(Run %in% metadata$Run)%>%
    prune_taxa(taxa_sums(.) > 0, .)
  identical(row.names(sample_data(gen.glom)),row.names(metadata)) #TRUE
  sample_data(gen.glom) <- metadata
  gen.glom #1362 taxa and 675 samples (no casauriiformes so sample number falls by 10)
  
  saveRDS(gen.glom,paste(input_path,"9.phyloseq.song.birds.falcons.cln.pruned.tree.genus.rds",sep="/"))
```


############################################################### SONG BIRDS PHYLOGENY AND DIET #########################################################

################### UNWEIGHTED UNIFRAC ########################
### Calculate and plot Unweighted Unifrac distances (Unbalanced Song Bird Clades Only) (Genus)
```{r, echo=TRUE}
  ps.cln = readRDS(paste(input_path,"9.phyloseq.song.birds.falcons.cln.pruned.tree.genus.rds",sep="/"))
  ps.cln #1362 taxa and 665 samples
  
  ps.cln <- ps.cln %>%
    subset_samples(Study == "Song")%>%
    prune_taxa(taxa_sums(.) > 0, .)
  ps.cln #1359 taxa and 636 samples
  
  ####Check for unwanted taxa
  taxa <- read.csv(paste(input_path,"diff.taxa.song.birds.falcons.csv",sep="/"))
  taxa <- taxa$x
  intersect(row.names(tax_table(ps.cln)),taxa) #7 taxa (0.005%)
  # [1] "TACGTAGGGGGCAAGCGTTATCCGGAATTATTGGGCGTAAAGAGTGCGTAGGTGGTAACCTAAGCGCAGGGTCTAAGGCAATGGCCTAACCATTGTAAGC"0 "TACGTATGTCCCGAGCGTTATCCGGATTTATTGGGCGTAAAGCGAGCGCAGACGGTTAGATAAGTCTGAAGTGAAAGCCAACAGCTCAACTGTTGAAGGG"2
  # [3] "TACGTAGGGGGCGAGCGTTATCCGGATTCATTGGGCGTAAAGCGCGCGTAGGCGGCCTGTTAAGTCAGAAGTTAAATGCGGGAGCTCAACTTCCGTCTGC"2 "TACGTATGGAGCAAGCGTTATCCGGATTCATTGGGCGTAAAGCGCGCGTAGGCGGTTTGTTAAGCGGAATCTCTAATCTTGAGGCTCAACCTCAAGCCGG"1
  # [5] "TACGTAGGGTGCAAGCGTTGTCCGGAATTATTGGGCGTAAAGAGCTCGTAGGCGGTTTGTCGCGTCTGGTGTGAAAGTCCATCGCTCAACGGTGGATTTG"1 "TACGTAGGTGGCAAGCGTTATCCGGAATTATTGGGCGTAAAGCGCGCGCAGGCGGACAGGTAAGTCTATCTTAAAAGTGCGGGGCTCAACCCCGTGATGG"1
  # [7] "TACGGAGGATGCAAGCGTTATCCGGATTCATTGGGTTTAAAGGGTCCGTAGGCGGGCTATTAAGTCAGTGGTGAAATTTTGTCGCTCAACGATAAAACTG"
  #all of these taxa were present in only one or two song birds x < 100 reads (all samples have >10k coverage)
  ####

# log transform the raw count data
  pslog <- transform_sample_counts(ps.cln, function(x) log(1 + x))
  print(pslog)
                                   
# calculate unifrac distance
  set.seed(seed)
  ufdist = phyloseq::distance(pslog, method="unifrac",normalized=TRUE, parallel=FALSE,fast=TRUE) 
  pcoa <- ordinate(pslog, method = "MDS", distance = ufdist)
  evals <- pcoa$values$Eigenvalues
   
# screeplot
    plot_scree(pcoa) + xlim(as.character(seq(1,20))) + 
      ggtitle("UNIfrac ordination eigenvalues") +
      theme_bw() + theme(panel.border = element_blank(), panel.grid.major = element_blank(),
                         panel.grid.minor = element_blank(), axis.line = element_line(colour = "black"))
  # how many axes are important?; what % variance do top 2 explain?
  
# proportion of  variance explained by
  evals[1]/sum(evals) #0.1316687
  evals[2]/sum(evals) #0.07551926
  evals[3]/sum(evals) #0.03981132
  
  sample_data(pslog)$PCoA1=pcoa$vectors[,1]
  sample_data(pslog)$PCoA2=pcoa$vectors[,2]
  sample_data(pslog)$PCoA3=pcoa$vectors[,3]

  sampledf=data.frame(sample_data(pslog))
  head(sampledf)
  
# assess statistical significance using PERMANOVA
  sampledf <- data.frame(sample_data(pslog))
  head(sampledf)
  adonis2(ufdist ~ Clade + Diet.simple + FlightStatus + Captivity + SampleRegion + SampleCollection, 
         data = sampledf, permutations = 999)
  # adonis2(formula = ufdist ~ Clade + Diet.simple + FlightStatus + Captivity + SampleRegion + SampleCollection, data = sampledf, permutations = 999)
  #                   Df SumOfSqs      R2       F Pr(>F)    
  # Clade             10   15.827 0.08359  6.2185  0.001 ***
  # Diet.simple        4    2.382 0.01258  2.3396  0.001 ***
  # FlightStatus       2    1.155 0.00610  2.2682  0.001 ***
  # Captivity          1    4.964 0.02622 19.5043  0.001 ***
  # SampleRegion       2    2.994 0.01581  5.8817  0.001 ***
  # SampleCollection   3    5.997 0.03167  7.8543  0.001 ***
  # Residual         613  156.017 0.82402                   
  # Total            635  189.335 1.00000  
  
  sampledf$Clade[sampledf$Clade == "3.75.Falconiformes"] <- "3.8.Australaves"
  
  table(sampledf$Clade)
  levels.clade <- levels(factor(sampledf$Clade))
  color.clade <- setNames(c("red4", "red", "tomato","orange", "yellow2", 
                            "burlywood", "blue", "black","darkgreen","lightgreen"),levels.clade)
  alpha = c(0.9,0.8,0.7,0.7,0.7,0.7,1,0.7,0.8,0.9)
  color.clade
  
  pdf(paste(output_path,"PCoA1&2.unifrac.clade.song.birds.genus.pdf",sep="/"), 6,4)
    ggplot(sampledf,aes(PCoA1,PCoA2,fill=Clade, alpha=Clade)) + 
      geom_point(shape=21, size=2, color="black") + scale_fill_manual(values = color.clade) +
      scale_alpha_manual(values = alpha, guide = "none") + xlab("PCo1 [13%]") + ylab("PCo2 [8%]") +
      geom_hline(yintercept =0,lty=3) + geom_vline(xintercept =0,lty=3) + 
      coord_fixed(sqrt(evals[2] / evals[1])) + theme_bw() +  
      theme(panel.border = element_blank(), panel.grid.major = element_blank(),
            panel.grid.minor = element_blank(), axis.line = element_line(colour = "black"))
  dev.off()
  
  sampledf$PCoA3 <- sampledf$PCoA3*-1
  pdf(paste(output_path,"PCoA1&3.unifrac.clade.song.birds.genus.pdf",sep="/"), 6,4)
    ggplot(sampledf,aes(PCoA1,PCoA3,fill=Clade, alpha=Clade)) + 
      geom_point(shape=21, size=2, color="black") + scale_fill_manual(values = color.clade) +
      scale_alpha_manual(values = alpha, guide = "none") + xlab("PCo1 [13%]") + ylab("PCo3 [4%]") +
      geom_hline(yintercept =0,lty=3) + geom_vline(xintercept =0,lty=3) + 
      coord_fixed(sqrt(evals[2] / evals[1])) + theme_bw() +  
      theme(panel.border = element_blank(), panel.grid.major = element_blank(),
            panel.grid.minor = element_blank(), axis.line = element_line(colour = "black"))
  dev.off()

# ridge plots
  pdf(paste(output_path,"PCoA1.ridges.unifrac.clades.song.birds.genus.pdf",sep="/"),12,6)
    ggplot(sampledf, aes(x = PCoA1, y = Clade, fill=Clade)) +
    geom_density_ridges(scale = 1,alpha=0.75, aes(fill=Clade)) +
    scale_fill_manual(values=color.clade) +
    scale_y_discrete(expand = c(0.01, 0)) +
    scale_x_continuous(expand = c(0.01, 0)) +
    scale_y_discrete(limits=rev) +
    theme_ridges()
  dev.off()

  pdf(paste(output_path,"PCoA2.ridges.unifrac.clades.song.birds.genus.pdf",sep="/"),12,6)
    ggplot(sampledf, aes(x = PCoA2, y = Clade, fill=Clade)) +
    geom_density_ridges(scale = 1,alpha=0.75, aes(fill=Clade)) +
    scale_fill_manual(values=color.clade) +
    scale_y_discrete(expand = c(0.01, 0)) +
    scale_x_continuous(expand = c(0.01, 0)) +
    scale_y_discrete(limits=rev) +
    theme_ridges()
  dev.off()
  
  pdf(paste(output_path,"PCoA3.ridges.unifrac.clades.song.birds.genus.pdf",sep="/"),12,6)
    ggplot(sampledf, aes(x = PCoA3, y = Clade, fill=Clade)) +
    geom_density_ridges(scale = 1,alpha=0.75, aes(fill=Clade)) +
    scale_fill_manual(values=color.clade) +
    scale_y_discrete(expand = c(0.01, 0)) +
    scale_x_continuous(expand = c(0.01, 0)) +
    scale_y_discrete(limits=rev) +
    theme_ridges()
  dev.off()
  
  set.seed(seed)
  shapiro.test(sampledf$PCoA1) # not normal
  set.seed(seed)
  kruskal.test(PCoA1 ~ Clade, data = sampledf) #p-value < 2.2e-16
```
### Calculate and plot Unweighted Unifrac distances (Balanced Song Bird Clades Only, maxN=50) (Genus)
```{r, echo=TRUE}
  ps.cln = readRDS(paste(input_path,"9.phyloseq.song.birds.falcons.cln.pruned.tree.genus.rds",sep="/"))
  ps.cln #1362 taxa and 675 samples

  metadata <- data.frame(sample_data(ps.cln))
  metadata <- metadata[metadata$Study == "Song",]
  metadata$Clade[metadata$Clade == "3.75.Falconiformes"] <- "3.8.Australaves"

  set.seed(seed)
  list <- data.frame(metadata %>% group_by(Clade) %>% sample_n(if(n() < 50) n() else 50))
  table(list$Clade)
  
  metadata <- metadata[metadata$Run %in% list$Run,]
  
  dim(metadata) #320  39
  head(metadata$Run)
  
  ps.cln <- ps.cln %>%
    subset_samples(Run %in% metadata$Run)%>%
    prune_taxa(taxa_sums(.) > 0, .)
  identical(row.names(sample_data(ps.cln)),row.names(metadata)) #TRUE
  sample_data(ps.cln) <- metadata
  ps.cln #1290 taxa and 323 samples

# log transform the raw count data
  pslog <- transform_sample_counts(ps.cln, function(x) log(1 + x))
  print(pslog)
                                   
# calculate Bray-Curtis distance
  set.seed(seed)
  ufdist = phyloseq::distance(pslog, method="unifrac",normalized=TRUE, parallel=FALSE,fast=TRUE) 
  pcoa <- ordinate(pslog, method = "MDS", distance = ufdist)
  evals <- pcoa$values$Eigenvalues
   
# screeplot
    plot_scree(pcoa) + xlim(as.character(seq(1,20))) + 
      ggtitle("UNIfrac ordination eigenvalues") +
      theme_bw() + theme(panel.border = element_blank(), panel.grid.major = element_blank(),
                         panel.grid.minor = element_blank(), axis.line = element_line(colour = "black"))
  # how many axes are important?; what % variance do top 2 explain?
  
# proportion of  variance explained by
  evals[1]/sum(evals) #0.1392567
  evals[2]/sum(evals) #0.08691001
  evals[3]/sum(evals) #0.04507981
  
  sample_data(pslog)$PCoA1=pcoa$vectors[,1]
  sample_data(pslog)$PCoA2=pcoa$vectors[,2]
  sample_data(pslog)$PCoA3=pcoa$vectors[,3]

  sampledf=data.frame(sample_data(pslog))
  head(sampledf)
  
# assess statistical significance using PERMANOVA
  sampledf <- data.frame(sample_data(pslog))
  head(sampledf)
  adonis2(ufdist ~ Clade + Diet.simple + FlightStatus + Captivity + SampleRegion + SampleCollection, 
         data = sampledf, permutations = 999)
  # adonis2(formula = ufdist ~ Clade + Diet.simple + FlightStatus + Captivity + SampleRegion + SampleCollection, data = sampledf, permutations = 999)
  #                   Df SumOfSqs      R2      F Pr(>F)    
  # Clade             10   11.754 0.12378 4.7323  0.001 ***
  # Diet.simple        4    2.077 0.02187 2.0902  0.001 ***
  # FlightStatus       2    0.879 0.00925 1.7688  0.002 ** 
  # Captivity          1    2.003 0.02109 8.0633  0.001 ***
  # SampleRegion       2    1.774 0.01868 3.5708  0.001 ***
  # SampleCollection   3    1.962 0.02066 2.6331  0.001 ***
  # Residual         300   74.511 0.78467                  
  # Total            322   94.958 1.00000   
  
  table(sampledf$Clade)
  levels.clade <- levels(factor(sampledf$Clade))
  color.clade <- setNames(c("red4", "red", "tomato","orange", "yellow2", 
                            "burlywood", "blue", "black","darkgreen","lightgreen"),levels.clade)
  alpha = c(0.9,0.8,0.7,0.7,0.7,0.7,1,0.7,0.8,0.9)
  color.clade
  
  pdf(paste(output_path,"PCoA1&2.unifrac.clade.song.birds.genus.bal.pdf",sep="/"), 6,4)
    ggplot(sampledf,aes(PCoA1,PCoA2,fill=Clade, alpha=Clade)) + 
      geom_point(shape=21, size=2, color="black") + scale_fill_manual(values = color.clade) +
      scale_alpha_manual(values = alpha, guide = "none") + xlab("PCo1 [14%]") + ylab("PCo2 [9%]") +
      geom_hline(yintercept =0,lty=3) + geom_vline(xintercept =0,lty=3) + 
      coord_fixed(sqrt(evals[2] / evals[1])) + theme_bw() +  
      theme(panel.border = element_blank(), panel.grid.major = element_blank(),
            panel.grid.minor = element_blank(), axis.line = element_line(colour = "black"))
  dev.off()
  
  sampledf$PCoA3 <- sampledf$PCoA3*-1
  pdf(paste(output_path,"PCoA1&3.unifrac.clade.song.birds.genus.bal.pdf",sep="/"), 6,4)
    ggplot(sampledf,aes(PCoA1,PCoA3,fill=Clade, alpha=Clade)) + 
      geom_point(shape=21, size=2, color="black") + scale_fill_manual(values = color.clade) +
      scale_alpha_manual(values = alpha, guide = "none") + xlab("PCo1 [14%]") + ylab("PCo3 [5%]") +
      geom_hline(yintercept =0,lty=3) + geom_vline(xintercept =0,lty=3) + 
      coord_fixed(sqrt(evals[2] / evals[1])) + theme_bw() +  
      theme(panel.border = element_blank(), panel.grid.major = element_blank(),
            panel.grid.minor = element_blank(), axis.line = element_line(colour = "black"))
  dev.off()

# ridge plots
  pdf(paste(output_path,"PCoA1.ridges.unifrac.clades.song.birds.genus.bal.pdf",sep="/"),12,6)
    ggplot(sampledf, aes(x = PCoA1, y = Clade, fill=Clade)) +
    geom_density_ridges(scale = 1,alpha=0.75, aes(fill=Clade)) +
    scale_fill_manual(values=color.clade) +
    scale_y_discrete(expand = c(0.01, 0)) +
    scale_x_continuous(expand = c(0.01, 0)) +
    scale_y_discrete(limits=rev) +
    theme_ridges()
  dev.off()

  pdf(paste(output_path,"PCoA2.ridges.unifrac.clades.song.birds.genus.bal.pdf",sep="/"),12,6)
    ggplot(sampledf, aes(x = PCoA2, y = Clade, fill=Clade)) +
    geom_density_ridges(scale = 1,alpha=0.75, aes(fill=Clade)) +
    scale_fill_manual(values=color.clade) +
    scale_y_discrete(expand = c(0.01, 0)) +
    scale_x_continuous(expand = c(0.01, 0)) +
    scale_y_discrete(limits=rev) +
    theme_ridges()
  dev.off()
  
  pdf(paste(output_path,"PCoA3.ridges.unifrac.clades.song.birds.genus.bal.pdf",sep="/"),12,6)
    ggplot(sampledf, aes(x = PCoA3, y = Clade, fill=Clade)) +
    geom_density_ridges(scale = 1,alpha=0.75, aes(fill=Clade)) +
    scale_fill_manual(values=color.clade) +
    scale_y_discrete(expand = c(0.01, 0)) +
    scale_x_continuous(expand = c(0.01, 0)) +
    scale_y_discrete(limits=rev) +
    theme_ridges()
  dev.off()
  
  set.seed(seed)
  shapiro.test(sampledf$PCoA1) # not normal
  set.seed(seed)
  kruskal.test(PCoA1 ~ Clade, data = sampledf) #p-value < 2.2e-16
```
### PAM Clustering with Unweighted Unifrac distances (Balanced Clade) (Genus)
```{r, echo=TRUE}
  pslogCST <- pslog  

# pam clustering  
  NDIM <- 7
  x <- pcoa$vectors[,1:NDIM]  # rows=sample, cols=MDS axes, entries = value
  gs = clusGap(x, FUN = pamPCoA, K.max = 14, B = 100)
  plot_clusgap(gs) + scale_x_continuous(breaks=c(seq(0, 14, 1))) +
      theme_bw() + theme(panel.border = element_blank(), panel.grid.major = element_blank(),
                         panel.grid.minor = element_blank(), axis.line = element_line(colour = "black"))
# The gap statistic suggests at least 3,4,5,6 major clusters !
  
  K <- 3
  x <- pcoa$vectors[,1:NDIM]
  clust <- as.factor(pam(x, k=K, cluster.only=T))
  sample_data(pslogCST)$CST <- paste("CST",clust,sep="")
  CSTs <- as.character(seq(K))

  table(sampledf$Clade)
  mycolors <- c("green","orange" ,"yellow" )
  CSTColors <- c(mycolors)
  names(CSTColors) <- paste("CST",CSTs,sep="")#CSTs
  CSTColors
  CSTColorScale <- scale_colour_manual(name = "CST", values = CSTColors[1:3])
  CSTFillScale <- scale_fill_manual(name = "CST", values = CSTColors[1:3])
  
  pam.data <- data.frame(sample_data(pslogCST))
  names(pam.data)
  
  pdf(paste(output_path,"PAM.k.3.unifrac.clade.song.birds.balanced.genus.pdf",sep="/"),6,4)  
    ggplot(pam.data,aes(PCoA1,PCoA2, fill=CST)) +
        geom_point(shape=21,size=3,alpha=0.7, color="black") + 
        scale_fill_manual(values=mycolors) + 
        xlab("PCo1") + ylab("PCo2") +
        geom_hline(yintercept =0,lty=3) + geom_vline(xintercept =0,lty=3) +
        coord_fixed(sqrt(evals[2] / evals[1])) + theme_classic()
    dev.off()
  table(sample_data(pslogCST)$Clade,sample_data(pslogCST)$CST)
  
  metadata <- data.frame(sample_data(pslogCST))
  cst3 <- data.frame(unclass(table(metadata$Clade,metadata$CST)))
  row.names(cst3) <- gsub("^.*\\.","",row.names(cst3))
  cst3$Total <- rowSums(cst3)
  head(cst3)

  size <- cst3$Total
  cst3$Total <- c()

  scale <- as.numeric(c(cst3[1,]/size[1],cst3[2,]/size[2],cst3[3,]/size[3],cst3[4,]/size[4],cst3[5,]/size[5],
                 cst3[6,]/size[6],cst3[7,]/size[7],cst3[8,]/size[8],cst3[9,]/size[9],cst3[10,]/size[10]))
  
  pdf(paste(output_path,"PAM.k.3.unifrac.clade.song.birds.baloon.balanced.genus.pdf",sep="/"),7,5)  
    ggballoonplot(t(cst3), fill = "value",size=scale*9)+
      scale_fill_viridis_c(option = "C") + geom_text(aes(label=round(scale,digits=2),vjust=2.5,hjust=-0.1)) +
      theme(axis.text.x=element_text(size=15),axis.text.y=element_text(size=20))
  dev.off()
  #####################
  
  K <- 4
  x <- pcoa$vectors[,1:NDIM]
  clust <- as.factor(pam(x, k=K, cluster.only=T))
  sample_data(pslogCST)$CST <- paste("CST",clust,sep="")
  CSTs <- as.character(seq(K))

  table(sampledf$Clade)
  mycolors <- c("green", "mediumpurple1", "orange" ,"yellow" )
  CSTColors <- c(mycolors)
  names(CSTColors) <- paste("CST",CSTs,sep="")#CSTs
  CSTColors
  CSTColorScale <- scale_colour_manual(name = "CST", values = CSTColors[1:4])
  CSTFillScale <- scale_fill_manual(name = "CST", values = CSTColors[1:4])
  
  pam.data <- data.frame(sample_data(pslogCST))
  names(pam.data)
  
  pdf(paste(output_path,"PAM.k.4.unifrac.clade.song.birds.balanced.genus.pdf",sep="/"),6,4)  
    ggplot(pam.data,aes(PCoA1,PCoA2, fill=CST)) +
        geom_point(shape=21,size=3,alpha=0.7, color="black") + 
        scale_fill_manual(values=mycolors) + 
        xlab("PCo1") + ylab("PCo2") +
        geom_hline(yintercept =0,lty=3) + geom_vline(xintercept =0,lty=3) +
        coord_fixed(sqrt(evals[2] / evals[1])) + theme_classic()
    dev.off()
  table(sample_data(pslogCST)$Clade,sample_data(pslogCST)$CST)
  
  metadata <- data.frame(sample_data(pslogCST))
  cst4 <- data.frame(unclass(table(metadata$Clade,metadata$CST)))
  row.names(cst4) <- gsub("^.*\\.","",row.names(cst4))
  cst4$Total <- rowSums(cst4)
  head(cst4)

  size <- cst4$Total
  cst4$Total <- c()

  scale <- as.numeric(c(cst4[1,]/size[1],cst4[2,]/size[2],cst4[3,]/size[3],cst4[4,]/size[4],cst4[5,]/size[5],
                 cst4[6,]/size[6],cst4[7,]/size[7],cst4[8,]/size[8],cst4[9,]/size[9],cst4[10,]/size[10]))
  
  pdf(paste(output_path,"PAM.k.4.unifrac.clade.song.birds.baloon.balanced.genus.pdf",sep="/"),7,5)  
    ggballoonplot(t(cst4), fill = "value",size=scale*9)+
      scale_fill_viridis_c(option = "C") + geom_text(aes(label=round(scale,digits=2),vjust=2.5,hjust=-0.1)) +
      theme(axis.text.x=element_text(size=15),axis.text.y=element_text(size=20))
  dev.off()
  ######################
  
  K <- 5
  x <- pcoa$vectors[,1:NDIM]
  clust <- as.factor(pam(x, k=K, cluster.only=T))
  sample_data(pslogCST)$CST <- paste("CST",clust,sep="")
  CSTs <- as.character(seq(K))

  table(sampledf$Clade)
  mycolors <- c("green","purple","orange", "yellow" ,"dodgerblue" )
  CSTColors <- c(mycolors)
  names(CSTColors) <- paste("CST",CSTs,sep="")#CSTs
  CSTColors
  CSTColorScale <- scale_colour_manual(name = "CST", values = CSTColors[1:5])
  CSTFillScale <- scale_fill_manual(name = "CST", values = CSTColors[1:5])
  
  pam.data <- data.frame(sample_data(pslogCST))
  names(pam.data)
  
  pdf(paste(output_path,"PAM.k.5.unifrac.clade.song.birds.balanced.genus.pdf",sep="/"),6,4)  
    ggplot(pam.data,aes(PCoA1,PCoA2, fill=CST)) +
        geom_point(shape=21,size=3,alpha=0.7, color="black") + 
        scale_fill_manual(values=mycolors) + 
        xlab("PCo1") + ylab("PCo2") +
        geom_hline(yintercept =0,lty=3) + geom_vline(xintercept =0,lty=3) +
        coord_fixed(sqrt(evals[2] / evals[1])) + theme_classic()
    dev.off()
  table(sample_data(pslogCST)$Clade,sample_data(pslogCST)$CST)
  
  metadata <- data.frame(sample_data(pslogCST))
  cst5 <- data.frame(unclass(table(metadata$Clade,metadata$CST)))
  row.names(cst5) <- gsub("^.*\\.","",row.names(cst5))
  cst5$Total <- rowSums(cst5)
  head(cst5)

  size <- cst5$Total
  cst5$Total <- c()

  scale <- as.numeric(c(cst5[1,]/size[1],cst5[2,]/size[2],cst5[3,]/size[3],cst5[4,]/size[4],cst5[5,]/size[5],
                 cst5[6,]/size[6],cst5[7,]/size[7],cst5[8,]/size[8],cst5[9,]/size[9],cst5[10,]/size[10]))
  
  pdf(paste(output_path,"PAM.k.5.unifrac.clade.song.birds.baloon.balanced.genus.pdf",sep="/"),7,5)  
    ggballoonplot(t(cst5), fill = "value",size=scale*9)+
      scale_fill_viridis_c(option = "C") + geom_text(aes(label=round(scale,digits=2),vjust=2.5,hjust=-0.1)) +
      theme(axis.text.x=element_text(size=15),axis.text.y=element_text(size=20))
  dev.off()
```
### Supervised learning (Balanced Clade) (Genus) (PAM clustering k=5) (Without falcons)
```{r, echo=TRUE}
  metadata <- data.frame(sample_data(pslogCST))
  table(metadata$CST)
# CST1 CST2 CST3 CST4 CST5 
#   65   82   48   71   54 
  table(metadata$Clade) #No NYUAD falcons
  
# prepare the data
  dataMatrix <- data.frame(var = sample_data(pslogCST)$CST, 
                           otu_table(pslogCST))
  set.seed(seed)
  Train <- dataMatrix %>% rownames_to_column('Run') %>% group_by(var) %>% sample_n(size=20,replace=F) %>% column_to_rownames('Run')
  Test <- dataMatrix[!rownames(dataMatrix) %in% rownames(Train),]
  
  length(intersect(rownames(dataMatrix),rownames(Train))) #100
  length(intersect(rownames(dataMatrix),rownames(Test))) #220
  length(intersect(rownames(Train),rownames(Test))) #0

  table(Train$var)
# CST1 CST2 CST3 CST4 CST5 
#   20   20   20   20   20 
  table(Test$var)
# CST1 CST2 CST3 CST4 CST5 
#  45   62   28   51   34
  
# run randomForest with repeated cross validation (10X CV times 3) 
  control <- trainControl(method="repeatedcv", number=5, repeats=3,
                          search="random")
  set.seed(seed)
  mtry <- sqrt(ncol(dataMatrix)-1)
  set.seed(seed)
  rf_train <- train(var~., data=Train, method="rf", metric="Accuracy",
                     tuneLength=15, trControl=control)
  print(rf_train) #mtry = 32
  plot(rf_train)
  rf_train$finalModel
  # No. of variables tried at each split: 32
  # 
  #         OOB estimate of  error rate: 20%
  # Confusion matrix:
  #      CST1 CST2 CST3 CST4 CST5 class.error
  # CST1   19    1    0    0    0        0.05
  # CST2    1   13    0    2    4        0.35
  # CST3    1    0   16    1    2        0.20
  # CST4    0    1    1   13    5        0.35
  # CST5    0    0    0    1   19        0.05
  
  head(names(Test[,-1]))
  rf_pred <- predict(rf_train, Test[,-1])
  confusionMatrix(rf_pred, as.factor(Test$var))
  # Confusion Matrix and Statistics
  # 
  #           Reference
  # Prediction CST1 CST2 CST3 CST4 CST5
  #       CST1   44    5    1    0    1
  #       CST2    1   43    0    1    2
  #       CST3    0    1   25    2    1
  #       CST4    0    4    2   36    1
  #       CST5    0    9    0   12   29
  # 
  # Overall Statistics
  #                                           
  #                Accuracy : 0.8045          
  #                  95% CI : (0.7459, 0.8548)
  
  set.seed(seed)
  prediction_for_roc_curve <- predict(rf_train,Test[-1],type="prob")
  classes=levels(factor((Test$var)))
  prediction_for_roc_curve <- predict(rf_train,Test,type="prob")
  
  pdf(paste(output_path,"AUC.phylogeny.unifrac.song.birds.CST.genus.pdf",sep="/"),5,5)
    for (i in 1:5){
    # Define which observations belong to class[i]
    true_values <- ifelse(Test$var==classes[i],1,0)
    
    # Assess the performance of classifier for class[i]
    pred <- prediction(prediction_for_roc_curve[,i],true_values)
    perf <- performance(pred, "tpr", "fpr")
    if (i==1){
       plot(perf,col=c("green","dodgerblue","mediumpurple","orange","yellow")[i]) 
   }
   else{
       plot(perf,col=c("green","dodgerblue","mediumpurple","orange","yellow")[i],add=TRUE) 
   }
   # Calculate the AUC and print it to screen
    auc.perf <- performance(pred, measure = "auc")
    print(auc.perf@y.values)
    }
  dev.off()
  # AUC = 0.99,0.94,0.99,0.96,0.95
```

################### WEIGHTED UNIFRAC ########################
### Calculate and plot Weighted Unifrac distances (Unbalanced Song Bird Clades Only) (Genus)
```{r, echo=TRUE}
  ps.cln = readRDS(paste(input_path,"9.phyloseq.song.birds.falcons.cln.pruned.tree.genus.rds",sep="/"))
  ps.cln
  
  ps.cln <- ps.cln %>%
    subset_samples(Study == "Song")%>%
    prune_taxa(taxa_sums(.) > 0, .)
  ps.cln #1359 taxa and 636 samples

# log transform the raw count data
  pslog <- transform_sample_counts(ps.cln, function(x) log(1 + x))
  print(pslog)
                                   
# calculate unifrac distance
  set.seed(seed)
  wufdist = phyloseq::distance(pslog, method="wunifrac",normalized=TRUE, parallel=FALSE,fast=TRUE) 
  pcoa <- ordinate(pslog, method = "MDS", distance = wufdist)
  evals <- pcoa$values$Eigenvalues
   
# screeplot
    plot_scree(pcoa) + xlim(as.character(seq(1,20))) + 
      ggtitle("WUNIfrac ordination eigenvalues") +
      theme_bw() + theme(panel.border = element_blank(), panel.grid.major = element_blank(),
                         panel.grid.minor = element_blank(), axis.line = element_line(colour = "black"))
  # how many axes are important?; what % variance do top 2 explain?
  
# proportion of  variance explained by
  evals[1]/sum(evals) #0.1834734
  evals[2]/sum(evals) #0.1403252
  evals[3]/sum(evals) #0.06231302
  
  sample_data(pslog)$PCoA1=pcoa$vectors[,1]
  sample_data(pslog)$PCoA2=pcoa$vectors[,2]
  sample_data(pslog)$PCoA3=pcoa$vectors[,3]

  sampledf=data.frame(sample_data(pslog))
  head(sampledf)
  
# assess statistical significance using PERMANOVA
  sampledf <- data.frame(sample_data(pslog))
  head(sampledf)
  adonis2(wufdist ~ Clade + Diet.simple + FlightStatus + Captivity + SampleRegion + SampleCollection, 
         data = sampledf, permutations = 999)
  # adonis2(formula = wufdist ~ Clade + Diet.simple + FlightStatus + Captivity + SampleRegion + SampleCollection, data = sampledf, permutations = 999)
  #                   Df SumOfSqs      R2       F Pr(>F)    
  # Clade             10    6.647 0.11311  8.9215  0.001 ***
  # Diet.simple        4    0.768 0.01307  2.5766  0.001 ***
  # FlightStatus       2    0.306 0.00520  2.0504  0.004 ** 
  # Captivity          1    1.935 0.03293 25.9764  0.001 ***
  # SampleRegion       2    1.255 0.02136  8.4248  0.001 ***
  # SampleCollection   3    2.182 0.03713  9.7620  0.001 ***
  # Residual         613   45.671 0.77720                   
  # Total            635   58.764 1.00000   
  
  sampledf$Clade[sampledf$Clade == "3.75.Falconiformes"] <- "3.8.Australaves"
  
  table(sampledf$Clade)
  levels.clade <- levels(factor(sampledf$Clade))
  color.clade <- setNames(c("red4", "red", "tomato","orange", "yellow2", 
                            "burlywood", "blue", "black","darkgreen","lightgreen"),levels.clade)
  alpha = c(0.9,0.7,0.7,0.7,0.7,0.7,0.7,0.7,0.7,0.9)
  color.clade
  
  pdf(paste(output_path,"PCoA1&2.wunifrac.clade.song.birds.genus.pdf",sep="/"), 7,4)
    ggplot(sampledf,aes(PCoA1,PCoA2,fill=Clade, alpha=Clade)) + 
      geom_point(shape=21, size=3, color="black") + scale_fill_manual(values = color.clade) +
      scale_alpha_manual(values = alpha, guide = "none") + xlab("PCo1 [18%]") + ylab("PCo2 [14%]") +
      geom_hline(yintercept =0,lty=3) + geom_vline(xintercept =0,lty=3) + 
      coord_fixed(sqrt(evals[2] / evals[1])) + theme_bw() +  
      theme(panel.border = element_blank(), panel.grid.major = element_blank(),
            panel.grid.minor = element_blank(), axis.line = element_line(colour = "black"))
  dev.off()
  
  
  pdf(paste(output_path,"PCoA1&3.wunifrac.clade.song.birds.genus.pdf",sep="/"), 7,4)
    ggplot(sampledf,aes(PCoA1,PCoA3,fill=Clade, alpha=Clade)) + 
      geom_point(shape=21, size=3, color="black") + scale_fill_manual(values = color.clade) +
      scale_alpha_manual(values = alpha, guide = "none") + xlab("PCo1 [18%]") + ylab("PCo3 [6%]") +
      geom_hline(yintercept =0,lty=3) + geom_vline(xintercept =0,lty=3) + 
      coord_fixed(sqrt(evals[2] / evals[1])) + theme_bw() +  
      theme(panel.border = element_blank(), panel.grid.major = element_blank(),
            panel.grid.minor = element_blank(), axis.line = element_line(colour = "black"))
  dev.off()

# ridge plots
  pdf(paste(output_path,"PCoA1.ridges.wunifrac.clades.song.birds.genus.pdf",sep="/"),8,4)
    ggplot(sampledf, aes(x = PCoA1, y = Clade, fill=Clade)) +
    geom_density_ridges(scale = 1,alpha=0.75, aes(fill=Clade)) +
    scale_fill_manual(values=color.clade) +
    scale_y_discrete(expand = c(0.01, 0)) +
    scale_x_continuous(expand = c(0.01, 0)) +
    scale_y_discrete(limits=rev) +
    theme_ridges()
  dev.off()

  pdf(paste(output_path,"PCoA2.ridges.wunifrac.clades.song.birds.genus.pdf",sep="/"),8,4)
    ggplot(sampledf, aes(x = PCoA2, y = Clade, fill=Clade)) +
    geom_density_ridges(scale = 1,alpha=0.75, aes(fill=Clade)) +
    scale_fill_manual(values=color.clade) +
    scale_y_discrete(expand = c(0.01, 0)) +
    scale_x_continuous(expand = c(0.01, 0)) +
    scale_y_discrete(limits=rev) +
    theme_ridges()
  dev.off()
  
  pdf(paste(output_path,"PCoA3.ridges.wunifrac.clades.song.birds.genus.pdf",sep="/"),8,4)
    ggplot(sampledf, aes(x = PCoA3, y = Clade, fill=Clade)) +
    geom_density_ridges(scale = 1,alpha=0.75, aes(fill=Clade)) +
    scale_fill_manual(values=color.clade) +
    scale_y_discrete(expand = c(0.01, 0)) +
    scale_x_continuous(expand = c(0.01, 0)) +
    scale_y_discrete(limits=rev) +
    theme_ridges()
  dev.off()
  
  set.seed(seed)
  shapiro.test(sampledf$PCoA1) # not normal
  set.seed(seed)
  kruskal.test(PCoA1 ~ Clade, data = sampledf) #p-value < 2.2e-16
  
  table(sampledf$Diet.simple)
  set.seed(seed)
  kruskal.test(PCoA1 ~ Diet.simple, data = sampledf) #p-value = 0.0001316
  set.seed(seed)
  dunn.test(sampledf$PCoA1,sampledf$Diet.simple, method="bh") #invertebrates different from omni, pisci, flesh but not herb
  
  set.seed(seed)
  kruskal.test(PCoA2 ~ Diet.simple, data = sampledf) #p-value > 0.3609
  
  set.seed(seed)
  kruskal.test(PCoA3 ~ Diet.simple, data = sampledf) #p-value = 0.002006
  dunn.test(sampledf$PCoA3,sampledf$Diet.simple, method="bh")
  
  glm.pco1 <- lme(PCoA1 ~ Clade + Diet.simple + FlightStatus + Captivity + SampleRegion + SampleCollection, 
                  random=~1|Run, data=sampledf, na.action=na.exclude)
  summary(glm.pco1)
  #   Fixed effects:  PCoA1 ~ Clade + Diet.simple + FlightStatus + Captivity + SampleRegion +      SampleCollection 
  #                                  Value  Std.Error  DF   t-value p-value
  # (Intercept)                -0.24451341 0.05677836 614 -4.306454  0.0000
  # Clade2.Galloanserae         0.18523607 0.03248941 614  5.701429  0.0000
  # Clade3.1.Strisores          0.14881957 0.04870055 614  3.055809  0.0023
  # Clade3.2.Columbaves         0.23356059 0.03584100 614  6.516576  0.0000
  # Clade3.3.Gruiformes         0.28269984 0.03276499 614  8.628107  0.0000
  # Clade3.4.Aequorlitornithes  0.26701281 0.03373626 614  7.914713  0.0000
  # Clade3.5.Accipitriformes    0.27882934 0.05126239 614  5.439258  0.0000
  # Clade3.6.Strigiformes       0.17688597 0.03966965 614  4.458974  0.0000
  # Clade3.7.Coraciimorphae     0.28958242 0.03392193 614  8.536731  0.0000
  # Clade3.8.Australaves        0.31512785 0.03180529 614  9.908032  0.0000
  # Diet.simpleherbivore        0.02742749 0.03515531 614  0.780181  0.4356
  # Diet.simpleInvertebrate    -0.00692892 0.03309005 614 -0.209396  0.8342
  # Diet.simpleOmnivore        -0.00835752 0.03376744 614 -0.247502  0.8046
  # Diet.simplepiscivore        0.00879808 0.04036226 614  0.217978  0.8275
  # FlightStatusStrong         -0.02276099 0.02080791 614 -1.093862  0.2744
  # FlightStatusWeak            0.03438780 0.04645194 614  0.740288  0.4594
  # Captivitywild               0.00437882 0.03089440 614  0.141735  0.8873
  # SampleRegionIntestine      -0.08161244 0.01249401 614 -6.532127  0.0000
  # SampleRegionLargeIntestine -0.19838676 0.04684929 614 -4.234573  0.0000
  # SampleCollectionfrozen      0.06954631 0.02568551 614  2.707609  0.0070
  # SampleCollectionnone       -0.05381515 0.03900150 614 -1.379823  0.1681
  # SampleCollectionRNAlater    0.08229825 0.02950956 614  2.788867  0.0055
  
  glm.pco2 <- lme(PCoA2 ~ Clade + Diet.simple + FlightStatus + Captivity + SampleRegion + SampleCollection, 
                  random=~1|Run, data=sampledf, na.action=na.exclude)
  summary(glm.pco2)
  # Fixed effects:  PCoA2 ~ Clade + Diet.simple + FlightStatus + Captivity + SampleRegion +      SampleCollection 
  #                                  Value  Std.Error  DF   t-value p-value
  # (Intercept)                 0.12747968 0.06931263 614  1.839198  0.0664
  # Clade2.Galloanserae        -0.03461957 0.03966171 614 -0.872872  0.3831
  # Clade3.1.Strisores         -0.05749482 0.05945158 614 -0.967086  0.3339
  # Clade3.2.Columbaves        -0.04473930 0.04375318 614 -1.022538  0.3069
  # Clade3.3.Gruiformes        -0.05517229 0.03999812 614 -1.379372  0.1683
  # Clade3.4.Aequorlitornithes -0.12312891 0.04118381 614 -2.989741  0.0029
  # Clade3.5.Accipitriformes   -0.05829953 0.06257897 614 -0.931615  0.3519
  # Clade3.6.Strigiformes      -0.05061073 0.04842705 614 -1.045092  0.2964
  # Clade3.7.Coraciimorphae    -0.04268532 0.04141047 614 -1.030786  0.3030
  # Clade3.8.Australaves       -0.05813259 0.03882656 614 -1.497238  0.1348
  # Diet.simpleherbivore        0.01638326 0.04291612 614  0.381751  0.7028
  # Diet.simpleInvertebrate     0.01170616 0.04039494 614  0.289793  0.7721
  # Diet.simpleOmnivore         0.00762338 0.04122187 614  0.184935  0.8533
  # Diet.simplepiscivore        0.11790716 0.04927255 614  2.392958  0.0170
  # FlightStatusStrong          0.04177522 0.02540143 614  1.644601  0.1006
  # FlightStatusWeak           -0.01093864 0.05670657 614 -0.192899  0.8471
  # Captivitywild               0.02517978 0.03771459 614  0.667640  0.5046
  # SampleRegionIntestine      -0.04870850 0.01525216 614 -3.193548  0.0015
  # SampleRegionLargeIntestine -0.05561092 0.05719164 614 -0.972361  0.3313
  # SampleCollectionfrozen     -0.13465969 0.03135579 614 -4.294571  0.0000
  # SampleCollectionnone       -0.13886530 0.04761139 614 -2.916641  0.0037
  # SampleCollectionRNAlater   -0.06123392 0.03602403 614 -1.699807  0.0897
  
  glm.pco3 <- lme(PCoA3 ~ Clade + Diet.simple + FlightStatus + Captivity + SampleRegion + SampleCollection, 
                  random=~1|Run, data=sampledf, na.action=na.exclude)
  summary(glm.pco3)
  # Fixed effects:  PCoA3 ~ Clade + Diet.simple + FlightStatus + Captivity + SampleRegion +      SampleCollection 
  #                                  Value  Std.Error  DF   t-value p-value
  # (Intercept)                 0.01981300 0.04108455 614  0.482250  0.6298
  # Clade2.Galloanserae         0.06771882 0.02350918 614  2.880526  0.0041
  # Clade3.1.Strisores          0.02150638 0.03523948 614  0.610292  0.5419
  # Clade3.2.Columbaves         0.09184288 0.02593437 614  3.541357  0.0004
  # Clade3.3.Gruiformes         0.13430984 0.02370859 614  5.665029  0.0000
  # Clade3.4.Aequorlitornithes  0.09437323 0.02441140 614  3.865950  0.0001
  # Clade3.5.Accipitriformes    0.01751905 0.03709322 614  0.472298  0.6369
  # Clade3.6.Strigiformes       0.04269782 0.02870477 614  1.487481  0.1374
  # Clade3.7.Coraciimorphae     0.07639771 0.02454575 614  3.112462  0.0019
  # Clade3.8.Australaves        0.07535173 0.02301416 614  3.274147  0.0011
  # Diet.simpleherbivore       -0.05805129 0.02543821 614 -2.282051  0.0228
  # Diet.simpleInvertebrate    -0.05737832 0.02394380 614 -2.396374  0.0169
  # Diet.simpleOmnivore        -0.05772895 0.02443395 614 -2.362653  0.0185
  # Diet.simplepiscivore       -0.08876024 0.02920594 614 -3.039116  0.0025
  # FlightStatusStrong          0.00617749 0.01505651 614  0.410287  0.6817
  # FlightStatusWeak            0.01797904 0.03361240 614  0.534893  0.5929
  # Captivitywild               0.03273901 0.02235504 614  1.464502  0.1436
  # SampleRegionIntestine       0.06015322 0.00904060 614  6.653673  0.0000
  # SampleRegionLargeIntestine  0.01572810 0.03389992 614  0.463957  0.6428
  # SampleCollectionfrozen     -0.11738250 0.01858591 614 -6.315670  0.0000
  # SampleCollectionnone       -0.01534797 0.02822129 614 -0.543843  0.5867
  # SampleCollectionRNAlater   -0.19134406 0.02135298 614 -8.961001  0.0000
```
### Calculate and plot Weighted Unifrac distances (Balanced Song Bird Clades Only, maxN=50) (Genus)
```{r, echo=TRUE}
  ps.cln = readRDS(paste(input_path,"9.phyloseq.song.birds.falcons.cln.pruned.tree.genus.rds",sep="/"))
  ps.cln #1362 taxa and 665 samples

  metadata <- data.frame(sample_data(ps.cln))
  metadata <- metadata[metadata$Study == "Song",]
  metadata$Clade[metadata$Clade == "3.75.Falconiformes"] <- "3.8.Australaves"

  set.seed(seed)
  list <- data.frame(metadata %>% group_by(Clade) %>% sample_n(if(n() < 50) n() else 50))
  table(list$Clade)
  
  metadata <- metadata[metadata$Run %in% list$Run,]
  
  dim(metadata) #320  39
  head(metadata$Run)
  
  ps.cln <- ps.cln %>%
    subset_samples(Run %in% metadata$Run)%>%
    prune_taxa(taxa_sums(.) > 0, .)
  identical(row.names(sample_data(ps.cln)),row.names(metadata)) #TRUE
  sample_data(ps.cln) <- metadata
  ps.cln #1291 taxa and 320 samples

# log transform the raw count data
  pslog <- transform_sample_counts(ps.cln, function(x) log(1 + x))
  print(pslog)
                                   
# calculate Weighted Unifrac distance
  set.seed(seed)
  wufdist = phyloseq::distance(pslog, method="wunifrac",normalized=TRUE, parallel=FALSE,fast=TRUE) 
  pcoa <- ordinate(pslog, method = "MDS", distance = wufdist)
  evals <- pcoa$values$Eigenvalues
   
# screeplot
    plot_scree(pcoa) + xlim(as.character(seq(1,20))) + 
      ggtitle("WUNIfrac ordination eigenvalues") +
      theme_bw() + theme(panel.border = element_blank(), panel.grid.major = element_blank(),
                         panel.grid.minor = element_blank(), axis.line = element_line(colour = "black"))
  # how many axes are important?; what % variance do top 2 explain?
  
# proportion of  variance explained by
  evals[1]/sum(evals) #0.2363188
  evals[2]/sum(evals) #0.136005
  evals[3]/sum(evals) #0.06261689
  
  sample_data(pslog)$PCoA1=pcoa$vectors[,1]
  sample_data(pslog)$PCoA2=pcoa$vectors[,2]
  sample_data(pslog)$PCoA3=pcoa$vectors[,3]

  sampledf=data.frame(sample_data(pslog))
  head(sampledf)
  
# assess statistical significance using PERMANOVA
  sampledf <- data.frame(sample_data(pslog))
  head(sampledf)
  adonis2(wufdist ~ Clade + Diet.simple + FlightStatus + Captivity + SampleRegion + SampleCollection, 
         data = sampledf, permutations = 999)
  # adonis2(formula = wufdist ~ Clade + Diet.simple + FlightStatus + Captivity + SampleRegion + SampleCollection, data = sampledf, permutations = 999)
  #                   Df SumOfSqs      R2       F Pr(>F)    
  # Clade              9   4.7663 0.16675  7.5745  0.001 ***
  # Diet.simple        4   0.7199 0.02519  2.5741  0.001 ***
  # FlightStatus       2   0.1910 0.00668  1.3662  0.114    
  # Captivity          1   0.8296 0.02902 11.8649  0.001 ***
  # SampleRegion       2   0.6495 0.02272  4.6447  0.001 ***
  # SampleCollection   3   0.5920 0.02071  2.8225  0.001 ***
  # Residual         298  20.8353 0.72892                   
  # Total            319  28.5837 1.00000  
  
  table(sampledf$Clade)
  levels.clade <- levels(factor(sampledf$Clade))
  color.clade <- setNames(c("red4", "red", "tomato","orange", "yellow2", 
                            "burlywood", "blue", "black","darkgreen","lightgreen"),levels.clade)
  alpha = c(0.9,0.7,0.7,0.7,0.7,0.7,0.7,0.7,0.7,0.9)
  color.clade
  
  pdf(paste(output_path,"PCoA1&2.wunifrac.clade.song.birds.genus.bal.pdf",sep="/"), 7,4)
    ggplot(sampledf,aes(PCoA1,PCoA2,fill=Clade, alpha=Clade)) + 
      geom_point(shape=21, size=3, color="black") + scale_fill_manual(values = color.clade) +
      scale_alpha_manual(values = alpha, guide = "none") + xlab("PCo1 [%]") + ylab("PCo2 [%]") +
      geom_hline(yintercept =0,lty=3) + geom_vline(xintercept =0,lty=3) + 
      coord_fixed(sqrt(evals[2] / evals[1])) + theme_bw() +  
      theme(panel.border = element_blank(), panel.grid.major = element_blank(),
            panel.grid.minor = element_blank(), axis.line = element_line(colour = "black"))
  dev.off()
  
  pdf(paste(output_path,"PCoA1&3.wunifrac.clade.song.birds.genus.bal.pdf",sep="/"), 7,4)
    ggplot(sampledf,aes(PCoA1,PCoA3,fill=Clade, alpha=Clade)) + 
      geom_point(shape=21, size=3, color="black") + scale_fill_manual(values = color.clade) +
      scale_alpha_manual(values = alpha, guide = "none") + xlab("PCo1 [%]") + ylab("PCo3 [%]") +
      geom_hline(yintercept =0,lty=3) + geom_vline(xintercept =0,lty=3) + 
      coord_fixed(sqrt(evals[2] / evals[1])) + theme_bw() +  
      theme(panel.border = element_blank(), panel.grid.major = element_blank(),
            panel.grid.minor = element_blank(), axis.line = element_line(colour = "black"))
  dev.off()

# ridge plots
  pdf(paste(output_path,"PCoA1.ridges.wunifrac.clades.song.birds.genus.bal.pdf",sep="/"),8,4)
    ggplot(sampledf, aes(x = PCoA1, y = Clade, fill=Clade)) +
    geom_density_ridges(scale = 1,alpha=0.75, aes(fill=Clade)) +
    scale_fill_manual(values=color.clade) +
    scale_y_discrete(expand = c(0.01, 0)) +
    scale_x_continuous(expand = c(0.01, 0)) +
    scale_y_discrete(limits=rev) +
    theme_ridges()
  dev.off()

  pdf(paste(output_path,"PCoA2.ridges.wunifrac.clades.song.birds.genus.bal.pdf",sep="/"),8,4)
    ggplot(sampledf, aes(x = PCoA2, y = Clade, fill=Clade)) +
    geom_density_ridges(scale = 1,alpha=0.75, aes(fill=Clade)) +
    scale_fill_manual(values=color.clade) +
    scale_y_discrete(expand = c(0.01, 0)) +
    scale_x_continuous(expand = c(0.01, 0)) +
    scale_y_discrete(limits=rev) +
    theme_ridges()
  dev.off()
  
  pdf(paste(output_path,"PCoA3.ridges.wunifrac.clades.song.birds.genus.bal.pdf",sep="/"),8,4)
    ggplot(sampledf, aes(x = PCoA3, y = Clade, fill=Clade)) +
    geom_density_ridges(scale = 1,alpha=0.75, aes(fill=Clade)) +
    scale_fill_manual(values=color.clade) +
    scale_y_discrete(expand = c(0.01, 0)) +
    scale_x_continuous(expand = c(0.01, 0)) +
    scale_y_discrete(limits=rev) +
    theme_ridges()
  dev.off()
  
  set.seed(seed)
  shapiro.test(sampledf$PCoA1) # not normal
  set.seed(seed)
  kruskal.test(PCoA1 ~ Clade, data = sampledf) #p-value < 2.2e-16
  
  table(sampledf$Diet.simple)
  set.seed(seed)
  kruskal.test(PCoA1 ~ Diet.simple, data = sampledf) #p-value = 0.0057
  set.seed(seed)
  dunn.test(sampledf$PCoA1,sampledf$Diet.simple, method="bh") #omni different from herb and invert
  
  set.seed(seed)
  kruskal.test(PCoA2 ~ Diet.simple, data = sampledf) #p-value = 0.09594
  
  set.seed(seed)
  kruskal.test(PCoA3 ~ Diet.simple, data = sampledf) #p-value = 1.706e-06
  dunn.test(sampledf$PCoA3,sampledf$Diet.simple, method="bh")
  
  # Col Mean-|
  # Row Mean |      flesh   herbivor   Inverteb   Omnivore
  # ---------+--------------------------------------------
  # herbivor |   0.640524
  #          |     0.2899
  #          |
  # Inverteb |   3.652567   3.526034
  #          |    0.0006*    0.0007*
  #          |
  # Omnivore |   1.982075   1.498806  -2.741917
  #          |     0.0396     0.0957    0.0076*
  #          |
  # piscivor |  -0.321393  -0.987735  -4.001338  -2.352511
  #          |     0.3740     0.2021    0.0003*    0.0186*
  
  
  glm.pco1 <- lme(PCoA1 ~ Clade + Diet.simple + FlightStatus + Captivity + SampleRegion + SampleCollection, 
                  random=~1|Run, data=sampledf, na.action=na.exclude)
  summary(glm.pco1)
  #   Fixed effects:  PCoA1 ~ Clade + Diet.simple + FlightStatus + Captivity + SampleRegion +      SampleCollection 
  #                                 Value  Std.Error  DF   t-value p-value
  # (Intercept)                -0.0713366 0.13990319 298 -0.509900  0.6105
  # Clade2.Galloanserae         0.2064181 0.04156019 298  4.966726  0.0000
  # Clade3.1.Strisores          0.1821761 0.05966189 298  3.053475  0.0025
  # Clade3.2.Columbaves         0.2597209 0.04551581 298  5.706168  0.0000
  # Clade3.3.Gruiformes         0.3212470 0.03938448 298  8.156690  0.0000
  # Clade3.4.Aequorlitornithes  0.2998652 0.04240010 298  7.072276  0.0000
  # Clade3.5.Accipitriformes    0.3075594 0.06638722 298  4.632810  0.0000
  # Clade3.6.Strigiformes       0.2012430 0.05038929 298  3.993764  0.0001
  # Clade3.7.Coraciimorphae     0.3309141 0.04370638 298  7.571300  0.0000
  # Clade3.8.Australaves        0.3511394 0.04372041 298  8.031474  0.0000
  # Diet.simpleherbivore        0.0422801 0.04970835 298  0.850563  0.3957
  # Diet.simpleInvertebrate    -0.0214998 0.04463010 298 -0.481734  0.6303
  # Diet.simpleOmnivore        -0.0233130 0.04708358 298 -0.495140  0.6209
  # Diet.simplepiscivore       -0.0111596 0.05273303 298 -0.211625  0.8325
  # FlightStatusStrong         -0.0141474 0.02926275 298 -0.483461  0.6291
  # FlightStatusWeak            0.0447323 0.05380204 298  0.831425  0.4064
  # Captivitywild              -0.0908034 0.07498390 298 -1.210972  0.2269
  # SampleRegionIntestine      -0.1164314 0.02288023 298 -5.088735  0.0000
  # SampleRegionLargeIntestine -0.1834332 0.05539057 298 -3.311632  0.0010
  # SampleCollectionfrozen     -0.0015920 0.10555204 298 -0.015083  0.9880
  # SampleCollectionnone       -0.1922351 0.12845130 298 -1.496560  0.1356
  # SampleCollectionRNAlater    0.0254875 0.10974975 298  0.232232  0.8165
  
  glm.pco2 <- lme(PCoA2 ~ Clade + Diet.simple + FlightStatus + Captivity + SampleRegion + SampleCollection, 
                  random=~1|Run, data=sampledf, na.action=na.exclude)
  summary(glm.pco2)
  #   Fixed effects:  PCoA2 ~ Clade + Diet.simple + FlightStatus + Captivity + SampleRegion +      SampleCollection 
  #                                  Value  Std.Error  DF    t-value p-value
  # (Intercept)                -0.03855634 0.14607533 298 -0.2639483  0.7920
  # Clade2.Galloanserae         0.01468954 0.04339371 298  0.3385178  0.7352
  # Clade3.1.Strisores          0.03932408 0.06229401 298  0.6312659  0.5284
  # Clade3.2.Columbaves         0.03082193 0.04752385 298  0.6485571  0.5171
  # Clade3.3.Gruiformes         0.05125371 0.04112201 298  1.2463813  0.2136
  # Clade3.4.Aequorlitornithes  0.09875187 0.04427067 298  2.2306384  0.0264
  # Clade3.5.Accipitriformes    0.03338757 0.06931604 298  0.4816717  0.6304
  # Clade3.6.Strigiformes       0.02381221 0.05261233 298  0.4525975  0.6512
  # Clade3.7.Coraciimorphae     0.02133849 0.04563458 298  0.4675947  0.6404
  # Clade3.8.Australaves        0.02848380 0.04564924 298  0.6239710  0.5331
  # Diet.simpleherbivore       -0.04271665 0.05190135 298 -0.8230356  0.4111
  # Diet.simpleInvertebrate    -0.03744909 0.04659906 298 -0.8036447  0.4222
  # Diet.simpleOmnivore        -0.02418477 0.04916078 298 -0.4919525  0.6231
  # Diet.simplepiscivore       -0.13471474 0.05505947 298 -2.4467136  0.0150
  # FlightStatusStrong         -0.00547836 0.03055375 298 -0.1793025  0.8578
  # FlightStatusWeak            0.01632393 0.05617564 298  0.2905874  0.7716
  # Captivitywild              -0.04627382 0.07829198 298 -0.5910417  0.5549
  # SampleRegionIntestine       0.01226505 0.02388964 298  0.5134044  0.6080
  # SampleRegionLargeIntestine  0.04781157 0.05783425 298  0.8267000  0.4091
  # SampleCollectionfrozen      0.07860066 0.11020870 298  0.7131983  0.4763
  # SampleCollectionnone        0.05657674 0.13411822 298  0.4218423  0.6734
  # SampleCollectionRNAlater    0.00031557 0.11459161 298  0.0027539  0.9978
  
  glm.pco3 <- lme(PCoA3 ~ Clade + Diet.simple + FlightStatus + Captivity + SampleRegion + SampleCollection, 
                  random=~1|Run, data=sampledf, na.action=na.exclude)
  summary(glm.pco3) 
  # Fixed effects:  PCoA3 ~ Clade + Diet.simple + FlightStatus + Captivity + SampleRegion +      SampleCollection 
  #                                  Value  Std.Error  DF   t-value p-value
  # (Intercept)                -0.05489869 0.07541924 298 -0.727914  0.4672
  # Clade2.Galloanserae         0.06259624 0.02240434 298  2.793934  0.0055
  # Clade3.1.Strisores          0.01747525 0.03216263 298  0.543340  0.5873
  # Clade3.2.Columbaves         0.07560075 0.02453674 298  3.081125  0.0023
  # Clade3.3.Gruiformes         0.10349838 0.02123145 298  4.874768  0.0000
  # Clade3.4.Aequorlitornithes  0.06331248 0.02285711 298  2.769924  0.0060
  # Clade3.5.Accipitriformes    0.03387053 0.03578813 298  0.946418  0.3447
  # Clade3.6.Strigiformes       0.03018737 0.02716394 298  1.111303  0.2673
  # Clade3.7.Coraciimorphae     0.05690642 0.02356131 298  2.415249  0.0163
  # Clade3.8.Australaves        0.04374497 0.02356887 298  1.856048  0.0644
  # Diet.simpleherbivore       -0.04944873 0.02679686 298 -1.845318  0.0660
  # Diet.simpleInvertebrate    -0.05046866 0.02405927 298 -2.097681  0.0368
  # Diet.simpleOmnivore        -0.06056867 0.02538189 298 -2.386294  0.0176
  # Diet.simplepiscivore       -0.05543788 0.02842741 298 -1.950156  0.0521
  # FlightStatusStrong          0.00410885 0.01577501 298  0.260466  0.7947
  # FlightStatusWeak            0.02605497 0.02900369 298  0.898333  0.3697
  # Captivitywild              -0.03751894 0.04042244 298 -0.928171  0.3541
  # SampleRegionIntestine       0.02035767 0.01233431 298  1.650491  0.0999
  # SampleRegionLargeIntestine  0.03870209 0.02986004 298  1.296117  0.1959
  # SampleCollectionfrozen      0.01590386 0.05690117 298  0.279500  0.7801
  # SampleCollectionnone        0.08020453 0.06924574 298  1.158259  0.2477
  # SampleCollectionRNAlater    0.03138681 0.05916408 298  0.530504  0.5962
```
### PAM Clustering with Weighted Unifrac distances (Balanced Clade) (Genus)
```{r, echo=TRUE}
  pslogCST <- pslog  

# pam clustering  
  NDIM <- 7
  x <- pcoa$vectors[,1:NDIM]  # rows=sample, cols=MDS axes, entries = value
  gs = clusGap(x, FUN = pamPCoA, K.max = 14, B = 100)
  pdf(paste(output_path,"PAM.k.2.14.gap.statistic.song.birds.balanced.genus.bal.pdf",sep="/"),6,4) 
    plot_clusgap(gs) + scale_x_continuous(breaks=c(seq(0, 14, 1))) +
        theme_bw() + theme(panel.border = element_blank(), panel.grid.major = element_blank(),
                           panel.grid.minor = element_blank(), axis.line = element_line(colour = "black"))
    dev.off()
# The gap statistic suggests at least 3,4,5,6 major clusters !
  
  K <- 3
  x <- pcoa$vectors[,1:NDIM]
  clust <- as.factor(pam(x, k=K, cluster.only=T))
  sample_data(pslogCST)$CST <- paste("CST",clust,sep="")
  CSTs <- as.character(seq(K))

  table(sampledf$Clade)
  mycolors <- c("green","orange" ,"yellow" )
  CSTColors <- c(mycolors)
  names(CSTColors) <- paste("CST",CSTs,sep="")#CSTs
  CSTColors
  CSTColorScale <- scale_colour_manual(name = "CST", values = CSTColors[1:3])
  CSTFillScale <- scale_fill_manual(name = "CST", values = CSTColors[1:3])
  
  pam.data <- data.frame(sample_data(pslogCST))
  names(pam.data)
  
  pdf(paste(output_path,"PAM.k.3.wunifrac.clade.song.birds.balanced.genus.pdf",sep="/"),6,4)  
    ggplot(pam.data,aes(PCoA1,PCoA2, fill=CST)) +
        geom_point(shape=21,size=3,alpha=0.7, color="black") + 
        scale_fill_manual(values=mycolors) + 
        xlab("PCo1") + ylab("PCo2") +
        geom_hline(yintercept =0,lty=3) + geom_vline(xintercept =0,lty=3) +
        coord_fixed(sqrt(evals[2] / evals[1])) + theme_classic()
    dev.off()
  table(sample_data(pslogCST)$Clade,sample_data(pslogCST)$CST)
  
  metadata <- data.frame(sample_data(pslogCST))
  cst3 <- data.frame(unclass(table(metadata$Clade,metadata$CST)))
  row.names(cst3) <- gsub("^.*\\.","",row.names(cst3))
  cst3$Total <- rowSums(cst3)
  head(cst3)

  size <- cst3$Total
  cst3$Total <- c()

  scale <- as.numeric(c(cst3[1,]/size[1],cst3[2,]/size[2],cst3[3,]/size[3],cst3[4,]/size[4],cst3[5,]/size[5],
                 cst3[6,]/size[6],cst3[7,]/size[7],cst3[8,]/size[8],cst3[9,]/size[9],cst3[10,]/size[10]))
  
  pdf(paste(output_path,"PAM.k.3.wunifrac.clade.song.birds.baloon.balanced.genus.pdf",sep="/"),7,5)  
    ggballoonplot(t(cst3), fill = "value",size=scale*9)+
      scale_fill_viridis_c(option = "C") + geom_text(aes(label=round(scale,digits=2),vjust=2.5,hjust=-0.1)) +
      theme(axis.text.x=element_text(size=15),axis.text.y=element_text(size=20))
  dev.off()
  #####################
  
  K <- 4
  x <- pcoa$vectors[,1:NDIM]
  clust <- as.factor(pam(x, k=K, cluster.only=T))
  sample_data(pslogCST)$CST <- paste("CST",clust,sep="")
  CSTs <- as.character(seq(K))

  table(sampledf$Clade)
  mycolors <- c("green", "orange", "purple" ,"yellow" )
  CSTColors <- c(mycolors)
  names(CSTColors) <- paste("CST",CSTs,sep="")#CSTs
  CSTColors
  CSTColorScale <- scale_colour_manual(name = "CST", values = CSTColors[1:4])
  CSTFillScale <- scale_fill_manual(name = "CST", values = CSTColors[1:4])
  
  pam.data <- data.frame(sample_data(pslogCST))
  names(pam.data)
  
  pdf(paste(output_path,"PAM.k.4.wunifrac.clade.song.birds.balanced.genus.pdf",sep="/"),6,4)  
    ggplot(pam.data,aes(PCoA1,PCoA2, fill=CST)) +
        geom_point(shape=21,size=3,alpha=0.7, color="black") + 
        scale_fill_manual(values=mycolors) + 
        xlab("PCo1") + ylab("PCo2") +
        geom_hline(yintercept =0,lty=3) + geom_vline(xintercept =0,lty=3) +
        coord_fixed(sqrt(evals[2] / evals[1])) + theme_classic()
    dev.off()
  table(sample_data(pslogCST)$Clade,sample_data(pslogCST)$CST)
  
  metadata <- data.frame(sample_data(pslogCST))
  cst4 <- data.frame(unclass(table(metadata$Clade,metadata$CST)))
  row.names(cst4) <- gsub("^.*\\.","",row.names(cst4))
  cst4$Total <- rowSums(cst4)
  head(cst4)

  size <- cst4$Total
  cst4$Total <- c()

  scale <- as.numeric(c(cst4[1,]/size[1],cst4[2,]/size[2],cst4[3,]/size[3],cst4[4,]/size[4],cst4[5,]/size[5],
                 cst4[6,]/size[6],cst4[7,]/size[7],cst4[8,]/size[8],cst4[9,]/size[9],cst4[10,]/size[10]))
  
  pdf(paste(output_path,"PAM.k.4.wunifrac.clade.song.birds.baloon.balanced.genus.pdf",sep="/"),7,5)  
    ggballoonplot(t(cst4), fill = "value",size=scale*9)+
      scale_fill_viridis_c(option = "C") + geom_text(aes(label=round(scale,digits=2),vjust=2.5,hjust=-0.1)) +
      theme(axis.text.x=element_text(size=15),axis.text.y=element_text(size=20))
  dev.off()
  ######################
  
  K <- 5
  x <- pcoa$vectors[,1:NDIM]
  clust <- as.factor(pam(x, k=K, cluster.only=T))
  sample_data(pslogCST)$CST <- paste("CST",clust,sep="")
  CSTs <- as.character(seq(K))

  table(sampledf$Clade)
  mycolors <- c("green","dodgerblue","orange", "purple" ,"red" )
  CSTColors <- c(mycolors)
  names(CSTColors) <- paste("CST",CSTs,sep="")#CSTs
  CSTColors
  CSTColorScale <- scale_colour_manual(name = "CST", values = CSTColors[1:5])
  CSTFillScale <- scale_fill_manual(name = "CST", values = CSTColors[1:5])
  
  pam.data <- data.frame(sample_data(pslogCST))
  names(pam.data)
  
  pdf(paste(output_path,"PAM.k.5.wunifrac.clade.song.birds.balanced.genus.pdf",sep="/"),5,4)  
    ggplot(pam.data,aes(PCoA1,PCoA2, fill=CST)) +
        geom_point(shape=21,size=3,alpha=0.7, color="black") + 
        scale_fill_manual(values=mycolors) + 
        xlab("PCo1") + ylab("PCo2") +
        geom_hline(yintercept =0,lty=3) + geom_vline(xintercept =0,lty=3) +
        coord_fixed(sqrt(evals[2] / evals[1])) + theme_classic()
    dev.off()
  table(sample_data(pslogCST)$Clade,sample_data(pslogCST)$CST)
  
  df <- data.frame(unclass(table(sample_data(pslogCST)$Clade,sample_data(pslogCST)$CST)))
  names(df)
  df$clade <- row.names(df)
  df
  
  metadata <- data.frame(sample_data(pslogCST))
  cst5 <- data.frame(unclass(table(metadata$Clade,metadata$CST)))
  row.names(cst5) <- gsub("^.*\\.","",row.names(cst5))
  cst5$Total <- rowSums(cst5)
  head(cst5)

  size <- cst5$Total
  cst5$Total <- c()

  scale <- as.numeric(c(cst5[1,]/size[1],cst5[2,]/size[2],cst5[3,]/size[3],cst5[4,]/size[4],cst5[5,]/size[5],
                 cst5[6,]/size[6],cst5[7,]/size[7],cst5[8,]/size[8],cst5[9,]/size[9],cst5[10,]/size[10]))
  
  pdf(paste(output_path,"PAM.k.5.wunifrac.clade.song.birds.baloon.balanced.genus.pdf",sep="/"),7,5)  
    ggballoonplot(t(cst5), fill = "value",size=scale*29)+
      scale_fill_viridis_c(option = "C") + geom_text(aes(label=round(scale,digits=2))) +
      theme(axis.text.x=element_text(size=15),axis.text.y=element_text(size=20))
  dev.off()
  
  
```
### Supervised learning (Balanced Clade) (Genus) (PAM clustering k=5) (Without falcons)
```{r, echo=TRUE}
  metadata <- data.frame(sample_data(pslogCST))
  table(metadata$CST)
# CST1 CST2 CST3 CST4 CST5 
#   23   57   82   65   93
  table(metadata$Clade) #No NYUAD falcons
  
# prepare the data
  dataMatrix <- data.frame(var = sample_data(pslogCST)$CST, 
                           otu_table(pslogCST))
  set.seed(seed)
  Train <- dataMatrix %>% rownames_to_column('Run') %>% group_by(var) %>% sample_n(size=20,replace=F) %>% column_to_rownames('Run')
  Test <- dataMatrix[!rownames(dataMatrix) %in% rownames(Train),]
  
  length(intersect(rownames(dataMatrix),rownames(Train))) #100
  length(intersect(rownames(dataMatrix),rownames(Test))) #220
  length(intersect(rownames(Train),rownames(Test))) #0

  table(Train$var)
# CST1 CST2 CST3 CST4 CST5 
#   20   20   20   20   20 
  table(Test$var)
# CST1 CST2 CST3 CST4 CST5 
#  3   37   62   45   73
  
# run randomForest with repeated cross validation (10X CV times 3) 
  control <- trainControl(method="repeatedcv", number=5, repeats=3,
                          search="random")
  set.seed(seed)
  mtry <- sqrt(ncol(dataMatrix)-1)
  set.seed(seed)
  rf_train <- train(var~., data=Train, method="rf", metric="Accuracy",
                     tuneLength=15, trControl=control)
  print(rf_train) #mtry = 32
  plot(rf_train)
  rf_train$finalModel
  # No. of variables tried at each split: 32
  # 
  #         OOB estimate of  error rate: 19%
  # Confusion matrix:
  #      CST1 CST2 CST3 CST4 CST5 class.error
  # CST1   19    1    0    0    0        0.05
  # CST2    2   16    2    0    0        0.20
  # CST3    0    1   16    0    3        0.20
  # CST4    0    0    3   14    3        0.30
  # CST5    0    0    3    1   16        0.20
  
  head(names(Test[,-1]))
  rf_pred <- predict(rf_train, Test[,-1])
  confusionMatrix(rf_pred, as.factor(Test$var))
  # Confusion Matrix and Statistics
  # 
  #           Reference
  # Prediction CST1 CST2 CST3 CST4 CST5
  #       CST1    3    2    0    0    0
  #       CST2    0   34    5    0    2
  #       CST3    0    0   49    4    7
  #       CST4    0    0    0   34    1
  #       CST5    0    1    8    7   63
  # 
  # Overall Statistics
  #                                           
  #                Accuracy : 0.8318          
  #                  95% CI : (0.7757, 0.8787)
  
  set.seed(seed)
  prediction_for_roc_curve <- predict(rf_train,Test[-1],type="prob")
  classes=levels(factor((Test$var)))
  prediction_for_roc_curve <- predict(rf_train,Test,type="prob")
  
  pdf(paste(output_path,"AUC.phylogeny.wunifrac.song.birds.CST.genus.pdf",sep="/"),5,5)
    for (i in 1:5){
    # Define which observations belong to class[i]
    true_values <- ifelse(Test$var==classes[i],1,0)
    
    # Assess the performance of classifier for class[i]
    pred <- prediction(prediction_for_roc_curve[,i],true_values)
    perf <- performance(pred, "tpr", "fpr")
    if (i==1){
       plot(perf,col=c("green","dodgerblue","mediumpurple","orange","red")[i]) 
   }
   else{
       plot(perf,col=c("green","dodgerblue","mediumpurple","orange","red")[i],add=TRUE) 
   }
   # Calculate the AUC and print it to screen
    auc.perf <- performance(pred, measure = "auc")
    print(auc.perf@y.values)
    }
  dev.off()
  # AUC = 1,1,0.97,0.99,0.95
```

################### BRAY-CURTIS ########################
### Calculate and plot Bray-Curtis distances (Unbalanced Song Bird Clades Only) (Genus)
```{r, echo=TRUE}
  ps.cln = readRDS(paste(input_path,"9.phyloseq.song.birds.falcons.cln.pruned.tree.genus.rds",sep="/"))
  ps.cln
  
  ps.cln <- ps.cln %>%
    subset_samples(Study == "Song")%>%
    prune_taxa(taxa_sums(.) > 0, .)
  ps.cln #1359 taxa and 636 samples
  
# log transform the raw count data
  pslog <- transform_sample_counts(ps.cln, function(x) log(1 + x))
  print(pslog) #1359 taxa and 636 samples
                                   
# calculate Bray-Curtis distance
  set.seed(seed)
  bcdist = phyloseq::distance(pslog, method="bray",normalized=TRUE, parallel=TRUE,fast=TRUE) 
  pcoa <- ordinate(pslog, method = "MDS", distance = bcdist)
  evals <- pcoa$values$Eigenvalues
  
# screeplot
  print(plot_scree(pcoa) + xlim(as.character(seq(1,20))) + ggtitle("Bray ordination eigenvalues") +
          theme_bw() + theme(panel.border = element_blank(), panel.grid.major = element_blank(),
                             panel.grid.minor = element_blank(), axis.line = element_line(colour = "black")))

# proportion of  variance explained by
  evals[1]/sum(evals) #0.117307
  evals[2]/sum(evals) #0.0807939
  evals[3]/sum(evals) #0.05669831
  
  sample_data(pslog)$PCoA1=pcoa$vectors[,1]
  sample_data(pslog)$PCoA2=pcoa$vectors[,2]
  sample_data(pslog)$PCoA3=pcoa$vectors[,3]

  sampledf=data.frame(sample_data(pslog))
  head(sampledf)
 
# assess statistical significance using PERMANOVA
  sampledf <- data.frame(sample_data(pslog))
  head(sampledf)
  adonis2(bcdist ~ Clade + Diet.simple + FlightStatus + Captivity + SampleRegion + SampleCollection, 
         data = sampledf, permutations = 999)
  # adonis2(formula = bcdist ~ Clade + Diet.simple + FlightStatus + Captivity + SampleRegion + SampleCollection, data = sampledf, permutations = 999)
  #                   Df SumOfSqs      R2       F Pr(>F)    
  # Clade             10   20.081 0.09530  7.4196  0.001 ***
  # Diet.simple        4    3.216 0.01526  2.9705  0.001 ***
  # FlightStatus       2    1.359 0.00645  2.5110  0.001 ***
  # Captivity          1    6.443 0.03058 23.8077  0.001 ***
  # SampleRegion       2    5.842 0.02773 10.7926  0.001 ***
  # SampleCollection   3    7.860 0.03730  9.6806  0.001 ***
  # Residual         613  165.905 0.78738                   
  # Total            635  210.706 1.00000 
  
  sampledf$Clade[sampledf$Clade == "3.75.Falconiformes"] <- "3.8.Australaves"
  
  table(sampledf$Clade)
  levels.clade <- levels(factor(sampledf$Clade))
  color.clade <- setNames(c("red4", "red", "tomato","orange", "yellow2", 
                            "burlywood", "blue", "black","darkgreen","lightgreen"),levels.clade)
  alpha = c(0.9,0.8,0.7,0.7,0.7,0.7,1,0.7,0.8,0.9)
  color.clade
  
  pdf(paste(output_path,"PCoA1&2.bray.clade.song.birds.genus.pdf",sep="/"), 6,4)
    ggplot(sampledf,aes(PCoA1,PCoA2,fill=Clade, alpha=Clade)) + 
      geom_point(shape=21, size=2, color="black") + scale_fill_manual(values = color.clade) +
      scale_alpha_manual(values = alpha, guide = "none") + xlab("PCo1 [12%]") + ylab("PCo2 [8%]") +
      geom_hline(yintercept =0,lty=3) + geom_vline(xintercept =0,lty=3) + 
      coord_fixed(sqrt(evals[2] / evals[1])) + theme_bw() +  
      theme(panel.border = element_blank(), panel.grid.major = element_blank(),
            panel.grid.minor = element_blank(), axis.line = element_line(colour = "black"))
  dev.off()
  
  pdf(paste(output_path,"PCoA1&3.bray.clade.song.birds.genus.pdf",sep="/"), 6,4)
    ggplot(sampledf,aes(PCoA1,PCoA3,fill=Clade, alpha=Clade)) + 
      geom_point(shape=21, size=2, color="black") + scale_fill_manual(values = color.clade) +
      scale_alpha_manual(values = alpha, guide = "none") + xlab("PCo1 [12%]") + ylab("PCo3 [6%]") +
      geom_hline(yintercept =0,lty=3) + geom_vline(xintercept =0,lty=3) + 
      coord_fixed(sqrt(evals[2] / evals[1])) + theme_bw() +  
      theme(panel.border = element_blank(), panel.grid.major = element_blank(),
            panel.grid.minor = element_blank(), axis.line = element_line(colour = "black"))
  dev.off()

# ridge plots
  pdf(paste(output_path,"PCoA1.ridges.bray.clades.song.birds.genus.pdf",sep="/"),12,6)
    ggplot(sampledf, aes(x = PCoA1, y = Clade, fill=Clade)) +
    geom_density_ridges(scale = 1,alpha=0.75, aes(fill=Clade)) +
    scale_fill_manual(values=color.clade) +
    scale_y_discrete(expand = c(0.01, 0)) +
    scale_x_continuous(expand = c(0.01, 0)) +
    scale_y_discrete(limits=rev) +
    theme_ridges()
  dev.off()

  pdf(paste(output_path,"PCoA2.ridges.bray.clades.song.birds.genus.pdf",sep="/"),12,6)
    ggplot(sampledf, aes(x = PCoA2, y = Clade, fill=Clade)) +
    geom_density_ridges(scale = 1,alpha=0.75, aes(fill=Clade)) +
    scale_fill_manual(values=color.clade) +
    scale_y_discrete(expand = c(0.01, 0)) +
    scale_x_continuous(expand = c(0.01, 0)) +
    scale_y_discrete(limits=rev) +
    theme_ridges()
  dev.off()
  
  pdf(paste(output_path,"PCoA3.ridges.bray.clades.song.birds.genus.pdf",sep="/"),12,6)
    ggplot(sampledf, aes(x = PCoA3, y = Clade, fill=Clade)) +
    geom_density_ridges(scale = 1,alpha=0.75, aes(fill=Clade)) +
    scale_fill_manual(values=color.clade) +
    scale_y_discrete(expand = c(0.01, 0)) +
    scale_x_continuous(expand = c(0.01, 0)) +
    scale_y_discrete(limits=rev) +
    theme_ridges()
  dev.off()
  
  set.seed(seed)
  shapiro.test(sampledf$PCoA1) # not normal
  set.seed(seed)
  kruskal.test(PCoA1 ~ Clade, data = sampledf) #p-value < 2.2e-16
```
### Calculate and plot Bray-Curtis distances (Balanced Song Bird Clades Only, maxN=50) (Genus)
```{r, echo=TRUE}
  ps.cln = readRDS(paste(input_path,"9.phyloseq.song.birds.falcons.cln.pruned.tree.genus.rds",sep="/"))
  ps.cln #1362 taxa and 675 samples

  metadata <- data.frame(sample_data(ps.cln))
  metadata <- metadata[metadata$Study == "Song",]
  metadata$Clade[metadata$Clade == "3.75.Falconiformes"] <- "3.8.Australaves"

  set.seed(seed)
  list <- data.frame(metadata %>% group_by(Clade) %>% sample_n(if(n() < 50) n() else 50))
  table(list$Clade)
  
  metadata <- metadata[metadata$Run %in% list$Run,]
  
  dim(metadata) #320  39
  head(metadata$Run)
  
  ps.cln <- ps.cln %>%
    subset_samples(Run %in% metadata$Run)%>%
    prune_taxa(taxa_sums(.) > 0, .)
  identical(row.names(sample_data(ps.cln)),row.names(metadata)) #TRUE
  sample_data(ps.cln) <- metadata
  ps.cln #1291 taxa and 320 samples

  
# log transform the raw count data
  pslog <- transform_sample_counts(ps.cln, function(x) log(1 + x))
  print(pslog) #1291 taxa and 320 samples
                                   
# calculate Bray-Curtis distance
  set.seed(seed)
  bcdist = phyloseq::distance(pslog, method="bray",normalized=TRUE, parallel=TRUE,fast=TRUE) 
  pcoa <- ordinate(pslog, method = "MDS", distance = bcdist)
  evals <- pcoa$values$Eigenvalues
  
# screeplot
  print(plot_scree(pcoa) + xlim(as.character(seq(1,20))) + ggtitle("Bray ordination eigenvalues") +
          theme_bw() + theme(panel.border = element_blank(), panel.grid.major = element_blank(),
                             panel.grid.minor = element_blank(), axis.line = element_line(colour = "black")))

# proportion of  variance explained by
  evals[1]/sum(evals) #0.1387234
  evals[2]/sum(evals) #0.08478816
  evals[3]/sum(evals) #0.06755651
  
  sample_data(pslog)$PCoA1=pcoa$vectors[,1]
  sample_data(pslog)$PCoA2=pcoa$vectors[,2]
  sample_data(pslog)$PCoA3=pcoa$vectors[,3]
  sample_data(pslog)$PCoA4=pcoa$vectors[,4]
  sample_data(pslog)$PCoA5=pcoa$vectors[,5]
  sample_data(pslog)$PCoA6=pcoa$vectors[,6]
  sample_data(pslog)$PCoA7=pcoa$vectors[,7]

  sampledf=data.frame(sample_data(pslog))
  head(sampledf)
 
# assess statistical significance using PERMANOVA
  sampledf <- data.frame(sample_data(pslog))
  head(sampledf)
  adonis2(bcdist ~ Clade + Diet.simple + FlightStatus + Captivity + SampleRegion + SampleCollection, 
         data = sampledf, permutations = 999)
  # adonis2(formula = bcdist ~ Clade + Diet.simple + FlightStatus + Captivity + SampleRegion + SampleCollection, data = sampledf, permutations = 999)
  #                   Df SumOfSqs      R2       F Pr(>F)    
  # Clade              9   14.587 0.14150  6.2401  0.001 ***
  # Diet.simple        4    2.733 0.02651  2.6307  0.001 ***
  # FlightStatus       2    0.947 0.00919  1.8239  0.002 ** 
  # Captivity          1    3.018 0.02927 11.6176  0.001 ***
  # SampleRegion       2    2.216 0.02149  4.2653  0.001 ***
  # SampleCollection   3    2.185 0.02119  2.8038  0.001 ***
  # Residual         298   77.401 0.75084                   
  # Total            319  103.087 1.00000    
  
  table(sampledf$Clade)
  levels.clade <- levels(factor(sampledf$Clade))
  color.clade <- setNames(c("red4", "red", "tomato","orange", "yellow2", 
                            "burlywood", "blue", "black","darkgreen","lightgreen"),levels.clade)
  alpha = c(0.9,0.8,0.7,0.7,0.7,0.7,1,0.7,0.8,0.9)
  color.clade
  
  sampledf$PCoA2 <- sampledf$PCoA2*-1
  pdf(paste(output_path,"PCoA1&2.bray.clade.song.birds.genus.bal.pdf",sep="/"), 6,4)
    ggplot(sampledf,aes(PCoA1,PCoA2,fill=Clade, alpha=Clade)) + 
      geom_point(shape=21, size=2, color="black") + scale_fill_manual(values = color.clade) +
      scale_alpha_manual(values = alpha, guide = "none") + xlab("PCo1 [14%]") + ylab("PCo2 [8%]") +
      geom_hline(yintercept =0,lty=3) + geom_vline(xintercept =0,lty=3) + 
      coord_fixed(sqrt(evals[2] / evals[1])) + theme_bw() +  
      theme(panel.border = element_blank(), panel.grid.major = element_blank(),
            panel.grid.minor = element_blank(), axis.line = element_line(colour = "black"))
  dev.off()
  
  pdf(paste(output_path,"PCoA1&3.bray.clade.song.birds.genus.bal.pdf",sep="/"), 6,4)
    ggplot(sampledf,aes(PCoA1,PCoA3,fill=Clade, alpha=Clade)) + 
      geom_point(shape=21, size=2, color="black") + scale_fill_manual(values = color.clade) +
      scale_alpha_manual(values = alpha, guide = "none") + xlab("PCo1 [14%]") + ylab("PCo3 [7%]") +
      geom_hline(yintercept =0,lty=3) + geom_vline(xintercept =0,lty=3) + 
      coord_fixed(sqrt(evals[2] / evals[1])) + theme_bw() +  
      theme(panel.border = element_blank(), panel.grid.major = element_blank(),
            panel.grid.minor = element_blank(), axis.line = element_line(colour = "black"))
  dev.off()

# ridge plots
  pdf(paste(output_path,"PCoA1.ridges.bray.clades.song.birds.genus.bal.pdf",sep="/"),12,6)
    ggplot(sampledf, aes(x = PCoA1, y = Clade, fill=Clade)) +
    geom_density_ridges(scale = 1,alpha=0.75, aes(fill=Clade)) +
    scale_fill_manual(values=color.clade) +
    scale_y_discrete(expand = c(0.01, 0)) +
    scale_x_continuous(expand = c(0.01, 0)) +
    scale_y_discrete(limits=rev) +
    theme_ridges()
  dev.off()

  pdf(paste(output_path,"PCoA2.ridges.bray.clades.song.birds.genus.bal.pdf",sep="/"),12,6)
    ggplot(sampledf, aes(x = PCoA2, y = Clade, fill=Clade)) +
    geom_density_ridges(scale = 1,alpha=0.75, aes(fill=Clade)) +
    scale_fill_manual(values=color.clade) +
    scale_y_discrete(expand = c(0.01, 0)) +
    scale_x_continuous(expand = c(0.01, 0)) +
    scale_y_discrete(limits=rev) +
    theme_ridges()
  dev.off()
  
  pdf(paste(output_path,"PCoA3.ridges.bray.clades.song.birds.genus.bal.pdf",sep="/"),12,6)
    ggplot(sampledf, aes(x = PCoA3, y = Clade, fill=Clade)) +
    geom_density_ridges(scale = 1,alpha=0.75, aes(fill=Clade)) +
    scale_fill_manual(values=color.clade) +
    scale_y_discrete(expand = c(0.01, 0)) +
    scale_x_continuous(expand = c(0.01, 0)) +
    scale_y_discrete(limits=rev) +
    theme_ridges()
  dev.off()
  
#Statistical associations of PCoAs with phylogeny and diet
  set.seed(seed)
  shapiro.test(sampledf$PCoA1) # p-value = 6.135e-13
  set.seed(seed)
  kruskal.test(sampledf$PCoA1~sampledf$Clade) # p-value < 2.2e-16
  set.seed(seed)
  dunn.test(sampledf$PCoA1,sampledf$Clade, method="bh")
  
  set.seed(seed)
  kruskal.test(sampledf$PCoA1~sampledf$Diet.simple) #p-value = 0.002953
  set.seed(seed)
  dunn.test(sampledf$PCoA1,sampledf$Diet.simple, method="bh")
```
### PAM Clustering with Bray-Curtis distances (Balanced Clade) (Genus)
```{r, echo=TRUE}
  pslogCST <- pslog  

# pam clustering  
  NDIM <- 7
  x <- pcoa$vectors[,1:NDIM]  # rows=sample, cols=MDS axes, entries = value
  gs = clusGap(x, FUN = pamPCoA, K.max = 14, B = 100)
  plot_clusgap(gs) + scale_x_continuous(breaks=c(seq(0, 14, 1))) +
      theme_bw() + theme(panel.border = element_blank(), panel.grid.major = element_blank(),
                         panel.grid.minor = element_blank(), axis.line = element_line(colour = "black"))
# The gap statistic suggests at least 3,4,5,6 major clusters !
  
  K <- 3
  x <- pcoa$vectors[,1:NDIM]
  clust <- as.factor(pam(x, k=K, cluster.only=T))
  sample_data(pslogCST)$CST <- paste("CST",clust,sep="")
  CSTs <- as.character(seq(K))

  table(sampledf$Clade)
  mycolors <- c("green","orange" ,"yellow" )
  CSTColors <- c(mycolors)
  names(CSTColors) <- paste("CST",CSTs,sep="")#CSTs
  CSTColors
  CSTColorScale <- scale_colour_manual(name = "CST", values = CSTColors[1:3])
  CSTFillScale <- scale_fill_manual(name = "CST", values = CSTColors[1:3])
  
  pam.data <- data.frame(sample_data(pslogCST))
  names(pam.data)
  
  pdf(paste(output_path,"PAM.k.3.bray.clade.song.birds.balanced.genus.pdf",sep="/"),6,4)  
    ggplot(pam.data,aes(PCoA1,PCoA2, fill=CST)) +
        geom_point(shape=21,size=3,alpha=0.7, color="black") + 
        scale_fill_manual(values=mycolors) + 
        xlab("PCo1") + ylab("PCo2") +
        geom_hline(yintercept =0,lty=3) + geom_vline(xintercept =0,lty=3) +
        coord_fixed(sqrt(evals[2] / evals[1])) + theme_classic()
    dev.off()
  table(sample_data(pslogCST)$Clade,sample_data(pslogCST)$CST)
  
  metadata <- data.frame(sample_data(pslogCST))
  cst3 <- data.frame(unclass(table(metadata$Clade,metadata$CST)))
  row.names(cst3) <- gsub("^.*\\.","",row.names(cst3))
  cst3$Total <- rowSums(cst3)
  head(cst3)

  size <- cst3$Total
  cst3$Total <- c()

  scale <- as.numeric(c(cst3[1,]/size[1],cst3[2,]/size[2],cst3[3,]/size[3],cst3[4,]/size[4],cst3[5,]/size[5],
                 cst3[6,]/size[6],cst3[7,]/size[7],cst3[8,]/size[8],cst3[9,]/size[9],cst3[10,]/size[10]))
  
  pdf(paste(output_path,"PAM.k.3.bray.clade.song.birds.baloon.balanced.genus.pdf",sep="/"),7,5)  
    ggballoonplot(t(cst3), fill = "value",size=scale*9)+
      scale_fill_viridis_c(option = "C") + geom_text(aes(label=round(scale,digits=2),vjust=2.5,hjust=-0.1)) +
      theme(axis.text.x=element_text(size=15),axis.text.y=element_text(size=20))
  dev.off()
  #####################
  
  K <- 4
  x <- pcoa$vectors[,1:NDIM]
  clust <- as.factor(pam(x, k=K, cluster.only=T))
  sample_data(pslogCST)$CST <- paste("CST",clust,sep="")
  CSTs <- as.character(seq(K))

  table(sampledf$Clade)
  mycolors <- c("green", "orange", "purple" ,"yellow" )
  CSTColors <- c(mycolors)
  names(CSTColors) <- paste("CST",CSTs,sep="")#CSTs
  CSTColors
  CSTColorScale <- scale_colour_manual(name = "CST", values = CSTColors[1:4])
  CSTFillScale <- scale_fill_manual(name = "CST", values = CSTColors[1:4])
  
  pam.data <- data.frame(sample_data(pslogCST))
  names(pam.data)
  
  pdf(paste(output_path,"PAM.k.4.bray.clade.song.birds.balanced.genus.pdf",sep="/"),6,4)  
    ggplot(pam.data,aes(PCoA1,PCoA2, fill=CST)) +
        geom_point(shape=21,size=3,alpha=0.7, color="black") + 
        scale_fill_manual(values=mycolors) + 
        xlab("PCo1") + ylab("PCo2") +
        geom_hline(yintercept =0,lty=3) + geom_vline(xintercept =0,lty=3) +
        coord_fixed(sqrt(evals[2] / evals[1])) + theme_classic()
    dev.off()
  table(sample_data(pslogCST)$Clade,sample_data(pslogCST)$CST)
  
  metadata <- data.frame(sample_data(pslogCST))
  cst4 <- data.frame(unclass(table(metadata$Clade,metadata$CST)))
  row.names(cst4) <- gsub("^.*\\.","",row.names(cst4))
  cst4$Total <- rowSums(cst4)
  head(cst4)

  size <- cst4$Total
  cst4$Total <- c()

  scale <- as.numeric(c(cst4[1,]/size[1],cst4[2,]/size[2],cst4[3,]/size[3],cst4[4,]/size[4],cst4[5,]/size[5],
                 cst4[6,]/size[6],cst4[7,]/size[7],cst4[8,]/size[8],cst4[9,]/size[9],cst4[10,]/size[10]))
  
  pdf(paste(output_path,"PAM.k.4.bray.clade.song.birds.baloon.balanced.genus.pdf",sep="/"),7,5)  
    ggballoonplot(t(cst4), fill = "value",size=scale*9)+
      scale_fill_viridis_c(option = "C") + geom_text(aes(label=round(scale,digits=2),vjust=2.5,hjust=-0.1)) +
      theme(axis.text.x=element_text(size=15),axis.text.y=element_text(size=20))
  dev.off()
  ######################
  
  K <- 5
  x <- pcoa$vectors[,1:NDIM]
  clust <- as.factor(pam(x, k=K, cluster.only=T))
  sample_data(pslogCST)$CST <- paste("CST",clust,sep="")
  CSTs <- as.character(seq(K))

  table(sampledf$Clade)
  mycolors <- c("green","dodgerblue","orange", "purple" ,"yellow" )
  CSTColors <- c(mycolors)
  names(CSTColors) <- paste("CST",CSTs,sep="")#CSTs
  CSTColors
  CSTColorScale <- scale_colour_manual(name = "CST", values = CSTColors[1:5])
  CSTFillScale <- scale_fill_manual(name = "CST", values = CSTColors[1:5])
  
  pam.data <- data.frame(sample_data(pslogCST))
  names(pam.data)
  
  pdf(paste(output_path,"PAM.k.5.bray.clade.song.birds.balanced.genus.pdf",sep="/"),6,4)  
    ggplot(pam.data,aes(PCoA1,PCoA2, fill=CST)) +
        geom_point(shape=21,size=3,alpha=0.7, color="black") + 
        scale_fill_manual(values=mycolors) + 
        xlab("PCo1") + ylab("PCo2") +
        geom_hline(yintercept =0,lty=3) + geom_vline(xintercept =0,lty=3) +
        coord_fixed(sqrt(evals[2] / evals[1])) + theme_classic()
    dev.off()
  table(sample_data(pslogCST)$Clade,sample_data(pslogCST)$CST)
  
  metadata <- data.frame(sample_data(pslogCST))
  cst5 <- data.frame(unclass(table(metadata$Clade,metadata$CST)))
  row.names(cst5) <- gsub("^.*\\.","",row.names(cst5))
  cst5$Total <- rowSums(cst5)
  head(cst5)

  size <- cst5$Total
  cst5$Total <- c()

  scale <- as.numeric(c(cst5[1,]/size[1],cst5[2,]/size[2],cst5[3,]/size[3],cst5[4,]/size[4],cst5[5,]/size[5],
                 cst5[6,]/size[6],cst5[7,]/size[7],cst5[8,]/size[8],cst5[9,]/size[9],cst5[10,]/size[10]))
  
  pdf(paste(output_path,"PAM.k.5.bray.clade.song.birds.baloon.balanced.genus.pdf",sep="/"),7,5)  
    ggballoonplot(t(cst5), fill = "value",size=scale*9)+
      scale_fill_viridis_c(option = "C") + geom_text(aes(label=round(scale,digits=2),vjust=2.5,hjust=-0.1)) +
      theme(axis.text.x=element_text(size=15),axis.text.y=element_text(size=20))
  dev.off()
```
### Supervised learning (Balanced Clade) (Genus) (PAM clustering k=5) (Without falcons)
```{r, echo=TRUE}
  metadata <- data.frame(sample_data(pslogCST))
  table(metadata$CST)
# CST1 CST2 CST3 CST4 CST5 
#   23   50   87   50  110 
  table(metadata$Clade) #No NYUAD falcons
  
# prepare the data
  dataMatrix <- data.frame(var = sample_data(pslogCST)$CST, 
                           otu_table(pslogCST))
  set.seed(seed)
  Train <- dataMatrix %>% rownames_to_column('Run') %>% group_by(var) %>% sample_n(size=20,replace=F) %>% column_to_rownames('Run')
  Test <- dataMatrix[!rownames(dataMatrix) %in% rownames(Train),]
  
  length(intersect(rownames(dataMatrix),rownames(Train))) #100
  length(intersect(rownames(dataMatrix),rownames(Test))) #220
  length(intersect(rownames(Train),rownames(Test))) #0

  table(Train$var)
# CST1 CST2 CST3 CST4 CST5 
#   20   20   20   20   20 
  table(Test$var)
# CST1 CST2 CST3 CST4 CST5 
#    3   30   67   30   90
  
# run randomForest with repeated cross validation (10X CV times 3) 
  control <- trainControl(method="repeatedcv", number=5, repeats=3,
                          search="random")
  set.seed(seed)
  mtry <- sqrt(ncol(dataMatrix)-1)
  set.seed(seed)
  rf_train <- train(var~., data=Train, method="rf", metric="Accuracy",
                     tuneLength=15, trControl=control)
  print(rf_train)
  plot(rf_train)
  rf_train$finalModel
  # No. of variables tried at each split: 32
  # 
  #         OOB estimate of  error rate: 19%
  # Confusion matrix:
  #      CST1 CST2 CST3 CST4 CST5 class.error
  # CST1   19    1    0    0    0        0.05
  # CST2    0   17    2    0    1        0.15
  # CST3    0    0   14    1    5        0.30
  # CST4    1    0    1   15    3        0.25
  # CST5    0    1    2    1   16        0.20
  
  head(names(Test[,-1]))
  rf_pred <- predict(rf_train, Test[,-1])
  confusionMatrix(rf_pred, as.factor(Test$var))
  # Confusion Matrix and Statistics
  # 
  #           Reference
  # Prediction CST1 CST2 CST3 CST4 CST5
  #       CST1    3    2    0    0    0
  #       CST2    0   28    2    1    1
  #       CST3    0    0   61    0    2
  #       CST4    0    0    1   27    1
  #       CST5    0    0    3    2   86
  # 
  # Overall Statistics
  #                                         
  #                Accuracy : 0.9318        
  #                  95% CI : (0.89, 0.9613)           
  
  set.seed(seed)
  prediction_for_roc_curve <- predict(rf_train,Test[-1],type="prob")
  classes=levels(factor((Test$var)))
  prediction_for_roc_curve <- predict(rf_train,Test,type="prob")
  
  pdf(paste(output_path,"AUC.phylogeny.bray.song.birds.CST.genus.pdf",sep="/"),5,5)
    for (i in 1:5){
    # Define which observations belong to class[i]
    true_values <- ifelse(Test$var==classes[i],1,0)
    
    # Assess the performance of classifier for class[i]
    pred <- prediction(prediction_for_roc_curve[,i],true_values)
    perf <- performance(pred, "tpr", "fpr")
    if (i==1){
       plot(perf,col=c("green","dodgerblue","mediumpurple","orange","yellow")[i]) 
   }
   else{
       plot(perf,col=c("green","dodgerblue","mediumpurple","orange","yellow")[i],add=TRUE) 
   }
   # Calculate the AUC and print it to screen
    auc.perf <- performance(pred, measure = "auc")
    print(auc.perf@y.values)
    }
  dev.off()
  # AUC = 1,1,0.99,1,0.98 
```

### Calculate Alpha Diersity Song Bird Clades Only) (ASV)
```{r, echo=TRUE}
  ps.cln=readRDS(paste(input_path,"8.phyloseq.song.birds.falcons.cln.pruned.tree.rds",sep="/"))
  print(ps.cln) #10603 taxa and 675 samples
  
  sample_coverage(ps.cln)
  
  ps.cln.2 <- readRDS(paste(input_path,"9.phyloseq.song.birds.falcons.cln.pruned.tree.genus.rds",sep="/"))
  
  metadata <- data.frame(sample_data(ps.cln.2))
  dim(metadata) #665 39
  metadata <- metadata[metadata$Study == "Song",]
  dim(metadata) #636  39 (No NYUAD Falcons)
  sample_coverage(ps.cln)

  ps.cln.picked <- ps.cln %>%
    subset_samples(Run %in% metadata$Run)%>%
    prune_taxa(taxa_sums(.) > 0, .)
  identical(sample_data(ps.cln.picked)$Run,metadata$Run) #TRUE
  sample_data(ps.cln.picked) <- metadata
  
  ps.cln.picked #10511 taxa and 636 samples
  sample_coverage(ps.cln.picked)
  # [1] "coverage summary: "
  #    Min. 1st Qu.  Median    Mean 3rd Qu.    Max. 
  #   10107   39149   74115   87988  114365 1182055 
  # [1] "total reads = 55960257"
  # [1] "stdev = 82391.6466473729"

# rarefaction statistics
  xx = data.frame(sample_sums(ps.cln.picked))
  xx$Run=rownames(xx)
  colnames(xx)=c("Coverage","SampleID")
  xx = xx[order(xx$Coverage),]
  min(xx$Coverage)
  depth=2500
  maximm=round(min(xx$Coverage)/depth,0)

for ( i in 1:maximm){
  # calculate alpha diversity by subsampling at the rarefaction depth 
    rfxn=compute_alphadiv(ps.cln.picked,100,depth)
    head(rfxn)
  # calculate evenness  
    evenness = subset(rfxn, measure=="Shannon")
    evn=evenness$mean/log(dim(otu_table(ps.cln.picked))[2])
    evenness$mean=evn
    evenness$sd=rep("NA",dim(evenness)[1])
    evenness$measure=rep("Evenness",dim(evenness)[1])
    rfxn2=rbind(rfxn,evenness)
    rfxn2=rfxn2[order(rfxn2$SampleID),]
    filename=paste("AlphaDiversity",depth,"txt",sep=".")
    write.table(rfxn2, file = filename,
                append = FALSE, quote = FALSE, sep = "\t", 
                eol = "\n", na = "NA", dec = ".", row.names = FALSE, col.names = TRUE)
  # increase depth by 2500 
    depth=depth+2500
}

# merge the alphadiversity data  
  ad1=read.table("AlphaDiversity.2500.txt", header=TRUE,sep = '\t')
  ad2=read.table("AlphaDiversity.2500.txt", header=TRUE,sep = '\t')
  ad3=read.table("AlphaDiversity.7500.txt", header=TRUE,sep = '\t')
  ad4=read.table("AlphaDiversity.10000.txt", header=TRUE,sep = '\t')

  ad=rbind(ad1,ad2,ad3,ad4)
  head(ad);tail(ad)
  summary(ad$rarefaction)
  ad2=subset(ad, measure == "Richness" | measure == "Shannon")
  summary(ad2$rarefaction)
  
  write.table(ad2, file = "AlphaDiversity.song.birds.2022.08.24.txt", append = FALSE, quote = FALSE, 
            sep = "\t",eol = "\n", na = "NA", dec = ".", row.names = FALSE,
            col.names = TRUE, qmethod = c("escape", "double"),
            fileEncoding = "")
  
# read the concatenated alphadiv file
  ad = read.table(file.path(input_path,"AlphaDiversity.song.birds.2022.08.24.txt"),sep="\t", header=TRUE) 
  head(ad);dim(ad)
  summary(ad$rarefaction)  
  
# plot richness  
  rich=data.frame(subset(ad,measure=="Richness"))
  rich$mean=as.numeric(paste(rich$mean))
  rich$sd=as.numeric(paste(rich$sd))
  rich$rarefaction=as.numeric(paste(rich$rarefaction))
  head(rich);dim(rich)

# statistical assessment  
  adr=subset(rich,rarefaction=="10000")
  head(adr)
  
  glm.rich <- lme(mean ~ Clade + Diet.simple + FlightStatus + Captivity + SampleRegion + SampleCollection, 
                  random=~1|SampleID, data=adr, na.action=na.exclude)
  summary(glm.rich) # clade and sampling methods

# non-parametric test
  set.seed(seed)
  kruskal.test(adr$mean~adr$Clade) # p < 2.2e-16
  set.seed(seed)
  dunn.test(adr$mean,adr$Clade, method="bh") #paleo diff from all else, aust diff from all except strigi, acci, aequo and coracii
  
# parametric test
  set.seed(seed)
  shapiro.test(adr$mean) # p-value < 2.2e-16; not normally distributed
  set.seed(seed)
  rich.aov=aov(mean~Clade,data=adr)  
  summary(rich.aov) # p-value < 2.2e-16
  
# plot violin plots for alpha diversity  
  pdf(paste(output_path,"Species.richness.violinplot.song.birds.clade.pdf",sep="/"), 6,4)
    ggplot(adr, aes(Clade,mean,fill=Clade),color="black") +
      geom_violin() + scale_fill_manual(values=color.clade) +
      geom_jitter(width=0.05,shape=21, aes(fill=NULL), color="black") + 
      ylab("Species richness") + xlab("") +
      theme_bw() +  
      theme(panel.border = element_blank(), panel.grid.major = element_blank(),
            panel.grid.minor = element_blank(), axis.line = element_line(colour = "black")) +
      theme(legend.position="none", axis.text.x = element_text(angle = 45, vjust = 1, hjust=1))
  dev.off()
  
# non-parametric test
  set.seed(seed)
  kruskal.test(adr$mean~adr$Diet.simple) # p=0.002267
  set.seed(seed)
  dunn.test(adr$mean,adr$Diet.simple, method="bh") 
  
# parametric test
  set.seed(seed)
  shapiro.test(adr$mean) # p-value < 2.2e-16; not normally distributed
  set.seed(seed)
  rich.aov=aov(mean~Diet.simple,data=adr)  
  summary(rich.aov) # p-value = 0.00131
  
# plot violin plots for alpha diversity  
  pdf(paste(output_path,"Species.richness.violinplot.song.birds.diet.pdf",sep="/"), 6,4)
    ggplot(adr, aes(Diet.simple,mean,fill=Diet.simple),color="black") +
      geom_violin() + scale_fill_manual(values=c("purple","brown","green","red","blue")) +
      geom_jitter(width=0.05,shape=21, aes(fill=NULL), color="black") + 
      ylab("Species richness") + xlab("") +
      theme_bw() +  
      theme(panel.border = element_blank(), panel.grid.major = element_blank(),
            panel.grid.minor = element_blank(), axis.line = element_line(colour = "black")) +
      theme(legend.position="none", axis.text.x = element_text(angle = 45, vjust = 1, hjust=1))
  dev.off()
  
  
# plot shannon  
  head(ad)
  shannon=data.frame(subset(ad,measure=="Shannon"))
  shannon$mean=as.numeric(paste(shannon$mean))
  shannon$sd=as.numeric(paste(shannon$sd))
  shannon$rarefaction=as.numeric(paste(shannon$rarefaction))
  head(shannon)
  
 # statistical assessment  
  adr=subset(shannon,rarefaction=="10000")
  head(adr)
  
  glm.shann <- lme(mean ~ Clade + Diet.simple + FlightStatus + Captivity + SampleRegion + SampleCollection, 
                  random=~1|SampleID, data=adr, na.action=na.exclude)
  summary(glm.shann) # clade 
  
# non-parametric test
  set.seed(seed)
  kruskal.test(adr$mean~adr$Clade) # p = 1.634e-14
  set.seed(seed)
  dunn.test(adr$mean,adr$Clade, method="bh") #paleo diff from all else except gall
  
# parametric test
  set.seed(seed)
  shapiro.test(adr$mean) # p-value =  1.56e-06; not normally distributed
  set.seed(seed)
  rich.aov=aov(mean~Clade,data=adr)  
  summary(rich.aov) # p-value < 2.2e-16
  
# plot violin plots for alpha diversity  
  pdf(paste(output_path,"Species.shannon.violinplot.song.birds.clade.pdf",sep="/"), 6,4)
    ggplot(adr, aes(Clade,mean,fill=Clade),color="black") +
      geom_violin() + scale_fill_manual(values=color.clade) +
      geom_jitter(width=0.05,shape=21, aes(fill=NULL), color="black") + 
      ylab("Shannon's Index") + xlab("") +
      theme_bw() +  
      theme(panel.border = element_blank(), panel.grid.major = element_blank(),
            panel.grid.minor = element_blank(), axis.line = element_line(colour = "black")) +
      theme(legend.position="none", axis.text.x = element_text(angle = 45, vjust = 1, hjust=1))
  dev.off()
  
# non-parametric test DIET
  set.seed(seed)
  kruskal.test(adr$mean~adr$Diet.simple) # p=0.1274
  set.seed(seed)
  dunn.test(adr$mean,adr$Diet.simple, method="bh") 
  
# non-parametric test SAMPLING
  set.seed(seed)
  kruskal.test(adr$mean~adr$SampleCollection) # p = 2.358e-14
  set.seed(seed)
  dunn.test(adr$mean,adr$SampleCollection, method="bh") 
  # Col Mean-|
  # Row Mean |       etoh     frozen       none
  # ---------+---------------------------------
  #   frozen |   1.759723
  #          |     0.0471
  #          |
  #     none |   0.114286  -5.249944
  #          |     0.4545    0.0000*
  #          |
  # RNAlater |   3.366308   3.798478   7.436689
  #          |    0.0006*    0.0001*    0.0000*
  
# parametric test
  set.seed(seed)
  shapiro.test(adr$mean) # p-value =  1.56e-06; not normally distributed
  set.seed(seed)
  rich.aov=aov(mean~SampleCollection,data=adr)  
  summary(rich.aov) # p-value < 2.2e-16
  
# plot violin plots for alpha diversity  
  pdf(paste(output_path,"Species.shannon.violinplot.song.birds.collection.pdf",sep="/"), 6,4)
    ggplot(adr, aes(SampleCollection,mean,fill=SampleCollection),color="black") +
      geom_violin() +
      geom_jitter(width=0.05,shape=21, aes(fill=NULL), color="black") + 
      ylab("Species shannon") + xlab("") +
      theme_bw() +  
      theme(panel.border = element_blank(), panel.grid.major = element_blank(),
            panel.grid.minor = element_blank(), axis.line = element_line(colour = "black")) +
      theme(legend.position="none", axis.text.x = element_text(angle = 45, vjust = 1, hjust=1))
  dev.off()
```


### Supervised learning (Song Bird Clades Only) (Diet) (Genus)
```{r, echo=TRUE}
  gen.glom=readRDS(paste(input_path,"9.phyloseq.song.birds.falcons.cln.pruned.tree.genus.rds",sep="/"))
  gen.glom #1362 taxa and 665 samples
  
# Merging correct diet, adding Clade info
  metadata <- data.frame(sample_data(gen.glom))
  dim(metadata) #665 39
  metadata <- metadata[metadata$Study == "Song",]
  dim(metadata) #636  39 (No NYUAD Falcons)
  head(metadata)

  table(metadata$Diet.rf)
  
  metadata <- metadata[metadata$Diet.rf %in% c("flesh","herbivore","piscivore"),]
  dim(metadata) #49  39
  head(metadata$Run)
  
  table(metadata$Diet.rf,metadata$Clade)
  #           3.2.Columbaves 3.3.Gruiformes 3.4.Aequorlitornithes 3.5.Accipitriformes
  # flesh                  0              0                     0                  15
  # herbivore             17              0                     0                   0
  # piscivore              0              5                    12                   0
  
  metadata$Label <- "Test"
  
  flesh <- c("ERR3673323","ERR3672734","ERR3672709","ERR3672730","ERR3674097","ERR3672786","ERR3672779","ERR3674052","ERR3672804","ERR3674262")
  metadata$Label[metadata$Run %in% flesh] <- "Train"
  
  herb <- c("ERR3672789","ERR3673547","ERR3672729","ERR3674268","ERR3674102","ERR3674165","ERR3672727","ERR3674298","ERR3672768","ERR3674103")
  metadata$Label[metadata$Run %in% herb] <- "Train"
  
  pisc <- c("ERR3673593","ERR3673264","ERR3673596","ERR3673646","ERR3673647","ERR3672748","ERR3672749","ERR3672801","ERR3672805","ERR3673171")
  metadata$Label[metadata$Run %in% pisc] <- "Train"
  
  table(metadata$Label)
 # Test Train 
 #   19    30 
  remove <- c("ERR3672725","ERR3672773","ERR3673594","ERR3673425")
  metadata <- metadata[!(metadata$Run %in% remove),]
  table(metadata$Label)
   # Test Train 
   # 15    30
  
  gen.glom.picked <- gen.glom %>%
    subset_samples(Run %in% metadata$Run)%>%
    prune_taxa(taxa_sums(.) > 0, .)
  identical(sample_data(gen.glom.picked)$Run,metadata$Run) #TRUE
  sample_data(gen.glom.picked) <- metadata
  gen.glom.picked #811 taxa and 45 samples
  
  taxa.gen.glom.picked <- data.frame(colnames(otu_table(gen.glom.picked)))
  names(taxa.gen.glom.picked) <- c("Genera")
  dim(taxa.gen.glom.picked) #811   1
  head(taxa.gen.glom.picked)
  write.csv(taxa.gen.glom.picked,paste(input_path,"taxa.gen.glom.picked.diet.rf.song.csv",sep="/"))
  
  sample_names(gen.glom.picked) <- paste(sample_names(gen.glom.picked),sample_data(gen.glom.picked)$Clade,
                                       sample_data(gen.glom.picked)$CommonName,sample_data(gen.glom.picked)$Diet.rf, sep="_")
  head(sample_names(gen.glom.picked))
  
# log transform the raw count data
  pslog.picked <- transform_sample_counts(gen.glom.picked, function(x) log(1 + x))
  print(pslog.picked) #811 taxa and 45 samples
  
# prepare the data
  table(sample_data(pslog.picked)$Diet.rf)
  dataMatrix <- data.frame(var = sample_data(pslog.picked)$Diet.rf, otu_table(pslog.picked))
  dim(dataMatrix) #45 812
  
  pslog.picked.train <- pslog.picked %>% subset_samples(Label == "Train")
  Train <- data.frame(var = sample_data(pslog.picked.train)$Diet.rf, otu_table(pslog.picked.train))
  
  pslog.picked.test <- pslog.picked %>% subset_samples(Label == "Test")
  Test <- data.frame(var = sample_data(pslog.picked.test)$Diet.rf, otu_table(pslog.picked.test))
  
  length(intersect(rownames(dataMatrix),rownames(Train))) #30
  length(intersect(rownames(dataMatrix),rownames(Test))) #15
  length(intersect(rownames(Train),rownames(Test))) #0

  table(Train$var)
    # flesh herbivore piscivore 
    #    10        10        10 
  table(Test$var)
    # flesh herbivore piscivore 
    #     5         5         5
  
# run randomForest with repeated cross validation (5X CV times 3) 
  control <- trainControl(method="repeatedcv", number=5, repeats=3,
                          search="random")
  set.seed(seed)
  mtry <- sqrt(ncol(dataMatrix)-1)
  rf_train <- train(var~., data=Train, method="rf", metric="Accuracy",
                     tuneLength=15, trControl=control)
  print(rf_train)
  plot(rf_train)
  rf_train$finalModel
  # No. of variables tried at each split: 88
  # 
  #         OOB estimate of  error rate: 20%
  # Confusion matrix:
  #           flesh herbivore piscivore class.error
  # flesh         9         1         0         0.1
  # herbivore     0         7         3         0.3
  # piscivore     0         2         8         0.2
  
  head(names(Test[,-1]))
  rf_pred <- predict(rf_train, Test[,-1])
  confusionMatrix(rf_pred, as.factor(Test$var)) #
  # Confusion Matrix and Statistics
  # 
  #            Reference
  # Prediction  flesh herbivore piscivore
  #   flesh         4         0         1
  #   herbivore     1         5         0
  #   piscivore     0         0         4
  # 
  # Overall Statistics
  #                                           
  #                Accuracy : 0.8667          
  #                  95% CI : (0.5954, 0.9834)         
  
  set.seed(seed)
  prediction_for_roc_curve <- predict(rf_train,Test[-1],type="prob")
  classes=levels(factor((Test$var)))
  prediction_for_roc_curve <- predict(rf_train,Test,type="prob")
  
  pdf(paste(output_path,"AUC.diet.song.birds.genus.pdf",sep="/"),4,4)
    for (i in 1:3){
    # Define which observations belong to class[i]
    true_values <- ifelse(Test$var==classes[i],1,0)
    
    # Assess the performance of classifier for class[i]
    pred <- prediction(prediction_for_roc_curve[,i],true_values)
    perf <- performance(pred, "tpr", "fpr")
    if (i==1){
       plot(perf,col=c("red","green","blue")[i]) 
   }
   else{
       plot(perf,col=c("red","green","blue")[i],add=TRUE) 
   }
   # Calculate the AUC and print it to screen
    auc.perf <- performance(pred, measure = "auc")
    print(auc.perf@y.values)
    }
  dev.off()
  # AUC = 0.96,0.96,1
  
  imp=varImp(rf_train)$importance
  imp$ASV=row.names(imp)
  names(imp)
  head(imp)
  imp$ASVname <- paste("ASV",1:dim(imp)[1],sep="_")
  imp=imp[order(-imp$Overall),]

  dim(imp) #811 3 (0.05*811 = 41)
  imp.5p <- imp[1:41,] #only first 41 seem important in VarImp plot
  dim(imp.5p) #41 3
  imp.5p$ASVname <- paste(imp.5p$ASVname,imp.5p$ASV,sep="_")
  imp.5p$ASVname <- factor(imp.5p$ASVname, levels = imp.5p$ASVname)
  
  pdf(paste(output_path,"VarImp5p.diet.song.birds.genus.pdf",sep="/"),15,5)
    ggplot(imp.5p, aes(x=Overall,y=ASVname))+geom_point(shape=21, size=1)
  dev.off()
  
  imp.imp <- imp.5p[1:25,]
  
  pdf(paste(output_path,"VarImpImp.diet.song.birds.genus.pdf",sep="/"),15,5)
    ggplot(imp.imp, aes(x=Overall,y=ASVname))+geom_point(shape=21, size=1)
  dev.off()
  
  taxa.imp.rf.diet <- data.frame(imp.imp$ASV)
  names(taxa.imp.rf.diet) <- c("Genera")
  dim(taxa.imp.rf.diet) #25 1
  head(taxa.imp.rf.diet)
  write.csv(taxa.imp.rf.diet, paste(input_path,"taxa.imp.rf.diet.csv",sep="/"))
```

### Calculate and plot Unweighted Unifrac distances (3 diet groups) (Genus)
```{r, echo=TRUE}
  print(pslog.picked) #811 taxa and 45 samples
                                   
# calculate Bray-Curtis distance
  set.seed(seed)
  ufdist = phyloseq::distance(pslog.picked, method="unifrac",normalized=TRUE, parallel=TRUE,fast=TRUE) 
  pcoa <- ordinate(pslog.picked, method = "MDS", distance = ufdist)
  evals <- pcoa$values$Eigenvalues
  
# screeplot
  print(plot_scree(pcoa) + xlim(as.character(seq(1,15))) + ggtitle("Unifrac ordination eigenvalues") +
          theme_bw() + theme(panel.border = element_blank(), panel.grid.major = element_blank(),
                             panel.grid.minor = element_blank(), axis.line = element_line(colour = "black")))

# proportion of  variance explained by
  evals[1]/sum(evals) #0.1645856
  evals[2]/sum(evals) #0.09688483
  evals[3]/sum(evals) #0.07497861
  
  sample_data(pslog.picked)$PCoA1=pcoa$vectors[,1]
  sample_data(pslog.picked)$PCoA2=pcoa$vectors[,2]
  sample_data(pslog.picked)$PCoA3=pcoa$vectors[,3]

  sampledf=data.frame(sample_data(pslog.picked))
  head(sampledf)
 
#assess statistical significance using PERMANOVA
  names(sampledf)
  adonis2(ufdist ~ Diet.rf + FlightStatus + Captivity + SampleRegion + SampleCollection,
         data = sampledf, permutations = 999)
  # adonis2(formula = ufdist ~ Diet.rf + FlightStatus + Captivity + SampleRegion + SampleCollection, data = sampledf, permutations = 999)
  #              Df SumOfSqs      R2      F Pr(>F)    
  # Diet.rf       2   1.4022 0.11627 2.9732  0.001 ***
  # FlightStatus  1   0.5242 0.04347 2.2231  0.002 ** 
  # Captivity     1   0.7550 0.06260 3.2016  0.001 ***
  # SampleRegion  2   0.4178 0.03464 0.8859  0.710    
  # Residual     38   8.9608 0.74302                  
  # Total        44  12.0601 1.00000                  
  
#Plot PCoA ~ Diet
  table(sampledf$Diet.rf)
  levels.diet <- levels(factor(sampledf$Diet.rf))
  color.diet <- setNames(c("red", "green", "blue"),levels.diet)
  color.diet

# Plot PCoA1&2 of all diets
  pdf(paste(output_path,"PCoA1&2.unifrac.diet.rf.song.birds.genus.pdf",sep="/"),10,6)  
    ggplot(sampledf,aes(PCoA1,PCoA2,fill=Diet.rf)) +
      geom_point(shape=21,size=4,alpha=0.85,color="black") + xlab("PCo1 [%]") + ylab("PCo2 [%]") + scale_fill_manual(values=color.diet) +
      geom_hline(yintercept =0,lty=3) + geom_vline(xintercept =0,lty=3) +
      coord_fixed(sqrt(evals[2] / evals[1])) + theme_classic()
  dev.off()
  
# Plot PCoA1&3 of all diets
  pdf(paste(output_path,"PCoA1&3.unifrac.diet.rf.song.birds.genus.pdf",sep="/"),10,6)  
    ggplot(sampledf,aes(PCoA1,PCoA3,fill=Diet.rf)) +
      geom_point(shape=21,size=4,alpha=0.85,color="black") + xlab("PCo1 [%]") + ylab("PCo3 [%]") + scale_fill_manual(values=color.diet) +
      geom_hline(yintercept =0,lty=3) + geom_vline(xintercept =0,lty=3) +
      coord_fixed(sqrt(evals[3] / evals[1])) + theme_classic()
  dev.off()
  
  pdf(paste(output_path,"PCoA.unifrac.clade.song.birds.genus.diet.legend.pdf",sep="/"),7,3) 
    plot(NULL ,xaxt='n',yaxt='n',bty='n',ylab='',xlab='', xlim=0:1, ylim=0:1)
    legend("topleft", legend = levels.diet, pch=16, pt.cex=3, cex=1.5, bty='n',
      col = color.diet,horiz=T)
      mtext("Diet", at=0.0, cex=2)
  dev.off()
  
#Statistical associations of PCoAs with diet
  set.seed(seed)
  shapiro.test(sampledf$PCoA1) # p-value = 0.0001745
  set.seed(seed)
  kruskal.test(sampledf$PCoA1~sampledf$Diet.rf) # p-value = 0.001342
  set.seed(seed)
  dunn.test(sampledf$PCoA1,sampledf$Diet.rf, method="bh")
  
  set.seed(seed)
  shapiro.test(sampledf$PCoA2) # p-value = 0.2649
  set.seed(seed)
  kruskal.test(sampledf$PCoA2~sampledf$Diet.rf) # p-value = 5.222e-05
  set.seed(seed)
  dunn.test(sampledf$PCoA2,sampledf$Diet.rf, method="bh")
  
  set.seed(seed)
  shapiro.test(sampledf$PCoA3) # p-value = 0.03453
  set.seed(seed)
  kruskal.test(sampledf$PCoA3~sampledf$Diet.rf) # p-value = 0.001319
  set.seed(seed)
  dunn.test(sampledf$PCoA3,sampledf$Diet.rf, method="bh")
```
### Calculate and plot Weighted Unifrac distances (3 diet groups) (Genus)
```{r, echo=TRUE}
  print(pslog.picked) #811 taxa and 45 samples
                                   
# calculate weighted unifrac distance
  set.seed(seed)
  wufdist = phyloseq::distance(pslog.picked, method="wunifrac",normalized=TRUE, parallel=TRUE,fast=TRUE) 
  pcoa <- ordinate(pslog.picked, method = "MDS", distance = wufdist)
  evals <- pcoa$values$Eigenvalues
  
# screeplot
  print(plot_scree(pcoa) + xlim(as.character(seq(1,15))) + ggtitle("Wunifrac ordination eigenvalues") +
          theme_bw() + theme(panel.border = element_blank(), panel.grid.major = element_blank(),
                             panel.grid.minor = element_blank(), axis.line = element_line(colour = "black")))

# proportion of  variance explained by
  evals[1]/sum(evals) #0.2361927
  evals[2]/sum(evals) #0.1607035
  evals[3]/sum(evals) #0.09673491
  
  sample_data(pslog.picked)$PCoA1=pcoa$vectors[,1]
  sample_data(pslog.picked)$PCoA2=pcoa$vectors[,2]
  sample_data(pslog.picked)$PCoA3=pcoa$vectors[,3]

  sampledf=data.frame(sample_data(pslog.picked))
  head(sampledf)
 
#assess statistical significance using PERMANOVA
  names(sampledf)
  adonis2(wufdist ~ Diet.rf + Clade + FlightStatus + Captivity + SampleRegion + SampleCollection,
         data = sampledf, permutations = 999)
  # adonis2(formula = wufdist ~ Diet.rf + Clade + FlightStatus + Captivity + SampleRegion + SampleCollection, data = sampledf, permutations = 999)
  #              Df SumOfSqs      R2      F Pr(>F)    
  # Diet.rf       2  0.19110 0.13979 3.8261  0.001 ***
  # Clade         1  0.04253 0.03111 1.7031  0.063 .  
  # FlightStatus  1  0.05434 0.03975 2.1761  0.020 *  
  # Captivity     1  0.10551 0.07718 4.2248  0.001 ***
  # SampleRegion  2  0.04954 0.03624 0.9919  0.483    
  # Residual     37  0.92401 0.67592                  
  # Total        44  1.36704 1.00000 
  
  adonis2(wufdist ~ FlightStatus + Captivity + SampleRegion + SampleCollection + Diet.rf,
         data = sampledf, permutations = 999)
  # adonis2(formula = wufdist ~ FlightStatus + Captivity + SampleRegion + SampleCollection + Diet.rf, data = sampledf, permutations = 999)
  #              Df SumOfSqs      R2      F Pr(>F)    
  # FlightStatus  1  0.04186 0.03062 1.6311  0.067 .  
  # Captivity     1  0.15073 0.11026 5.8730  0.001 ***
  # SampleRegion  2  0.05401 0.03951 1.0522  0.397    
  # Diet.rf       2  0.14516 0.10619 2.8280  0.001 ***
  # Residual     38  0.97527 0.71342                  
  # Total        44  1.36704 1.00000     
  
  adonis2(wufdist ~ Clade + FlightStatus + Captivity + SampleRegion + SampleCollection + Diet.rf,
         data = sampledf, permutations = 999)
  #   adonis2(formula = wufdist ~ Clade + FlightStatus + Captivity + SampleRegion + SampleCollection + Diet.rf, data = sampledf, permutations = 999)
  #              Df SumOfSqs      R2      F Pr(>F)    
  # Clade         3  0.23363 0.17090 3.1184  0.001 ***
  # FlightStatus  1  0.05434 0.03975 2.1761  0.018 *  
  # Captivity     1  0.10551 0.07718 4.2248  0.001 ***
  # SampleRegion  2  0.04954 0.03624 0.9919  0.479    
  # Residual     37  0.92401 0.67592                  
  # Total        44  1.36704 1.00000                  
  
  
#Plot PCoA ~ Diet
  table(sampledf$Diet.rf)
  levels.diet <- levels(factor(sampledf$Diet.rf))
  color.diet <- setNames(c("red", "green", "blue"),levels.diet)
  color.diet

# Plot PCoA1&2 of all diets
  pdf(paste(output_path,"PCoA1&2.wunifrac.diet.rf.song.birds.genus.pdf",sep="/"),6,4)  
    ggplot(sampledf,aes(PCoA1,-PCoA2,fill=Diet.rf)) +
      geom_point(shape=21,size=4,alpha=0.85,color="black") + xlab("PCo1 [24%]") + ylab("PCo2 [16%]") + scale_fill_manual(values=color.diet) +
      geom_hline(yintercept =0,lty=3) + geom_vline(xintercept =0,lty=3) +
      coord_fixed(sqrt(evals[2] / evals[1])) + theme_classic()
  dev.off()
  
# Plot PCoA1&3 of all diets
  pdf(paste(output_path,"PCoA1&3.wunifrac.diet.rf.song.birds.genus.pdf",sep="/"),6,4)  
    ggplot(sampledf,aes(PCoA1,PCoA3,fill=Diet.rf)) +
      geom_point(shape=21,size=4,alpha=0.85,color="black") + xlab("PCo1 [24%]") + ylab("PCo3 [10%]") + scale_fill_manual(values=color.diet) +
      geom_hline(yintercept =0,lty=3) + geom_vline(xintercept =0,lty=3) +
      coord_fixed(sqrt(evals[3] / evals[1])) + theme_classic()
  dev.off()
  
  pdf(paste(output_path,"PCoA.wunifrac.clade.song.birds.genus.diet.legend.pdf",sep="/"),7,3) 
    plot(NULL ,xaxt='n',yaxt='n',bty='n',ylab='',xlab='', xlim=0:1, ylim=0:1)
    legend("topleft", legend = levels.diet, pch=16, pt.cex=3, cex=1.5, bty='n',
      col = color.diet,horiz=T)
      mtext("Diet", at=0.0, cex=2)
  dev.off()
  
#Statistical associations of PCoAs with diet
  set.seed(seed)
  shapiro.test(sampledf$PCoA1) # p-value = 0.0001745
  set.seed(seed)
  kruskal.test(sampledf$PCoA1~sampledf$Diet.rf) # p-value = 0.001342
  set.seed(seed)
  dunn.test(sampledf$PCoA1,sampledf$Diet.rf, method="bh")
  
  set.seed(seed)
  shapiro.test(sampledf$PCoA2) # p-value = 0.2649
  set.seed(seed)
  kruskal.test(sampledf$PCoA2~sampledf$Diet.rf) # p-value = 5.222e-05
  set.seed(seed)
  dunn.test(sampledf$PCoA2,sampledf$Diet.rf, method="bh")
  
  set.seed(seed)
  shapiro.test(sampledf$PCoA3) # p-value = 0.03453
  set.seed(seed)
  kruskal.test(sampledf$PCoA3~sampledf$Diet.rf) # p-value = 0.001319
  set.seed(seed)
  dunn.test(sampledf$PCoA3,sampledf$Diet.rf, method="bh")
```
### Calculate and plot Bray-Curtis distances (3 diet groups) (Genus)
```{r, echo=TRUE}
  print(pslog.picked) #811 taxa and 45 samples
                                   
# calculate Bray-Curtis distance
  set.seed(seed)
  bcdist = phyloseq::distance(pslog.picked, method="bray",normalized=TRUE, parallel=TRUE,fast=TRUE) 
  pcoa <- ordinate(pslog.picked, method = "MDS", distance = bcdist)
  evals <- pcoa$values$Eigenvalues
  
# screeplot
  print(plot_scree(pcoa) + xlim(as.character(seq(1,15))) + ggtitle("Bray ordination eigenvalues") +
          theme_bw() + theme(panel.border = element_blank(), panel.grid.major = element_blank(),
                             panel.grid.minor = element_blank(), axis.line = element_line(colour = "black")))

# proportion of  variance explained by
  evals[1]/sum(evals) #0.1747561
  evals[2]/sum(evals) #0.1299134
  evals[3]/sum(evals) #0.09231814
  evals[4]/sum(evals) #0.06769674
  
  sample_data(pslog.picked)$PCoA1=pcoa$vectors[,1]
  sample_data(pslog.picked)$PCoA2=pcoa$vectors[,2]
  sample_data(pslog.picked)$PCoA3=pcoa$vectors[,3]
  sample_data(pslog.picked)$PCoA4=pcoa$vectors[,4]

  sampledf=data.frame(sample_data(pslog.picked))
  head(sampledf)
 
#assess statistical significance using PERMANOVA
  names(sampledf)
  adonis2(bcdist ~ Diet.rf + FlightStatus + Captivity + SampleRegion + SampleCollection,
         data = sampledf, permutations = 999)
# adonis2(formula = bcdist ~ Diet.rf + FlightStatus + Captivity + SampleRegion + SampleCollection, data = sampledf, permutations = 999)
#              Df SumOfSqs      R2      F Pr(>F)    
# Diet.rf       2   1.9801 0.15358 4.3041  0.001 ***
# FlightStatus  1   0.7037 0.05458 3.0592  0.001 ***
# Captivity     1   0.9307 0.07219 4.0460  0.001 ***
# SampleRegion  2   0.5376 0.04169 1.1685  0.201    
# Residual     38   8.7410 0.67796                  
# Total        44  12.8931 1.00000                  
  
  adonis2(bcdist ~ FlightStatus + Captivity  + SampleRegion + SampleCollection + Diet.rf,
         data = sampledf, permutations = 999)
# adonis2(formula = bcdist ~ FlightStatus + Captivity + SampleRegion + SampleCollection + Diet.rf, data = sampledf, permutations = 999)
#              Df SumOfSqs      R2      F Pr(>F)    
# FlightStatus  1   0.5938 0.04606 2.5816  0.003 ** 
# Captivity     1   1.3692 0.10619 5.9522  0.001 ***
# SampleRegion  2   0.5886 0.04565 1.2794  0.080 .  
# Diet.rf       2   1.6005 0.12413 3.4789  0.001 ***
# Residual     38   8.7410 0.67796                  
# Total        44  12.8931 1.00000                  
  
  
#Plot PCoA ~ Diet
  table(sampledf$Diet.rf)
  levels.diet <- levels(factor(sampledf$Diet.rf))
  color.diet <- setNames(c("red", "green", "blue"),levels.diet)
  color.diet

# Plot PCoA1&2 of all diets
  pdf(paste(output_path,"PCoA1&2.bray.diet.rf.song.birds.genus.pdf",sep="/"),10,6)  
    ggplot(sampledf,aes(PCoA1,PCoA2,fill=Diet.rf)) +
      geom_point(shape=21,size=4,alpha=0.85,color="black") + xlab("PCo1 [17%]") + ylab("PCo2 [13%]") + scale_fill_manual(values=color.diet) +
      geom_hline(yintercept =0,lty=3) + geom_vline(xintercept =0,lty=3) +
      coord_fixed(sqrt(evals[2] / evals[1])) + theme_classic()
  dev.off()
  
# Plot PCoA1&3 of all diets
  pdf(paste(output_path,"PCoA1&3.bray.diet.rf.song.birds.genus.pdf",sep="/"),10,6)  
    ggplot(sampledf,aes(PCoA1,PCoA3,fill=Diet.rf)) +
      geom_point(shape=21,size=4,alpha=0.85,color="black") + xlab("PCo1 [17%]") + ylab("PCo3 [9%]") + scale_fill_manual(values=color.diet) +
      geom_hline(yintercept =0,lty=3) + geom_vline(xintercept =0,lty=3) +
      coord_fixed(sqrt(evals[3] / evals[1])) + theme_classic()
  dev.off()
  
  pdf(paste(output_path,"PCoA.bray.clade.song.birds.genus.diet.legend.pdf",sep="/"),7,3) 
    plot(NULL ,xaxt='n',yaxt='n',bty='n',ylab='',xlab='', xlim=0:1, ylim=0:1)
    legend("topleft", legend = levels.diet, pch=16, pt.cex=3, cex=1.5, bty='n',
      col = color.diet,horiz=T)
      mtext("Diet", at=0.0, cex=2)
  dev.off()
  
#Statistical associations of PCoAs with diet
  set.seed(seed)
  shapiro.test(sampledf$PCoA1) # p-value = 0.0001745
  set.seed(seed)
  kruskal.test(sampledf$PCoA1~sampledf$Diet.rf) # p-value = 0.001342
  set.seed(seed)
  dunn.test(sampledf$PCoA1,sampledf$Diet.rf, method="bh")
  
  set.seed(seed)
  shapiro.test(sampledf$PCoA2) # p-value = 0.2649
  set.seed(seed)
  kruskal.test(sampledf$PCoA2~sampledf$Diet.rf) # p-value = 5.222e-05
  set.seed(seed)
  dunn.test(sampledf$PCoA2,sampledf$Diet.rf, method="bh")
  
  set.seed(seed)
  shapiro.test(sampledf$PCoA3) # p-value = 0.03453
  set.seed(seed)
  kruskal.test(sampledf$PCoA3~sampledf$Diet.rf) # p-value = 0.001319
  set.seed(seed)
  dunn.test(sampledf$PCoA3,sampledf$Diet.rf, method="bh")
```


### Calculate Alpha Diersity (3 diet groups) (ASV)
```{r, echo=TRUE}
  ps.cln=readRDS(paste(input_path,"8.phyloseq.song.birds.falcons.cln.pruned.tree.rds",sep="/"))
  print(ps.cln) #10603 taxa and 675 samples
  
  # Merging correct diet, adding Clade info
  metadata <- read.csv(file.path(input_path,"final.metadata.csv"), header=T, row.names=1)
  dim(metadata) #675 38
  metadata <- metadata[metadata$Study == "Song",]
  dim(metadata) #646  38 (No NYUAD Falcons)
  head(metadata)

  table(metadata$Diet.simple)
  
  metadata <- metadata[metadata$Diet.simple %in% c("flesh","herbivore","piscivore"),]
  dim(metadata) #119  38
  head(metadata$Run)
  
  ps.cln.picked <- ps.cln %>%
    subset_samples(Run %in% metadata$Run)%>%
    prune_taxa(taxa_sums(.) > 0, .)
  identical(sample_data(ps.cln.picked)$Run,metadata$Run) #TRUE
  sample_data(ps.cln.picked) <- metadata
  
  ps.cln.picked #5593 taxa and 119 samples
  sample_coverage(ps.cln.picked)
  # [1] "coverage summary: "
  #    Min. 1st Qu.  Median    Mean 3rd Qu.    Max. 
  #   11927   48113   89084   89668  123673  284421 
  # [1] "total reads = 10670535"
  # [1] "stdev = 51587.4134421998"

# rarefaction statistics
  xx = data.frame(sample_sums(ps.cln.picked))
  xx$Run=rownames(xx)
  colnames(xx)=c("Coverage","SampleID")
  xx = xx[order(xx$Coverage),]
  min(xx$Coverage)
  depth=2500
  maximm=round(min(xx$Coverage)/depth,0)

for ( i in 1:maximm){
  # calculate alpha diversity by subsampling at the rarefaction depth 
    rfxn=compute_alphadiv(ps.cln.picked,100,depth)
    head(rfxn)
  # calculate evenness  
    evenness = subset(rfxn, measure=="Shannon")
    evn=evenness$mean/log(dim(otu_table(ps.cln.picked))[2])
    evenness$mean=evn
    evenness$sd=rep("NA",dim(evenness)[1])
    evenness$measure=rep("Evenness",dim(evenness)[1])
    rfxn2=rbind(rfxn,evenness)
    rfxn2=rfxn2[order(rfxn2$SampleID),]
    filename=paste("AlphaDiversity",depth,"txt",sep=".")
    write.table(rfxn2, file = filename,
                append = FALSE, quote = FALSE, sep = "\t", 
                eol = "\n", na = "NA", dec = ".", row.names = FALSE, col.names = TRUE)
  # increase depth by 2500 
    depth=depth+2500
}

# merge the alphadiversity data  
  ad1=read.table("AlphaDiversity.2500.txt", header=TRUE,sep = '\t')
  ad2=read.table("AlphaDiversity.5000.txt", header=TRUE,sep = '\t')
  ad3=read.table("AlphaDiversity.7500.txt", header=TRUE,sep = '\t')
  ad4=read.table("AlphaDiversity.10000.txt", header=TRUE,sep = '\t')

  ad=rbind(ad1,ad2,ad3,ad4)
  head(ad);tail(ad)
  summary(ad$rarefaction)
  ad2=subset(ad, measure == "Richness" | measure == "Shannon")
  summary(ad2$rarefaction)
  
  write.table(ad2, file = "AlphaDiversity.song.birds.diet.2022.08.07.txt", append = FALSE, quote = FALSE, 
            sep = "\t",eol = "\n", na = "NA", dec = ".", row.names = FALSE,
            col.names = TRUE, qmethod = c("escape", "double"),
            fileEncoding = "")
  
# read the concatenated alphadiv file
  ad = read.table(file.path(input_path,"AlphaDiversity.song.birds.diet.2022.08.07.txt"),sep="\t", header=TRUE) 
  head(ad);dim(ad)
  summary(ad$rarefaction)  
  
# plot richness  
  rich=data.frame(subset(ad,measure=="Richness"))
  rich$mean=as.numeric(paste(rich$mean))
  rich$sd=as.numeric(paste(rich$sd))
  rich$rarefaction=as.numeric(paste(rich$rarefaction))
  head(rich);dim(rich)
  
# rarefaction curves by diet
  rich_agg.mean = aggregate(rich$mean, by=list(rich$Diet.simple,rich$rarefaction),
                            FUN=mean, na.rm=TRUE)
  rich_agg.sd = aggregate(rich$mean, by=list(rich$Diet.simple,rich$rarefaction),
                          FUN=sd, na.rm=TRUE)
  rich_agg.sem = aggregate(rich$mean, by=list(rich$Diet.simple,rich$rarefaction),
                                         FUN=st.err)
  
  rich_agg = cbind(rich_agg.mean,rich_agg.sd, rich_agg.sem)
  head(rich_agg)
  rich_agg[,4:5]=c(); rich_agg[,5:6]=c()
  colnames(rich_agg)=c("Diet","Rarefaction_depth","mean","sd","se")
  head(rich_agg)
  
  pdf("RarefactionCurves.richness.song.birds.diet.pdf", 6,4)
    ggplot(rich_agg, aes(Rarefaction_depth/1000, mean, ymin = mean - se, ymax = mean + se,
                   color = Diet)) + scale_color_manual(values=color.diet) +
      geom_line() + geom_pointrange() + scale_x_continuous(breaks=seq(0,950,100)) +
      ylab("Species Richness") + xlab("Rarefaction depth [in thousands]") + theme_bw() + 
      theme(panel.border = element_blank(), panel.grid.major = element_blank(),
            panel.grid.minor = element_blank(), axis.line = element_line(colour = "black"))
  dev.off()  

# statistical assessment  
  adr=subset(rich,rarefaction=="10000")
  head(adr)
  
# non-parametric test
  set.seed(seed)
  kruskal.test(adr$mean~adr$Diet.simple) # p=0.002451
  set.seed(seed)
  dunn.test(adr$mean,adr$Diet.simple, method="bh") 
  # Col Mean-|
  # Row Mean |      flesh   herbivor
  # ---------+----------------------
  # herbivor |  -0.448025
  #          |     0.3271
  #          |
  # piscivor |  -2.890753  -3.041965
  #          |    0.0029*    0.0035*
  
# parametric test
  set.seed(seed)
  shapiro.test(adr$mean) # p-value = 1.077e-05; not normally distributed
  set.seed(seed)
  rich.aov=aov(mean~Diet.simple,data=adr)  
  summary(rich.aov) # p-value = 0.179
  
# plot violin plots for alpha diversity  
  pdf("Species.richness.violinplot.song.birds.diet.pdf", 3,4)
    ggplot(adr, aes(Diet.simple,mean,fill=Diet.simple),color="black") +
      geom_violin() + scale_color_manual(values=color.diet) +
      geom_jitter(width=0.05,shape=21, aes(fill=NULL), color="black") + 
      ylab("Species richness") + xlab("") +
      theme_bw() +  
      theme(panel.border = element_blank(), panel.grid.major = element_blank(),
            panel.grid.minor = element_blank(), axis.line = element_line(colour = "black")) +
      theme(legend.position="none")
  dev.off()
  
  
# plot shannon  
  head(ad)
  shannon=data.frame(subset(ad,measure=="Shannon"))
  shannon$mean=as.numeric(paste(shannon$mean))
  shannon$sd=as.numeric(paste(shannon$sd))
  shannon$rarefaction=as.numeric(paste(shannon$rarefaction))
  head(shannon)

# rarefaction curves by Diet
  shannon_agg.mean = aggregate(shannon$mean, 
                               by=list(shannon$Diet.simple,shannon$rarefaction), 
                               FUN=mean, na.rm=TRUE)
  shannon_agg.sd = aggregate(shannon$mean,
                             by=list(shannon$Diet.simple,shannon$rarefaction), 
                             FUN=sd, na.rm=TRUE)
  shannon_agg.sem = aggregate(shannon$mean, by=list(shannon$Diet.simple,shannon$rarefaction),
                                         FUN=st.err)
  
  shannon_agg = cbind(shannon_agg.mean,shannon_agg.sd,shannon_agg.sem)
  head(shannon_agg)
  shannon_agg[,4:5]=c(); shannon_agg[,5:6]=c()
  colnames(shannon_agg)=c("Diet","Rarefaction_depth","mean","sd","se")
  head(shannon_agg)
  
  pdf("RarefactionCurves.shannon.song.birds.diet.pdf", 6,4)
    ggplot(shannon_agg, aes(Rarefaction_depth/1000, mean, ymin = mean - se, ymax = mean + se,
                            colour = Diet)) + scale_color_manual(values=color.diet) +
      geom_line() + geom_pointrange() + scale_x_continuous(breaks=seq(0,1000,100)) +
      ylab("Shannon's H") + xlab("Rarefaction depth [in thousands]") + theme_bw() + 
      theme(panel.border = element_blank(), panel.grid.major = element_blank(),
            panel.grid.minor = element_blank(), axis.line = element_line(colour = "black"))
  dev.off()  
  
# statistical assessment  
  adr=subset(shannon,rarefaction=="10000")
  head(adr)
  densityplot(adr$mean)
  
# non-parametric test
  set.seed(seed)
  kruskal.test(adr$mean~adr$Diet) # p=0.01746
  set.seed(seed)
  dunn.test(adr$mean,adr$Diet.simple, method="bh") 
  # Col Mean-|
  # Row Mean |      flesh   herbivor
  # ---------+----------------------
  # herbivor |  -1.286979
  #          |     0.0991
  #          |
  # piscivor |  -2.727221  -2.046257
  #          |    0.0096*     0.0305
  
# parametric test
  set.seed(seed)
  shapiro.test(adr$mean) # p-value = 0.08157; normally distributed
  set.seed(seed)
  shannon.aov=aov(mean~Diet.simple,data=adr)  
  summary(shannon.aov) # p-value = 0.0249 **
  set.seed(seed)
  TukeyHSD(shannon.aov,"Diet.simple",ordered=TRUE)
  #   Tukey multiple comparisons of means
  #     95% family-wise confidence level
  #     factor levels have been ordered
  # 
  # Fit: aov(formula = mean ~ Diet.simple, data = adr)
  # 
  # $Diet.simple
  #                          diff         lwr       upr     p adj
  # herbivore-flesh     0.3040982 -0.28019944 0.8883958 0.4347033
  # piscivore-flesh     0.7470594  0.01127248 1.4828464 0.0457331
  # piscivore-herbivore 0.4429613 -0.17019455 1.0561171 0.2038650

  pdf("Shannon.violin.song.birds.diet.pdf", 6,4)
    ggplot(adr, aes(Diet.simple,mean,fill=Diet.simple),color="black") + 
      geom_violin() + scale_fill_manual(values=color.diet) +
      geom_jitter(width=0.05,shape=21, aes(fill=NULL), color="black") + 
      ylab("Shannon's Index") + xlab("") +
      theme_bw() +  
      theme(panel.border = element_blank(), panel.grid.major = element_blank(),
            panel.grid.minor = element_blank(), axis.line = element_line(colour = "black")) +
      theme(legend.position="none") + coord_flip()
  dev.off()
```

### DESeq2 to calculate differences (3 diet groups) (Genus)
```{r, echo=TRUE}
  gen.glom=readRDS(paste(input_path,"9.phyloseq.song.birds.falcons.cln.pruned.tree.genus.rds",sep="/"))
  gen.glom #1362 taxa and 665 samples
  pslog.picked #811 taxa and 45 samples
  
  sampledf <- data.frame(sample_data(pslog.picked))
  head(row.names(sampledf))
  row.names(sampledf) <- sampledf$Run
  head(row.names(sampledf))
  
  gen.glom.deseq <- gen.glom %>%
      subset_samples(Run %in% sample_data(pslog.picked)$Run) %>%
      prune_taxa(taxa_sums(.) > 0, .)
  identical(sample_names(gen.glom.deseq),row.names(sampledf))
  sample_data(gen.glom.deseq) <- sampledf
  gen.glom.deseq #811 taxa and 45 samples
  
  kolor = c("darkseagreen", "dodgerblue", "springgreen4", "lightpink2", "mediumpurple4", "orange","magenta", "yellow","blue","orangered3","tan3","mediumpurple1","gray70",
            "khaki3","darkgoldenrod1","goldenrod1","gray90","gray90","gray90","gray90","gray90","gray90","gray90","gray90")

  #Song birds 3 diet groups (n=15,15,15)
    sampledf <- data.frame(sample_data(gen.glom.deseq))
    table(data.frame(sample_data(gen.glom.deseq)$Diet.rf))
    # flesh herbivore piscivore 
    #    15        15        15 
    diagdds = phyloseq_to_deseq2(gen.glom.deseq, ~ Diet.rf)
    set.seed(seed)
    diagdds = DESeq(diagdds, fitType = c("parametric"), sfType="poscounts")
    
    resultsNames(diagdds) #flesh is intercept
    res <- results(diagdds, cooksCutoff = FALSE)
    hist(res$pvalue)  #p values are not uniform
    alpha = 1
    sigtab = res[which(res$padj < alpha), ]
    sigtab = cbind(as(sigtab, "data.frame"), as(tax_table(gen.glom.deseq)[rownames(sigtab), ], "matrix"))
    sigtab = sigtab[order(-abs(sigtab$log2FoldChange),sigtab$padj),]
    head(sigtab)
    dim(sigtab) #229 12
    sigtab$ASV=row.names(sigtab)
    names(sigtab)
    sigtab.all=data.frame(sigtab)
    
    # res.1 = results(diagdds, cooksCutoff = FALSE) 
    # res.2 <- results(diagdds, contrast=c("Diet.rf", "herbivore", "piscivore"))
    # 
    # hist(res.1$pvalue)  #p values are not uniform
    # alpha = 1
    # sigtab.1 = res.1[which(res.1$padj < alpha), ]
    # sigtab.1 = cbind(as(sigtab.1, "data.frame"), as(tax_table(gen.glom.deseq)[rownames(sigtab.1), ], "matrix"))
    # sigtab.1 = sigtab.1[order(-abs(sigtab.1$log2FoldChange),sigtab.1$padj),]
    # head(sigtab.1)
    # dim(sigtab.1) #229 12
    # sigtab.1$ASV=row.names(sigtab.1)
    # names(sigtab.1)
    # sigtab.1.all=data.frame(sigtab.1)
    # 
    # 
    # hist(res.2$pvalue)  #p values are not uniform
    # alpha = 1
    # sigtab.2 = res.2[which(res.2$padj < alpha), ]
    # sigtab.2 = cbind(as(sigtab.2, "data.frame"), as(tax_table(gen.glom.deseq)[rownames(sigtab.2), ], "matrix"))
    # sigtab.2 = sigtab.2[order(-abs(sigtab.2$log2FoldChange),sigtab.2$padj),]
    # head(sigtab.2)
    # dim(sigtab.2) #177 12
    # sigtab.2$ASV=row.names(sigtab.2)
    # names(sigtab.2)
    # sigtab.2.all=data.frame(sigtab.2)
    # 
    # dim(sigtab.1.all) #229  13
    # head(sigtab.1.all$ASV)
    # 
    # dim(sigtab.2.all) #177  13
    # head(sigtab.2.all$ASV)
    # 
    # length(intersect(sigtab.1.all$ASV, sigtab.2.all$ASV)) #177 (all 177 asvs in herbivore vs piscivore aleady present)
    
    pdf(paste(output_path,"DESeq.song.birds.diet.genus.pdf",sep="/"),6,4)
      print(ggplot(sigtab.all, aes(log2FoldChange, -log10(padj), fill=Phylum)) +
        geom_point(size=2,color="black",shape=21, alpha=0.9) + scale_fill_manual(values=kolor) +
        geom_vline(xintercept = -2, lty=3, color="red") + geom_vline(xintercept = 2, lty=3, color="red") +
        geom_hline(yintercept = -log10(0.01), lty=3, color="red") +
        theme_bw() + theme(panel.border = element_blank(), panel.grid.major = element_blank(),
                           panel.grid.minor = element_blank(), axis.line = element_line(colour = "black")) +
        theme(axis.text.x = element_text(angle = -90, hjust = 0, vjust=0.5)))
    dev.off()
    write.csv(sigtab.all, file = paste(output_path,"DESeq.song.birds.diet.genus.csv",sep="/"), row.names = FALSE)
    
  sigtab.all=read.csv(paste(output_path,"DESeq.song.birds.diet.genus.csv",sep="/"), header=TRUE)
  names(sigtab.all);dim(sigtab.all)
  mer=subset(sigtab.all,abs(sigtab.all$log2FoldChange)>2 & sigtab.all$padj<0.01)
  mer2=mer[order(abs(mer$log2FoldChange), mer$padj),]
  dim(mer2);names(mer2) #52 13
  unique(length(mer2$ASV))
  
  taxa.deseq.diet <- data.frame(mer2$ASV)
  names(taxa.deseq.diet) <- c("Genera")
  head(taxa.deseq.diet)
  
  dim(taxa.deseq.diet) #52 1
  write.csv(taxa.deseq.diet, paste(input_path,"taxa.deseq.diet.csv",sep="/"))
  
  dim(taxa.imp.rf.diet) #25  1
  
  taxa.imp.rf.diet <-  read.csv(paste(input_path,"taxa.imp.rf.diet.csv",sep="/"))
  
  length(intersect(taxa.deseq.diet$Genera,taxa.imp.rf.diet$Genera)) #9 genera common between random forest and deseq
  common.genera <- c(intersect(taxa.deseq.diet$Genera,taxa.imp.rf.diet$Genera))
  write.csv(common.genera, paste(input_path,"common.genera.csv",sep="/"))
  
  #Common genera
#####
# plot heatmap 
  pshm <- prune_taxa(as.character(common.genera),gen.glom.deseq)
  pshm #9 taxa and 45 samples
  #write.csv(otu_table(pshm),"phyloseq.csv")
  pshm.ra = transform_sample_counts(pshm, function(x){x / sum(x)})
  #write.csv(otu_table(pshm.ra),"phyloseq.ra.csv")
  
  pshmlog <- transform_sample_counts(pshm.ra, function(x) log(1e-10 + x))
  print(pshmlog) #9 taxa and 45 samples
  
  df1 <- data.frame(tax_table(pshmlog))
  df1$index=1:dim(df1)[1]
  dim(df1) #9  7
  head(df1)
  df1$ASV <- paste(df1$index,df1$Phylum,df1$Family,df1$Genus,sep="/")
  df1 <- subset(df1,select=ASV)
  df1
  
  identical(row.names(df1),taxa_names(pshmlog))
  taxa_names(pshmlog) <- df1$ASV
  
  otudf=data.frame(otu_table(pshmlog)) #removed t()
  class(otudf)
  otudf[1:5,1:5]
  row.names(otudf)=paste(sample_data(pshm.ra)$Diet.rf,sample_data(pshm.ra)$Run,sep="_")
  otudf=otudf[order(rownames(otudf)),]
  otudf[1:5,1:5]
  
  library(gplots)
  otudf.sc <- data.matrix(otudf)
  #my_palette <- colorRampPalette(c("red","yellow","navy"))(n = 5)
  my_palette <- c("red","orange","white","lightgreen","darkgreen")
  
  mycolors <- c("red","green","blue")
  table(sample_data(pshm.ra)$Diet.rf)
  group_cols=c(rep(mycolors[1],15),rep(mycolors[2],15),rep(mycolors[3],15))
  
  pdf(paste(output_path,"Abundance.DESeq.Heatmap.song.birds.diet.ordered.scaled.genus.2.pdf",sep="/"),6,6)
    heatmap.2(otudf.sc, scale = "column",
            key = TRUE,keysize = 1.5,
            margin=c(12,7),
            cexRow=0.5,cexCol=0.9,
            xlab="", ylab= "",main="",
            density.info="none",
            trace="none",
            col=my_palette,
            colRow=group_cols,)  
  dev.off()
  
  write.csv(otudf.sc,paste(output_path,"deseq.heatmap.song.birds.diet.genus.2.csv",sep="/"))
  
  View(otu_table(pshmlog))
#####
  
  #Deseq genera
#####
  deseq.genera <- read.csv(paste(input_path,"taxa.deseq.diet.csv",sep="/"),header=T)
  
# plot heatmap 
  pshm <- prune_taxa(as.character(deseq.genera$Genera),gen.glom.deseq)
  pshm <- prune_samples(sample_sums(pshm) > 0, pshm)
  pshm #52 taxa and 45 samples
  pshm.ra = transform_sample_counts(pshm, function(x){x / sum(x)})
  #View(otu_table(pshm.ra))
  
  pshmlog <- transform_sample_counts(pshm.ra, function(x) log(1e-10 + x))
  print(pshmlog) #52 taxa and 45 samples
  
  table(sample_data(pshm.ra)$Diet.simple.2)
  # flesh herbivore piscivore 
  #    15        15        15 
  
  df1 <- data.frame(tax_table(pshmlog))
  df1$index=1:dim(df1)[1]
  dim(df1) #52  7
  head(df1)
  df1$ASV <- paste(df1$index,df1$Family,df1$Genus,sep="_")
  df1 <- subset(df1,select=ASV)
  df1
  
  identical(row.names(df1),taxa_names(pshmlog))
  taxa_names(pshmlog) <- df1$ASV
   
  otudf=data.frame(otu_table(pshmlog)) #removed t()
  class(otudf)
  otudf[1:5,1:5]
  row.names(otudf)=paste(sample_data(pshm.ra)$Diet.simple.2,sample_data(pshm.ra)$Run,sep="_")
  otudf=otudf[order(rownames(otudf)),]
  otudf[1:5,1:5]
  
  library(gplots)
  otudf.sc <- data.matrix(otudf)
  #my_palette <- colorRampPalette(c("red","yellow","navy"))(n = 5)
  my_palette <- c("red3","tomato","salmon","white","darkseagreen1","palegreen","darkgreen")
  
  mycolors <- c("red","green","blue")
  table(sample_data(pshm.ra)$Diet.simple.2)
  group_cols=c(rep(mycolors[1],15),rep(mycolors[2],15),rep(mycolors[3],15))
  
  pdf(paste(output_path,"Abundance.DESeq.Heatmap.song.birds.diet.ordered.scaled.genus.deseq.pdf",sep="/"),9,6)
    heatmap.2(otudf.sc, scale = "column",
            key = TRUE,keysize = 1.5,
            margin=c(12,7),
            cexRow=0.5,cexCol=0.8,
            xlab="", ylab= "",main="",
            density.info="none",
            trace="none",
            col=my_palette,
            colRow=group_cols)  
  dev.off()
  
  write.csv(otudf.sc,"deseq.heatmap.song.birds.falcons.diet.genus.deseq.csv")
#####
```
##########################################################################


###########SONG BIRDS & FALCONS PHYLOGENY AND DIET########################
### Calculate and plot Unweighted UNIFrac distances (Unbalanced Song Bird Clades Only) (Genus)
```{r, echo=TRUE}
  ps.cln = readRDS(paste(input_path,"9.phyloseq.song.birds.falcons.cln.pruned.tree.genus.rds",sep="/"))
  ps.cln #1362 taxa and 665 samples

# log transform the raw count data
  pslog <- transform_sample_counts(ps.cln, function(x) log(1 + x))
  print(pslog)
                                   
# calculate Bray-Curtis distance
  set.seed(seed)
  ufdist = phyloseq::distance(pslog, method="unifrac",normalized=TRUE, parallel=FALSE,fast=TRUE) 
  pcoa <- ordinate(pslog, method = "MDS", distance = ufdist)
  evals <- pcoa$values$Eigenvalues
   
# screeplot
    plot_scree(pcoa) + xlim(as.character(seq(1,20))) + 
      ggtitle("UNIfrac ordination eigenvalues") +
      theme_bw() + theme(panel.border = element_blank(), panel.grid.major = element_blank(),
                         panel.grid.minor = element_blank(), axis.line = element_line(colour = "black"))
  # how many axes are important?; what % variance do top 2 explain?
  
# proportion of  variance explained by
  evals[1]/sum(evals) #0.1307586
  evals[2]/sum(evals) #0.07505522
  evals[3]/sum(evals) #0.04368215
  
  sample_data(pslog)$PCoA1=pcoa$vectors[,1]
  sample_data(pslog)$PCoA2=pcoa$vectors[,2]
  sample_data(pslog)$PCoA3=pcoa$vectors[,3]

  sampledf=data.frame(sample_data(pslog))
  head(sampledf)
  
# assess statistical significance using PERMANOVA
  sampledf <- data.frame(sample_data(pslog))
  head(sampledf)
  adonis2(ufdist ~ Clade + Diet.simple + FlightStatus + Captivity + SampleRegion + SampleCollection, 
         data = sampledf, permutations = 999)
  # adonis2(formula = ufdist ~ Clade + Diet.simple + FlightStatus + Captivity + SampleRegion + SampleCollection, data = sampledf, permutations = 999)
  #                   Df SumOfSqs      R2       F Pr(>F)    
  # Clade             11   22.698 0.11595  8.4930  0.001 ***
  # Diet.simple        4    2.374 0.01213  2.4427  0.001 ***
  # FlightStatus       2    1.136 0.00580  2.3372  0.001 ***
  # Captivity          1    4.957 0.02533 20.4042  0.001 ***
  # SampleRegion       2    2.956 0.01510  6.0839  0.001 ***
  # SampleCollection   3    5.891 0.03009  8.0822  0.001 ***
  # Residual         641  155.739 0.79560                   
  # Total            664  195.752 1.00000 
  
#Plot PCoA ~ Clade
  table(sampledf$Clade)
  levels.clade <- levels(factor(sampledf$Clade))
  color.clade <- setNames(c("red4", "red", "tomato","orange", "yellow2", 
                            "burlywood", "blue", "black","darkgreen","cyan","cyan","lightgreen"),levels.clade)
  alpha = c(0.8,0.6,0.6,0.6,0.6,0.6,1,0.6,0.6,1,1,0.8)
  levels.study <- levels(factor(sampledf$Study))
  shape.study <- setNames(c(17,16),levels.study)
  shape.study
  color.clade
  
  
  pdf(paste(output_path,"PCoA1&2.uuf.clade.song.birds.falcons.genus.pdf",sep="/"), 6,4)
    ggplot(sampledf,aes(PCoA1,PCoA2,fill=Clade, alpha=Clade,shape=Study)) + 
      geom_point(size=2) + scale_fill_manual(values = color.clade) +
      scale_shape_manual(values=c(24,21)) +
      scale_alpha_manual(values = alpha, guide = "none") + xlab("PCo1 [13%]") + ylab("PCo2 [8%]") +
      geom_hline(yintercept =0,lty=3) + geom_vline(xintercept =0,lty=3) + 
      coord_fixed(sqrt(evals[2] / evals[1])) + theme_bw() +  
      theme(panel.border = element_blank(), panel.grid.major = element_blank(),
            panel.grid.minor = element_blank(), axis.line = element_line(colour = "black"))
  dev.off()
  
  pdf(paste(output_path,"PCoA1&3.uuf.clade.song.birds.falcons.genus.pdf",sep="/"), 6,4)
    ggplot(sampledf,aes(PCoA1,PCoA3,fill=Clade, alpha=Clade,shape=Study)) + 
      geom_point(size=2) + scale_fill_manual(values = color.clade) +
      scale_shape_manual(values=c(24,21)) +
      scale_alpha_manual(values = alpha, guide = "none") + xlab("PCo1 [13%]") + ylab("PCo3 [4%]") +
      geom_hline(yintercept =0,lty=3) + geom_vline(xintercept =0,lty=3) + 
      coord_fixed(sqrt(evals[2] / evals[1])) + theme_bw() +  
      theme(panel.border = element_blank(), panel.grid.major = element_blank(),
            panel.grid.minor = element_blank(), axis.line = element_line(colour = "black"))
  dev.off()
  
  levels.legend <- levels(factor(sampledf$Clade))
  levels.legend <- gsub("^.*\\.","",levels.legend)
  
  pdf(paste(output_path,"PCoA.uuf.clade.song.birds.falcons.genus.legend.pdf",sep="/"), 35,3)
    plot(NULL ,xaxt='n',yaxt='n',bty='n',ylab='',xlab='', xlim=0:1, ylim=0:1)
    legend("topleft", legend = levels.legend, pch=16, pt.cex=4, cex=1.5, bty='n',
      col = color.clade,horiz=T,x.intersp=1,text.width=0.07)
      mtext("Clade", at=0.0, cex=3)
  dev.off()
  
# ridge plots
  pdf(paste(output_path,"PCoA1.ridges.unifrac.clades.song.birds.falcons.genus.pdf",sep="/"),12,6)
    ggplot(sampledf, aes(x = PCoA1, y = Clade, fill=Clade)) +
    geom_density_ridges(scale = 1,alpha=0.75, aes(fill=Clade)) +
    scale_fill_manual(values=color.clade) +
    scale_y_discrete(expand = c(0.01, 0)) +
    scale_x_continuous(expand = c(0.01, 0)) +
    scale_y_discrete(limits=rev) +
    theme_ridges()
  dev.off()

  pdf(paste(output_path,"PCoA2.ridges.unifrac.clades.song.birds.falcons.genus.pdf",sep="/"),12,6)
    ggplot(sampledf, aes(x = PCoA2, y = Clade, fill=Clade)) +
    geom_density_ridges(scale = 1,alpha=0.75, aes(fill=Clade)) +
    scale_fill_manual(values=color.clade) +
    scale_y_discrete(expand = c(0.01, 0)) +
    scale_x_continuous(expand = c(0.01, 0)) +
    scale_y_discrete(limits=rev) +
    theme_ridges()
  dev.off()
  
  pdf(paste(output_path,"PCoA3.ridges.unifrac.clades.song.birds.falcons.genus.pdf",sep="/"),12,6)
    ggplot(sampledf, aes(x = PCoA3, y = Clade, fill=Clade)) +
    geom_density_ridges(scale = 1,alpha=0.75, aes(fill=Clade)) +
    scale_fill_manual(values=color.clade) +
    scale_y_discrete(expand = c(0.01, 0)) +
    scale_x_continuous(expand = c(0.01, 0)) +
    scale_y_discrete(limits=rev) +
    theme_ridges()
  dev.off()
  
  set.seed(seed)
  shapiro.test(sampledf$PCoA1) # not normal
  set.seed(seed)
  kruskal.test(PCoA1 ~ Clade, data = sampledf) #p-value < 2.2e-16
```
### Calculate and plot Unweighted UNIFrac distances (Balanced Clade N=50) (Genus)
```{r, echo=TRUE}
  ps.cln = readRDS(paste(input_path,"9.phyloseq.song.birds.falcons.cln.pruned.tree.genus.rds",sep="/"))
  ps.cln #1362 taxa and 665 samples

# adding Clade info, dropping casauriiformes
  metadata <- data.frame(sample_data(ps.cln))
  dim(metadata) #665  39
  
  metadata.nyuad <- metadata[metadata$ScientificOrder == "Falconiformes" & metadata$Study == "NYUADFalcons",]
  set.seed(seed)
  metadata.nyuad <- data.frame(metadata.nyuad %>% sample_n(size=10,replace=F))
  
  metadata <- metadata[metadata$Study == "Song",]
  dim(metadata) #636  39 (No NYUAD Falcons)

  set.seed(seed)
  list <- data.frame(metadata %>% group_by(Clade) %>% sample_n(if(n() < 50) n() else 50))
  table(list$Clade)
  
  metadata <- metadata[metadata$Run %in% list$Run,]
  
  metadata <- rbind(metadata,metadata.nyuad)
  
  dim(metadata) #333  39
  head(metadata$Run)
  
  ps.cln <- ps.cln %>%
    subset_samples(Run %in% metadata$Run)%>%
    prune_taxa(taxa_sums(.) > 0, .)
 ps.cln #1293 taxa and 333 samples
  
  df1 <- metadata
  head(df1); names(df1); dim(df1) #333  39

  df2 <- data.frame(sample_data(ps.cln))
  head(df2); names(df2); dim(df2) #333  39
  df2 <- subset(df2, select=Run)
  head(df2); names(df2); dim(df2) #333 1

  df2$index=1:dim(df2)[1]
  identical(df2$Run,sample_data(ps.cln)$Run) #TRUE showing that data in df2 is in the same order as the samples in phyloseq object

  length(intersect(df1$Run,df2$Run)) #333 showing all samples in df1 (metadata) are in df2 (phyloseq)

  mer=merge(df1,df2,by=c("Run"), all.y=TRUE)
  mer=mer[order(mer$index),]
  head(mer);dim(mer) #333 40
  
  identical(as.character(mer$Run),as.character(sample_data(ps.cln)$Run)) #TRUE

  row.names(mer)=mer$Run
  mer$index=c()
  identical(sample_data(ps.cln)$Run,mer$Run) #TRUE
  sample_data(ps.cln)=mer
  ps.cln #1293 taxa and 333 samples


# log transform the raw count data
  pslog <- transform_sample_counts(ps.cln, function(x) log(1 + x))
  print(pslog)
                                   
# calculate Bray-Curtis distance
  set.seed(seed)
  ufdist = phyloseq::distance(pslog, method="unifrac",normalized=TRUE, parallel=FALSE,fast=TRUE) 
  pcoa <- ordinate(pslog, method = "MDS", distance = ufdist)
  evals <- pcoa$values$Eigenvalues
   
# screeplot
    plot_scree(pcoa) + xlim(as.character(seq(1,20))) + 
      ggtitle("UNIfrac ordination eigenvalues") +
      theme_bw() + theme(panel.border = element_blank(), panel.grid.major = element_blank(),
                         panel.grid.minor = element_blank(), axis.line = element_line(colour = "black"))
  # how many axes are important?; what % variance do top 2 explain?
  
# proportion of  variance explained by
  evals[1]/sum(evals) #0.1362615
  evals[2]/sum(evals) #0.08399308
  evals[3]/sum(evals) #0.04378519
  
  sample_data(pslog)$PCoA1=pcoa$vectors[,1]
  sample_data(pslog)$PCoA2=pcoa$vectors[,2]
  sample_data(pslog)$PCoA3=pcoa$vectors[,3]

  sampledf=data.frame(sample_data(pslog))
  head(sampledf)
  
# assess statistical significance using PERMANOVA
  sampledf <- data.frame(sample_data(pslog))
  head(sampledf)
  names(sampledf)
  adonis2(ufdist ~ Clade + Diet.simple + FlightStatus + Captivity + SampleRegion + SampleCollection, 
         data = sampledf, permutations = 999)
  # adonis2(formula = ufdist ~ Clade + Diet.simple + FlightStatus + Captivity + SampleRegion + SampleCollection, data = sampledf, permutations = 999)
  #                   Df SumOfSqs      R2      F Pr(>F)    
  # Clade             11   14.405 0.14632 5.3703  0.001 ***
  # Diet.simple        4    2.077 0.02109 2.1290  0.001 ***
  # FlightStatus       2    0.879 0.00892 1.8016  0.004 ** 
  # Captivity          1    2.003 0.02034 8.2129  0.001 ***
  # SampleRegion       2    1.774 0.01802 3.6370  0.001 ***
  # SampleCollection   3    1.962 0.01993 2.6820  0.001 ***
  # Residual         309   75.349 0.76537                  
  # Total            332   98.448 1.00000
  
#Plot PCoA ~ Clade
  table(sampledf$Clade)
  levels.clade <- levels(factor(sampledf$Clade))
  color.clade <- setNames(c("red4", "red", "tomato","orange", "yellow2", 
                            "burlywood", "blue", "black","darkgreen","cyan","cyan","lightgreen"),levels.clade)
  alpha = c(0.8,0.6,0.6,0.6,0.6,0.6,1,0.6,0.6,1,1,0.8)
  levels.study <- levels(factor(sampledf$Study))
  shape.study <- setNames(c(17,16),levels.study)
  shape.study
  color.clade
  
  sampledf$PCoA2 <- sampledf$PCoA2*-1
  pdf(paste(output_path,"PCoA1&2.uuf.clade.song.birds.falcons.genus.bal.pdf",sep="/"), 6,4)
    ggplot(sampledf,aes(PCoA1,PCoA2,fill=Clade, alpha=Clade,shape=Study)) + 
      geom_point(size=2) + scale_fill_manual(values = color.clade) +
      scale_shape_manual(values=c(24,21)) +
      scale_alpha_manual(values = alpha, guide = "none") + xlab("PCo1 [14%]") + ylab("PCo2 [8%]") +
      geom_hline(yintercept =0,lty=3) + geom_vline(xintercept =0,lty=3) + 
      coord_fixed(sqrt(evals[2] / evals[1])) + theme_bw() +  
      theme(panel.border = element_blank(), panel.grid.major = element_blank(),
            panel.grid.minor = element_blank(), axis.line = element_line(colour = "black"))
  dev.off()
  
  pdf(paste(output_path,"PCoA1&3.uuf.clade.song.birds.falcons.genus.bal.pdf",sep="/"), 6,4)
    ggplot(sampledf,aes(PCoA1,PCoA3,fill=Clade, alpha=Clade,shape=Study)) + 
      geom_point(size=2) + scale_fill_manual(values = color.clade) +
      scale_shape_manual(values=c(24,21)) +
      scale_alpha_manual(values = alpha, guide = "none") + xlab("PCo1 [14%]") + ylab("PCo3 [4%]") +
      geom_hline(yintercept =0,lty=3) + geom_vline(xintercept =0,lty=3) + 
      coord_fixed(sqrt(evals[2] / evals[1])) + theme_bw() +  
      theme(panel.border = element_blank(), panel.grid.major = element_blank(),
            panel.grid.minor = element_blank(), axis.line = element_line(colour = "black"))
  dev.off()

# ridge plots
  pdf(paste(output_path,"PCoA1.ridges.unifrac.clades.song.birds.falcons.genus.bal.pdf",sep="/"),12,6)
    ggplot(sampledf, aes(x = PCoA1, y = Clade, fill=Clade)) +
    geom_density_ridges(scale = 1,alpha=0.75, aes(fill=Clade)) +
    scale_fill_manual(values=color.clade) +
    scale_y_discrete(expand = c(0.01, 0)) +
    scale_x_continuous(expand = c(0.01, 0)) +
    scale_y_discrete(limits=rev) +
    theme_ridges()
  dev.off()

  pdf(paste(output_path,"PCoA2.ridges.unifrac.clades.song.birds.falcons.genus.bal.pdf",sep="/"),12,6)
    ggplot(sampledf, aes(x = PCoA2, y = Clade, fill=Clade)) +
    geom_density_ridges(scale = 1,alpha=0.75, aes(fill=Clade)) +
    scale_fill_manual(values=color.clade) +
    scale_y_discrete(expand = c(0.01, 0)) +
    scale_x_continuous(expand = c(0.01, 0)) +
    scale_y_discrete(limits=rev) +
    theme_ridges()
  dev.off()
  
  pdf(paste(output_path,"PCoA3.ridges.unifrac.clades.song.birds.falcons.genus.bal.pdf",sep="/"),12,6)
    ggplot(sampledf, aes(x = PCoA3, y = Clade, fill=Clade)) +
    geom_density_ridges(scale = 1,alpha=0.75, aes(fill=Clade)) +
    scale_fill_manual(values=color.clade) +
    scale_y_discrete(expand = c(0.01, 0)) +
    scale_x_continuous(expand = c(0.01, 0)) +
    scale_y_discrete(limits=rev) +
    theme_ridges()
  dev.off()
  
  set.seed(seed)
  shapiro.test(sampledf$PCoA1) # not normal
  set.seed(seed)
  kruskal.test(PCoA1 ~ Clade, data = sampledf) #p-value < 2.2e-16
```

### Calculate and plot Weighted UNIFrac distances (Unbalanced Song Bird Clades Only) (Genus)
```{r, echo=TRUE}
  ps.cln = readRDS(paste(input_path,"9.phyloseq.song.birds.falcons.cln.pruned.tree.genus.rds",sep="/"))
  ps.cln #1362 taxa and 665 samples

# log transform the raw count data
  pslog <- transform_sample_counts(ps.cln, function(x) log(1 + x))
  print(pslog)
                                   
# calculate Weighted unifrac distance
  set.seed(seed)
  wfdist = phyloseq::distance(pslog, method="wunifrac",normalized=TRUE, parallel=FALSE,fast=TRUE) 
  pcoa <- ordinate(pslog, method = "MDS", distance = wfdist)
  evals <- pcoa$values$Eigenvalues
   
# screeplot
    plot_scree(pcoa) + xlim(as.character(seq(1,20))) + 
      ggtitle("Wt. UNIfrac ordination eigenvalues") +
      theme_bw() + theme(panel.border = element_blank(), panel.grid.major = element_blank(),
                         panel.grid.minor = element_blank(), axis.line = element_line(colour = "black"))
  # how many axes are important?; what % variance do top 2 explain?
  
# proportion of  variance explained by
  evals[1]/sum(evals) #0.1898597
  evals[2]/sum(evals) #0.1318052
  evals[3]/sum(evals) #0.07568123
  
  sample_data(pslog)$PCoA1=pcoa$vectors[,1]
  sample_data(pslog)$PCoA2=pcoa$vectors[,2]
  sample_data(pslog)$PCoA3=pcoa$vectors[,3]

  sampledf=data.frame(sample_data(pslog))
  head(sampledf)
  
# assess statistical significance using PERMANOVA
  sampledf <- data.frame(sample_data(pslog))
  head(sampledf)
  adonis2(wfdist ~ Clade + Diet.simple + FlightStatus + Captivity + SampleRegion + SampleCollection, 
         data = sampledf, permutations = 999)
  # adonis2(formula = wfdist ~ Clade + Diet.simple + FlightStatus + Captivity + SampleRegion + SampleCollection, data = sampledf, permutations = 999)
  #                   Df SumOfSqs      R2       F Pr(>F)    
  # Clade             11   5.0301 0.16507 13.0978  0.001 ***
  # Diet.simple        4   0.3694 0.01212  2.6448  0.001 ***
  # FlightStatus       2   0.1490 0.00489  2.1345  0.002 ** 
  # Captivity          1   0.9383 0.03079 26.8753  0.001 ***
  # SampleRegion       2   0.5720 0.01877  8.1925  0.001 ***
  # SampleCollection   3   1.0337 0.03392  9.8696  0.001 ***
  # Residual         641  22.3793 0.73442                   
  # Total            664  30.4719 1.00000                 
  
#Plot PCoA ~ Clade
  table(sampledf$Clade)
  levels.clade <- levels(factor(sampledf$Clade))
  color.clade <- setNames(c("red4", "red", "tomato","orange", "yellow2", 
                            "burlywood", "blue", "black","darkgreen","cyan","cyan","lightgreen"),levels.clade)
  alpha = c(0.7,0.5,0.5,0.5,0.5,0.5,0.8,0.5,0.5,0.9,0.9,0.6)
  levels.study <- levels(factor(sampledf$Study))
  shape.study <- setNames(c(24,21),levels.study)
  shape.study

  pdf(paste(output_path,"PCoA1&2.wunifrac.clade.song.birds.falcons.genus.pdf",sep="/"), 7,4)
    ggplot(sampledf,aes(PCoA1,PCoA2,fill=Clade,shape=Study, alpha=Clade)) + 
      geom_point(size=3, color="black") + scale_fill_manual(values = color.clade) + scale_shape_manual(values = shape.study) +
      scale_alpha_manual(values = alpha, guide = "none") + xlab("PCo1 [19%]") + ylab("PCo2 [13%]") +
      geom_hline(yintercept =0,lty=3) + geom_vline(xintercept =0,lty=3) + 
      coord_fixed(sqrt(evals[2] / evals[1])) + theme_bw() +  
      theme(panel.border = element_blank(), panel.grid.major = element_blank(),
            panel.grid.minor = element_blank(), axis.line = element_line(colour = "black"))
  dev.off()
  
  
  pdf(paste(output_path,"PCoA1&3.wunifrac.clade.song.birds.falcons.genus.pdf",sep="/"), 7,4)
    ggplot(sampledf,aes(PCoA1,PCoA3,fill=Clade,shape=Study, alpha=Clade)) + 
      geom_point(size=3, color="black") + scale_fill_manual(values = color.clade) + scale_shape_manual(values = shape.study) +
      scale_alpha_manual(values = alpha, guide = "none") + xlab("PCo1 [19%]") + ylab("PCo3 [8%]") +
      geom_hline(yintercept =0,lty=3) + geom_vline(xintercept =0,lty=3) + 
      coord_fixed(sqrt(evals[2] / evals[1])) + theme_bw() +  
      theme(panel.border = element_blank(), panel.grid.major = element_blank(),
            panel.grid.minor = element_blank(), axis.line = element_line(colour = "black"))
  dev.off()
  
  

# ridge plots
  pdf(paste(output_path,"PCoA1.ridges.wunifrac.clades.song.birds.falcons.genus.pdf",sep="/"),8,5)
    ggplot(sampledf, aes(x = PCoA1, y = Clade, fill=Clade)) +
    geom_density_ridges(scale = 1,alpha=0.75, aes(fill=Clade)) +
    scale_fill_manual(values=color.clade) +
    scale_y_discrete(expand = c(0.01, 0)) +
    scale_x_continuous(expand = c(0.01, 0)) +
    scale_y_discrete(limits=rev) +
    theme_ridges()
  dev.off()

  pdf(paste(output_path,"PCoA2.ridges.wunifrac.clades.song.birds.falcons.genus.pdf",sep="/"),8,5)
    ggplot(sampledf, aes(x = PCoA2, y = Clade, fill=Clade)) +
    geom_density_ridges(scale = 1,alpha=0.75, aes(fill=Clade)) +
    scale_fill_manual(values=color.clade) +
    scale_y_discrete(expand = c(0.01, 0)) +
    scale_x_continuous(expand = c(0.01, 0)) +
    scale_y_discrete(limits=rev) +
    theme_ridges()
  dev.off()
  
  pdf(paste(output_path,"PCoA3.ridges.wunifrac.clades.song.birds.falcons.genus.pdf",sep="/"),8,5)
    ggplot(sampledf, aes(x = PCoA3, y = Clade, fill=Clade)) +
    geom_density_ridges(scale = 1,alpha=0.75, aes(fill=Clade)) +
    scale_fill_manual(values=color.clade) +
    scale_y_discrete(expand = c(0.01, 0)) +
    scale_x_continuous(expand = c(0.01, 0)) +
    scale_y_discrete(limits=rev) +
    theme_ridges()
  dev.off()
  
  set.seed(seed)
  shapiro.test(sampledf$PCoA1) # not normal
  set.seed(seed)
  kruskal.test(PCoA1 ~ Clade, data = sampledf) #p-value < 2.2e-16
  table(sampledf$Clade)
  set.seed(seed)
  dunn.test(sampledf$PCoA1,sampledf$Clade, method="bh") #
  set.seed(seed)
  dunn.test(sampledf$PCoA2,sampledf$Clade, method="bh")
  
  table(sampledf$Diet.simple)
  set.seed(seed)
  kruskal.test(PCoA1 ~ Diet.simple, data = sampledf) #p-value = 4.287e-08
  set.seed(seed)
  dunn.test(sampledf$PCoA1,sampledf$Diet.simple, method="bh") #
  # Col Mean-|
  # Row Mean |      flesh   flesh_NY   herbivor   Inverteb   Omnivore
  # ---------+-------------------------------------------------------
  # flesh_NY |   1.426173
  #          |     0.1049
  #          |
  # herbivor |  -2.419923  -4.323926
  #          |    0.0146*    0.0001*
  #          |
  # Inverteb |  -3.054243  -5.262194  -0.574961
  #          |    0.0034*    0.0000*     0.3028
  #          |
  # Omnivore |  -1.835451  -3.941922   1.309990   2.858533
  #          |     0.0498    0.0002*     0.1189    0.0053*
  #          |
  # piscivor |   0.176962  -1.193687   2.518385   3.113014   1.963864
  #          |     0.4298     0.1342    0.0126*    0.0035*     0.0413
  
  set.seed(seed)
  kruskal.test(PCoA2 ~ Diet.simple, data = sampledf) #p-value = 1.255e-06
  set.seed(seed)
  dunn.test(sampledf$PCoA2,sampledf$Diet.simple, method="bh")
  
  set.seed(seed)
  kruskal.test(PCoA3 ~ Diet.simple, data = sampledf) #p-value = 0.002006
  dunn.test(sampledf$PCoA3,sampledf$Diet.simple, method="bh")
  
  set.seed(seed)
  glm.pco1 <- lme(PCoA1 ~ Clade + FlightStatus + Captivity + SampleRegion + SampleCollection, 
                  random=~1|Run, data=sampledf, na.action=na.exclude)
  summary(glm.pco1)
  # Fixed effects:  PCoA1 ~ Clade + FlightStatus + Captivity + SampleRegion + SampleCollection 
  #                                     Value  Std.Error  DF   t-value p-value
  # (Intercept)                   -0.19894911 0.03267913 645 -6.087956  0.0000
  # Clade2.Galloanserae            0.15774274 0.02326179 645  6.781196  0.0000
  # Clade3.1.Strisores             0.13368694 0.03495519 645  3.824524  0.0001
  # Clade3.2.Columbaves            0.21021699 0.02494547 645  8.427059  0.0000
  # Clade3.3.Gruiformes            0.23709233 0.02314374 645 10.244340  0.0000
  # Clade3.4.Aequorlitornithes     0.22494568 0.02328374 645  9.661064  0.0000
  # Clade3.5.Accipitriformes       0.23584895 0.02809612 645  8.394361  0.0000
  # Clade3.6.Strigiformes          0.15557829 0.02692764 645  5.777642  0.0000
  # Clade3.7.Coraciimorphae        0.24093192 0.02407382 645 10.008049  0.0000
  # Clade3.75.Falconiformes        0.24395972 0.04393054 645  5.553306  0.0000
  # Clade3.75.Falconiformes.NYUAD  0.14736474 0.03407183 645  4.325120  0.0000
  # Clade3.8.Australaves           0.25944731 0.02262737 645 11.466084  0.0000
  # FlightStatusStrong            -0.02410755 0.01482479 645 -1.626165  0.1044
  # FlightStatusWeak               0.02900522 0.03372179 645  0.860133  0.3900
  # Captivitywild                  0.00401989 0.02235289 645  0.179838  0.8573
  # SampleRegionIntestine         -0.05493290 0.00906292 645 -6.061282  0.0000
  # SampleRegionLargeIntestine    -0.14476923 0.03397687 645 -4.260817  0.0000
  # SampleCollectionfrozen         0.04114346 0.01825996 645  2.253206  0.0246
  # SampleCollectionnone          -0.03553332 0.02799350 645 -1.269342  0.2048
  # SampleCollectionRNAlater       0.05119802 0.02102720 645  2.434848  0.0152
  
  set.seed(seed)
  glm.pco2 <- lme(PCoA2 ~ Clade + FlightStatus + Captivity + SampleRegion + SampleCollection, 
                  random=~1|Run, data=sampledf, na.action=na.exclude)
  summary(glm.pco2)
  #  Fixed effects:  PCoA2 ~ Clade + FlightStatus + Captivity + SampleRegion + SampleCollection 
  #                                     Value  Std.Error  DF   t-value p-value
  # (Intercept)                    0.10132991 0.03721315 645  2.722960  0.0066
  # Clade2.Galloanserae           -0.02152492 0.02648921 645 -0.812592  0.4168
  # Clade3.1.Strisores            -0.02634405 0.03980499 645 -0.661828  0.5083
  # Clade3.2.Columbaves           -0.03119463 0.02840650 645 -1.098151  0.2725
  # Clade3.3.Gruiformes           -0.02934174 0.02635478 645 -1.113336  0.2660
  # Clade3.4.Aequorlitornithes    -0.05906777 0.02651420 645 -2.227778  0.0262
  # Clade3.5.Accipitriformes      -0.05526919 0.03199427 645 -1.727472  0.0846
  # Clade3.6.Strigiformes         -0.03433545 0.03066368 645 -1.119743  0.2632
  # Clade3.7.Coraciimorphae       -0.02679328 0.02741390 645 -0.977361  0.3288
  # Clade3.75.Falconiformes       -0.03336617 0.05002561 645 -0.666982  0.5050
  # Clade3.75.Falconiformes.NYUAD -0.10401271 0.03879907 645 -2.680804  0.0075
  # Clade3.8.Australaves          -0.03721770 0.02576677 645 -1.444407  0.1491
  # FlightStatusStrong             0.02034093 0.01688163 645  1.204915  0.2287
  # FlightStatusWeak              -0.00984126 0.03840047 645 -0.256280  0.7978
  # Captivitywild                  0.00968176 0.02545421 645  0.380360  0.7038
  # SampleRegionIntestine         -0.03400455 0.01032034 645 -3.294906  0.0010
  # SampleRegionLargeIntestine    -0.03472534 0.03869094 645 -0.897506  0.3698
  # SampleCollectionfrozen        -0.08509753 0.02079341 645 -4.092524  0.0000
  # SampleCollectionnone          -0.08957056 0.03187741 645 -2.809844  0.0051
  # SampleCollectionRNAlater      -0.03208842 0.02394458 645 -1.340112  0.1807
  
  set.seed(seed)
  glm.pco3 <- lme(PCoA3 ~ Clade + FlightStatus + Captivity + SampleRegion + SampleCollection, 
                  random=~1|Run, data=sampledf, na.action=na.exclude)
  summary(glm.pco3)
  # Fixed effects:  PCoA3 ~ Clade + FlightStatus + Captivity + SampleRegion + SampleCollection 
  #                                     Value   Std.Error  DF   t-value p-value
  # (Intercept)                   -0.00703099 0.020739689 645 -0.339011  0.7347
  # Clade2.Galloanserae            0.00787360 0.014763006 645  0.533333  0.5940
  # Clade3.1.Strisores            -0.03850491 0.022184180 645 -1.735692  0.0831
  # Clade3.2.Columbaves            0.01969586 0.015831553 645  1.244089  0.2139
  # Clade3.3.Gruiformes            0.02414392 0.014688088 645  1.643775  0.1007
  # Clade3.4.Aequorlitornithes     0.00070464 0.014776937 645  0.047685  0.9620
  # Clade3.5.Accipitriformes       0.04554583 0.017831095 645  2.554293  0.0109
  # Clade3.6.Strigiformes          0.00939419 0.017089529 645  0.549704  0.5827
  # Clade3.7.Coraciimorphae       -0.00605566 0.015278358 645 -0.396356  0.6920
  # Clade3.75.Falconiformes        0.09339382 0.027880351 645  3.349808  0.0009
  # Clade3.75.Falconiformes.NYUAD  0.22768645 0.021623560 645 10.529554  0.0000
  # Clade3.8.Australaves          -0.01137016 0.014360376 645 -0.791773  0.4288
  # FlightStatusStrong             0.01851714 0.009408497 645  1.968130  0.0495
  # FlightStatusWeak               0.00692736 0.021401409 645  0.323687  0.7463
  # Captivitywild                  0.05743953 0.014186181 645  4.048978  0.0001
  # SampleRegionIntestine          0.00771621 0.005751747 645  1.341542  0.1802
  # SampleRegionLargeIntestine    -0.01210072 0.021563296 645 -0.561172  0.5749
  # SampleCollectionfrozen        -0.06395730 0.011588616 645 -5.518976  0.0000
  # SampleCollectionnone          -0.02741879 0.017765968 645 -1.543332  0.1232
  # SampleCollectionRNAlater      -0.09158667 0.013344832 645 -6.863082  0.0000
```
### Calculate and plot Weighted UNIFrac distances (Balanced Clade N=50) (Genus)
```{r, echo=TRUE}
  ps.cln = readRDS(paste(input_path,"9.phyloseq.song.birds.falcons.cln.pruned.tree.genus.rds",sep="/"))
  ps.cln #1362 taxa and 665 samples

# adding Clade info, dropping casauriiformes
  metadata <- data.frame(sample_data(ps.cln))
  dim(metadata) #665  39
  
  metadata.nyuad <- metadata[metadata$ScientificOrder == "Falconiformes" & metadata$Study == "NYUADFalcons",]
  set.seed(seed)
  metadata.nyuad <- data.frame(metadata.nyuad %>% sample_n(size=10,replace=F))
  
  metadata <- metadata[metadata$Study == "Song",]
  dim(metadata) #636  39 (No NYUAD Falcons)

  set.seed(seed)
  list <- data.frame(metadata %>% group_by(Clade) %>% sample_n(if(n() < 50) n() else 50))
  table(list$Clade)
  
  metadata <- metadata[metadata$Run %in% list$Run,]
  
  metadata <- rbind(metadata,metadata.nyuad)
  
  dim(metadata) #333  39
  head(metadata$Run)
  
  ps.cln <- ps.cln %>%
    subset_samples(Run %in% metadata$Run)%>%
    prune_taxa(taxa_sums(.) > 0, .)
 ps.cln #1293 taxa and 333 samples
  
  df1 <- metadata
  head(df1); names(df1); dim(df1) #333  39

  df2 <- data.frame(sample_data(ps.cln))
  head(df2); names(df2); dim(df2) #333  39
  df2 <- subset(df2, select=Run)
  head(df2); names(df2); dim(df2) #333 1

  df2$index=1:dim(df2)[1]
  identical(df2$Run,sample_data(ps.cln)$Run) #TRUE showing that data in df2 is in the same order as the samples in phyloseq object

  length(intersect(df1$Run,df2$Run)) #333 showing all samples in df1 (metadata) are in df2 (phyloseq)

  mer=merge(df1,df2,by=c("Run"), all.y=TRUE)
  mer=mer[order(mer$index),]
  head(mer);dim(mer) #333 40
  
  identical(as.character(mer$Run),as.character(sample_data(ps.cln)$Run)) #TRUE

  row.names(mer)=mer$Run
  mer$index=c()
  identical(sample_data(ps.cln)$Run,mer$Run) #TRUE
  sample_data(ps.cln)=mer
  ps.cln #1293 taxa and 333 samples

  
# log transform the raw count data
  pslog <- transform_sample_counts(ps.cln, function(x) log(1 + x))
  print(pslog)
                                   
# calculate Weighted unifrac distance
  set.seed(seed)
  wfdist = phyloseq::distance(pslog, method="wunifrac",normalized=TRUE, parallel=FALSE,fast=TRUE) 
  pcoa <- ordinate(pslog, method = "MDS", distance = wfdist)
  evals <- pcoa$values$Eigenvalues
   
# screeplot
    plot_scree(pcoa) + xlim(as.character(seq(1,20))) + 
      ggtitle("Wt. UNIfrac ordination eigenvalues") +
      theme_bw() + theme(panel.border = element_blank(), panel.grid.major = element_blank(),
                         panel.grid.minor = element_blank(), axis.line = element_line(colour = "black"))
  # how many axes are important?; what % variance do top 2 explain?
  
# proportion of  variance explained by
  evals[1]/sum(evals) #0.2262205
  evals[2]/sum(evals) #0.135798
  evals[3]/sum(evals) #0.06741151
  
  sample_data(pslog)$PCoA1=pcoa$vectors[,1]
  sample_data(pslog)$PCoA2=pcoa$vectors[,2]
  sample_data(pslog)$PCoA3=pcoa$vectors[,3]

  sampledf=data.frame(sample_data(pslog))
  head(sampledf)
  
# assess statistical significance using PERMANOVA
  sampledf <- data.frame(sample_data(pslog))
  head(sampledf)
  adonis2(wfdist ~ Clade + Diet.simple + FlightStatus + Captivity + SampleRegion + SampleCollection, 
         data = sampledf, permutations = 999)
  # adonis2(formula = wfdist ~ Clade + Diet.simple + FlightStatus + Captivity + SampleRegion + SampleCollection, data = sampledf, permutations = 999)
  #                   Df SumOfSqs      R2       F Pr(>F)    
  # Clade             11   6.0078 0.20126  8.0757  0.001 ***
  # Diet.simple        4   0.6483 0.02172  2.3963  0.001 ***
  # FlightStatus       2   0.1937 0.00649  1.4323  0.093 .  
  # Captivity          1   0.7981 0.02674 11.8005  0.001 ***
  # SampleRegion       2   0.6501 0.02178  4.8066  0.001 ***
  # SampleCollection   3   0.6548 0.02194  3.2275  0.001 ***
  # Residual         309  20.8979 0.70008                   
  # Total            332  29.8507 1.00000                    
  
  
#Plot PCoA ~ Clade
  table(sampledf$Clade)
  levels.clade <- levels(factor(sampledf$Clade))
  color.clade <- setNames(c("red4", "red", "tomato","orange", "yellow2", 
                            "burlywood", "blue", "black","darkgreen","cyan","cyan","lightgreen"),levels.clade)
  alpha = c(0.8,0.6,0.6,0.6,0.6,0.6,1,0.6,0.6,1,1,0.8)
  levels.study <- levels(factor(sampledf$Study))
  shape.study <- setNames(c(17,16),levels.study)
  shape.study
  color.clade
  
  sampledf$PCoA2 <- sampledf$PCoA2*-1
  pdf(paste(output_path,"PCoA1&2.wuf.clade.song.birds.falcons.genus.bal.pdf",sep="/"), 6,4)
    ggplot(sampledf,aes(PCoA1,PCoA2,fill=Clade, alpha=Clade,shape=Study)) + 
      geom_point(size=2) + scale_fill_manual(values = color.clade) +
      scale_shape_manual(values=c(24,21)) +
      scale_alpha_manual(values = alpha, guide = "none") + xlab("PCo1 [23%]") + ylab("PCo2 [14%]") +
      geom_hline(yintercept =0,lty=3) + geom_vline(xintercept =0,lty=3) + 
      coord_fixed(sqrt(evals[2] / evals[1])) + theme_bw() +  
      theme(panel.border = element_blank(), panel.grid.major = element_blank(),
            panel.grid.minor = element_blank(), axis.line = element_line(colour = "black"))
  dev.off()
  
  pdf(paste(output_path,"PCoA1&3.wuf.clade.song.birds.falcons.genus.bal.pdf",sep="/"), 6,4)
    ggplot(sampledf,aes(PCoA1,PCoA3,fill=Clade, alpha=Clade,shape=Study)) + 
      geom_point(size=2) + scale_fill_manual(values = color.clade) +
      scale_shape_manual(values=c(24,21)) +
      scale_alpha_manual(values = alpha, guide = "none") + xlab("PCo1 [23%]") + ylab("PCo3 [7%]") +
      geom_hline(yintercept =0,lty=3) + geom_vline(xintercept =0,lty=3) + 
      coord_fixed(sqrt(evals[2] / evals[1])) + theme_bw() +  
      theme(panel.border = element_blank(), panel.grid.major = element_blank(),
            panel.grid.minor = element_blank(), axis.line = element_line(colour = "black"))
  dev.off()

# ridge plots
  pdf(paste(output_path,"PCoA1.ridges.wunifrac.clades.song.birds.falcons.genus.bal.pdf",sep="/"),12,6)
    ggplot(sampledf, aes(x = PCoA1, y = Clade, fill=Clade)) +
    geom_density_ridges(scale = 1,alpha=0.75, aes(fill=Clade)) +
    scale_fill_manual(values=color.clade) +
    scale_y_discrete(expand = c(0.01, 0)) +
    scale_x_continuous(expand = c(0.01, 0)) +
    scale_y_discrete(limits=rev) +
    theme_ridges()
  dev.off()

  pdf(paste(output_path,"PCoA2.ridges.wunifrac.clades.song.birds.falcons.genus.bal.pdf",sep="/"),12,6)
    ggplot(sampledf, aes(x = PCoA2, y = Clade, fill=Clade)) +
    geom_density_ridges(scale = 1,alpha=0.75, aes(fill=Clade)) +
    scale_fill_manual(values=color.clade) +
    scale_y_discrete(expand = c(0.01, 0)) +
    scale_x_continuous(expand = c(0.01, 0)) +
    scale_y_discrete(limits=rev) +
    theme_ridges()
  dev.off()
  
  pdf(paste(output_path,"PCoA3.ridges.wunifrac.clades.song.birds.falcons.genus.bal.pdf",sep="/"),12,6)
    ggplot(sampledf, aes(x = PCoA3, y = Clade, fill=Clade)) +
    geom_density_ridges(scale = 1,alpha=0.75, aes(fill=Clade)) +
    scale_fill_manual(values=color.clade) +
    scale_y_discrete(expand = c(0.01, 0)) +
    scale_x_continuous(expand = c(0.01, 0)) +
    scale_y_discrete(limits=rev) +
    theme_ridges()
  dev.off()
  
  set.seed(seed)
  shapiro.test(sampledf$PCoA1) # not normal
  set.seed(seed)
  kruskal.test(PCoA1 ~ Clade, data = sampledf) #p-value < 2.2e-16
  
  table(sampledf$Diet.simple)
  set.seed(seed)
  kruskal.test(PCoA1 ~ Diet.simple, data = sampledf) #p-value = 0.0001316
  set.seed(seed)
  dunn.test(sampledf$PCoA1,sampledf$Diet.simple, method="bh") #invertebrates different from omni, pisci, flesh but not herb
  
  set.seed(seed)
  kruskal.test(PCoA2 ~ Diet.simple, data = sampledf) #p-value > 0.3609
  
  set.seed(seed)
  kruskal.test(PCoA3 ~ Diet.simple, data = sampledf) #p-value = 0.002006
  dunn.test(sampledf$PCoA3,sampledf$Diet.simple, method="bh")
  
  glm.pco1 <- lme(PCoA1 ~ Clade + Diet.simple + FlightStatus + Captivity + SampleRegion + SampleCollection, 
                  random=~1|Run, data=sampledf, na.action=na.exclude)
  summary(glm.pco1)
  
  glm.pco2 <- lme(PCoA2 ~ Clade + Diet.simple + FlightStatus + Captivity + SampleRegion + SampleCollection, 
                  random=~1|Run, data=sampledf, na.action=na.exclude)
  summary(glm.pco2)
  
  glm.pco3 <- lme(PCoA3 ~ Clade + Diet.simple + FlightStatus + Captivity + SampleRegion + SampleCollection, 
                  random=~1|Run, data=sampledf, na.action=na.exclude)
  summary(glm.pco3)
```

### Calculate and plot Bray-Curtis distances (Clade) (Genus)
```{r, echo=TRUE}
  ps.cln = readRDS(paste(input_path,"9.phyloseq.song.birds.falcons.cln.pruned.tree.genus.rds",sep="/"))
  ps.cln #1362 taxa and 665 samples

# log transform the raw count data
  pslog <- transform_sample_counts(ps.cln, function(x) log(1 + x))
  print(pslog)
                                   
# calculate Bray-Curtis distance
  set.seed(seed)
  bcdist = phyloseq::distance(pslog, method="bray",normalized=TRUE, parallel=TRUE,fast=TRUE) 
  pcoa <- ordinate(pslog, method = "MDS", distance = bcdist)
  evals <- pcoa$values$Eigenvalues
  
# screeplot
  print(plot_scree(pcoa) + xlim(as.character(seq(1,20))) + ggtitle("Bray ordination eigenvalues") +
          theme_bw() + theme(panel.border = element_blank(), panel.grid.major = element_blank(),
                             panel.grid.minor = element_blank(), axis.line = element_line(colour = "black")))

# proportion of  variance explained by
  evals[1]/sum(evals) #0.1114233
  evals[2]/sum(evals) #0.07931587
  evals[3]/sum(evals) #0.05498743

  sample_data(pslog)$PCoA1=pcoa$vectors[,1]
  sample_data(pslog)$PCoA2=pcoa$vectors[,2]
  sample_data(pslog)$PCoA3=pcoa$vectors[,3]

  sampledf=data.frame(sample_data(pslog))
  head(sampledf)
 
#assess statistical significance using PERMANOVA
  names(sampledf)
  adonis2(bcdist ~  Clade + Diet.simple + FlightStatus + Captivity + SampleRegion + SampleCollection + Study,
         data = sampledf, permutations = 999) 
  # adonis2(formula = bcdist ~ Clade + Diet.simple + FlightStatus + Captivity + SampleRegion + SampleCollection + Study, data = sampledf, permutations = 999)
  #                   Df SumOfSqs      R2       F Pr(>F)    
  # Clade             11   28.890 0.13010  9.9941  0.001 ***
  # Diet.simple        4    3.216 0.01448  3.0592  0.001 ***
  # FlightStatus       2    1.359 0.00612  2.5861  0.001 ***
  # Captivity          1    6.443 0.02902 24.5190  0.001 ***
  # SampleRegion       2    5.842 0.02631 11.1151  0.001 ***
  # SampleCollection   3    7.860 0.03540  9.9698  0.001 ***
  # Residual         641  168.450 0.75858                   
  # Total            664  222.060 1.00000 
  
#Plot PCoA ~ Clade
  table(sampledf$Clade)
  levels.clade <- levels(factor(sampledf$Clade))
  color.clade <- setNames(c("red4", "red", "tomato","orange", "yellow2", 
                            "burlywood", "blue", "black","darkgreen","cyan","cyan","lightgreen"),levels.clade)
  alpha = c(0.8,0.6,0.6,0.6,0.6,0.6,1,0.6,0.6,0.9,0.9,0.7)
  levels.study <- levels(factor(sampledf$Study))
  shape.study <- setNames(c(17,16),levels.study)
  shape.study
  color.clade
  
  
  pdf(paste(output_path,"PCoA1&2.bray.clade.song.birds.falcons.genus.pdf",sep="/"), 6,4)
    ggplot(sampledf,aes(PCoA1,PCoA2,fill=Clade, alpha=Clade,shape=Study)) + 
      geom_point(size=1.7) + scale_fill_manual(values = color.clade) +
      scale_shape_manual(values=c(24,21)) +
      scale_alpha_manual(values = alpha, guide = "none") + xlab("PCo1 [11%]") + ylab("PCo2 [8%]") +
      geom_hline(yintercept =0,lty=3) + geom_vline(xintercept =0,lty=3) + 
      coord_fixed(sqrt(evals[2] / evals[1])) + theme_bw() +  
      theme(panel.border = element_blank(), panel.grid.major = element_blank(),
            panel.grid.minor = element_blank(), axis.line = element_line(colour = "black"))
  dev.off()
  
  pdf(paste(output_path,"PCoA1&3.bray.clade.song.birds.falcons.genus.pdf",sep="/"), 6,4)
    ggplot(sampledf,aes(PCoA1,PCoA3,fill=Clade, alpha=Clade,shape=Study)) + 
      geom_point(size=1.5) + scale_fill_manual(values = color.clade) +
      scale_shape_manual(values=c(24,21)) +
      scale_alpha_manual(values = alpha, guide = "none") + xlab("PCo1 [11%]") + ylab("PCo3 [5%]") +
      geom_hline(yintercept =0,lty=3) + geom_vline(xintercept =0,lty=3) + 
      coord_fixed(sqrt(evals[2] / evals[1])) + theme_bw() +  
      theme(panel.border = element_blank(), panel.grid.major = element_blank(),
            panel.grid.minor = element_blank(), axis.line = element_line(colour = "black"))
  dev.off()

# ridge plots
  pdf(paste(output_path,"PCoA1.ridges.bray.clades.song.birds.falcons.genus.pdf",sep="/"),12,6)
    ggplot(sampledf, aes(x = PCoA1, y = Clade, fill=Clade,shape=Study)) +
    geom_density_ridges(scale = 1,alpha=0.75, aes(fill=Clade)) +
    scale_fill_manual(values=color.clade) +
    scale_y_discrete(expand = c(0.01, 0)) +
    scale_x_continuous(expand = c(0.01, 0)) +
    scale_y_discrete(limits=rev) +
    theme_ridges()
  dev.off()

  pdf(paste(output_path,"PCoA2.ridges.bray.clades.song.birds.falcons.genus.pdf",sep="/"),12,6)
    ggplot(sampledf, aes(x = PCoA2, y = Clade, fill=Clade,shape=Study)) +
    geom_density_ridges(scale = 1,alpha=0.75, aes(fill=Clade)) +
    scale_fill_manual(values=color.clade) +
    scale_y_discrete(expand = c(0.01, 0)) +
    scale_x_continuous(expand = c(0.01, 0)) +
    scale_y_discrete(limits=rev) +
    theme_ridges()
  dev.off()
  
  pdf(paste(output_path,"PCoA3.ridges.bray.clades.song.birds.falcons.genus.pdf",sep="/"),12,6)
    ggplot(sampledf, aes(x = PCoA3, y = Clade, fill=Clade)) +
    geom_density_ridges(scale = 1,alpha=0.75, aes(fill=Clade)) +
    scale_fill_manual(values=color.clade) +
    scale_y_discrete(expand = c(0.01, 0)) +
    scale_x_continuous(expand = c(0.01, 0)) +
    scale_y_discrete(limits=rev) +
    theme_ridges()
  dev.off()

  
# statistical associations of PCoAs with phylogeny
  set.seed(seed)
  shapiro.test(sampledf$PCoA1) # p-value = 4.443e-13
  set.seed(seed)
  kruskal.test(sampledf$PCoA1~sampledf$Clade) # p-value < 2.2e-16
  set.seed(seed)
  dunn.test(sampledf$PCoA1,sampledf$Clade, method="bh") 
```
### Calculate and plot Bray-Curtis distances (Balanced Clade N=50) (Genus)
```{r, echo=TRUE}
  ps.cln = readRDS(paste(input_path,"9.phyloseq.song.birds.falcons.cln.pruned.tree.genus.rds",sep="/"))
  ps.cln #1362 taxa and 665 samples

# adding Clade info, dropping casauriiformes
  metadata <- data.frame(sample_data(ps.cln))
  dim(metadata) #665  39
  
  metadata.nyuad <- metadata[metadata$ScientificOrder == "Falconiformes" & metadata$Study == "NYUADFalcons",]
  set.seed(seed)
  metadata.nyuad <- data.frame(metadata.nyuad %>% sample_n(size=10,replace=F))
  
  metadata <- metadata[metadata$Study == "Song",]
  dim(metadata) #636  39 (No NYUAD Falcons)

  set.seed(seed)
  list <- data.frame(metadata %>% group_by(Clade) %>% sample_n(if(n() < 50) n() else 50))
  table(list$Clade)
  
  metadata <- metadata[metadata$Run %in% list$Run,]
  
  metadata <- rbind(metadata,metadata.nyuad)
  
  dim(metadata) #333  39
  head(metadata$Run)
  
  ps.cln <- ps.cln %>%
    subset_samples(Run %in% metadata$Run)%>%
    prune_taxa(taxa_sums(.) > 0, .)
 ps.cln #1293 taxa and 333 samples
  
  df1 <- metadata
  head(df1); names(df1); dim(df1) #333  39

  df2 <- data.frame(sample_data(ps.cln))
  head(df2); names(df2); dim(df2) #333  39
  df2 <- subset(df2, select=Run)
  head(df2); names(df2); dim(df2) #333 1

  df2$index=1:dim(df2)[1]
  identical(df2$Run,sample_data(ps.cln)$Run) #TRUE showing that data in df2 is in the same order as the samples in phyloseq object

  length(intersect(df1$Run,df2$Run)) #333 showing all samples in df1 (metadata) are in df2 (phyloseq)

  mer=merge(df1,df2,by=c("Run"), all.y=TRUE)
  mer=mer[order(mer$index),]
  head(mer);dim(mer) #333 40
  
  identical(as.character(mer$Run),as.character(sample_data(ps.cln)$Run)) #TRUE

  row.names(mer)=mer$Run
  mer$index=c()
  identical(sample_data(ps.cln)$Run,mer$Run) #TRUE
  sample_data(ps.cln)=mer
  ps.cln #1293 taxa and 333 samples
  
# log transform the raw count data
  pslog <- transform_sample_counts(ps.cln, function(x) log(1 + x))
  print(pslog)
                                   
# calculate Bray-Curtis distance
  set.seed(seed)
  bcdist = phyloseq::distance(pslog, method="bray",normalized=TRUE, parallel=TRUE,fast=TRUE) 
  pcoa <- ordinate(pslog, method = "MDS", distance = bcdist)
  evals <- pcoa$values$Eigenvalues
  
# screeplot
  print(plot_scree(pcoa) + xlim(as.character(seq(1,50))) + ggtitle("Bray ordination eigenvalues") +
          theme_bw() + theme(panel.border = element_blank(), panel.grid.major = element_blank(),
                             panel.grid.minor = element_blank(), axis.line = element_line(colour = "black")))

# proportion of  variance explained by
  evals[1]/sum(evals) #0.1324079
  evals[2]/sum(evals) #0.08326708
  evals[3]/sum(evals) #0.06599785

  sample_data(pslog)$PCoA1=pcoa$vectors[,1]
  sample_data(pslog)$PCoA2=pcoa$vectors[,2]
  sample_data(pslog)$PCoA3=pcoa$vectors[,3]

  sampledf=data.frame(sample_data(pslog))
  head(sampledf)
 
#assess statistical significance using PERMANOVA
  names(sampledf)
  adonis2(bcdist ~ Study + Clade + Diet + FlightStatus + BodyMass,
         data = sampledf, permutations = 999) 
  # adonis2(formula = bcdist ~ Study + Clade + Diet + FlightStatus + BodyMass, data = sampledf, permutations = 999)
  #               Df SumOfSqs      R2       F Pr(>F)    
  # Study          1    3.087 0.02867 15.1389  0.001 ***
  # Clade         10   14.958 0.13890  7.3355  0.001 ***
  # Diet           5    3.445 0.03199  3.3786  0.001 ***
  # FlightStatus   2    1.015 0.00943  2.4894  0.001 ***
  # BodyMass     129   47.459 0.44071  1.8042  0.001 ***
  # Residual     185   37.724 0.35031                   
  # Total        332  107.689 1.00000  

#Plot PCoA ~ Clade
  table(sampledf$Clade)
  levels.clade <- levels(factor(sampledf$Clade))
  color.clade <- setNames(c("red4", "red", "tomato","orange", "yellow2", 
                            "burlywood", "blue", "black","darkgreen","cyan","cyan","lightgreen"),levels.clade)
  alpha = c(0.8,0.6,0.6,0.6,0.6,0.6,1,0.6,0.6,1,1,0.8)
  levels.study <- levels(factor(sampledf$Study))
  shape.study <- setNames(c(17,16),levels.study)
  shape.study
  color.clade
  
  sampledf$PCoA2 <- sampledf$PCoA2*-1
  pdf(paste(output_path,"PCoA1&2.bray.clade.song.birds.falcons.genus.bal.pdf",sep="/"), 6,4)
    ggplot(sampledf,aes(PCoA1,PCoA2,fill=Clade, alpha=Clade,shape=Study)) + 
      geom_point(size=2) + scale_fill_manual(values = color.clade) +
      scale_shape_manual(values=c(24,21)) +
      scale_alpha_manual(values = alpha, guide = "none") + xlab("PCo1 [13%]") + ylab("PCo2 [8%]") +
      geom_hline(yintercept =0,lty=3) + geom_vline(xintercept =0,lty=3) + 
      coord_fixed(sqrt(evals[2] / evals[1])) + theme_bw() +  
      theme(panel.border = element_blank(), panel.grid.major = element_blank(),
            panel.grid.minor = element_blank(), axis.line = element_line(colour = "black"))
  dev.off()
  
  pdf(paste(output_path,"PCoA1&3.bray.clade.song.birds.falcons.genus.bal.pdf",sep="/"), 6,4)
    ggplot(sampledf,aes(PCoA1,PCoA3,fill=Clade, alpha=Clade,shape=Study)) + 
      geom_point(size=2) + scale_fill_manual(values = color.clade) +
      scale_shape_manual(values=c(24,21)) +
      scale_alpha_manual(values = alpha, guide = "none") + xlab("PCo1 [13%]") + ylab("PCo3 [7%]") +
      geom_hline(yintercept =0,lty=3) + geom_vline(xintercept =0,lty=3) + 
      coord_fixed(sqrt(evals[2] / evals[1])) + theme_bw() +  
      theme(panel.border = element_blank(), panel.grid.major = element_blank(),
            panel.grid.minor = element_blank(), axis.line = element_line(colour = "black"))
  dev.off()

# ridge plots
  pdf(paste(output_path,"PCoA1.ridges.bray.clades.song.birds.falcons.genus.bal.pdf",sep="/"),12,6)
    ggplot(sampledf, aes(x = PCoA1, y = Clade, fill=Clade,shape=Study)) +
    geom_density_ridges(scale = 1,alpha=0.75, aes(fill=Clade)) +
    scale_fill_manual(values=color.clade) +
    scale_y_discrete(expand = c(0.01, 0)) +
    scale_x_continuous(expand = c(0.01, 0)) +
    scale_y_discrete(limits=rev) +
    theme_ridges()
  dev.off()

  pdf(paste(output_path,"PCoA2.ridges.bray.clades.song.birds.falcons.genus.bal.pdf",sep="/"),12,6)
    ggplot(sampledf, aes(x = PCoA2, y = Clade, fill=Clade,shape=Study)) +
    geom_density_ridges(scale = 1,alpha=0.75, aes(fill=Clade)) +
    scale_fill_manual(values=color.clade) +
    scale_y_discrete(expand = c(0.01, 0)) +
    scale_x_continuous(expand = c(0.01, 0)) +
    scale_y_discrete(limits=rev) +
    theme_ridges()
  dev.off()
  
  pdf(paste(output_path,"PCoA3.ridges.bray.clades.song.birds.falcons.genus.bal.pdf",sep="/"),12,6)
    ggplot(sampledf, aes(x = PCoA3, y = Clade, fill=Clade)) +
    geom_density_ridges(scale = 1,alpha=0.75, aes(fill=Clade)) +
    scale_fill_manual(values=color.clade) +
    scale_y_discrete(expand = c(0.01, 0)) +
    scale_x_continuous(expand = c(0.01, 0)) +
    scale_y_discrete(limits=rev) +
    theme_ridges()
  dev.off()
```


### Calculate and plot Unweighted UNIFrac distances (3 diet groups + falcons) (Genus)
```{r, echo=TRUE}
  ps.cln=readRDS(paste(input_path,"9.phyloseq.song.birds.falcons.cln.pruned.tree.genus.rds",sep="/"))
  ps.cln #1362 taxa and 665 samples
  
# Merging correct diet, adding Clade info
  metadata <- data.frame(sample_data(ps.cln))
  dim(metadata) #665 39

  table(metadata$Diet.rf)
  
  metadata.nyuad <- metadata[metadata$Study == "NYUADFalcons",]
  set.seed(seed)
  metadata.nyuad <- data.frame(metadata.nyuad %>% sample_n(size=5,replace=F))
  dim(metadata.nyuad) #5 39
  
  metadata <- metadata[metadata$Diet.rf %in% c("flesh","herbivore","piscivore"),]
  dim(metadata) #49  39
  head(metadata$Run)
  
  remove <- c("ERR3672725","ERR3672773","ERR3673594","ERR3673425")
  metadata <- metadata[!(metadata$Run %in% remove),]
  dim(metadata) #45  39
  table(metadata$Diet.rf)
  
  metadata <- rbind(metadata,metadata.nyuad)
  dim(metadata) #50 39
  
  table(metadata$Diet.rf,metadata$Clade)
    #             3.2.Columbaves 3.3.Gruiformes 3.4.Aequorlitornithes 3.5.Accipitriformes 3.75.Falconiformes.NYUAD
    # flesh                    0              0                     0                  15                        0
    # flesh_NYUAD              0              0                     0                   0                        5
    # herbivore               15              0                     0                   0                        0
    # piscivore                0              5                    10                   0                        0
  
  ps.cln <- ps.cln %>%
    subset_samples(Run %in% metadata$Run)%>%
    prune_taxa(taxa_sums(.) > 0, .)
  ps.cln #823 taxa and 50 samples
  
  pslog <- transform_sample_counts(ps.cln, function(x) log(1 + x))
  print(pslog) #823 taxa and 50 samples
                                   
# calculate Bray-Curtis distance
  set.seed(seed)
  ufdist = phyloseq::distance(pslog, method="unifrac",normalized=TRUE, parallel=TRUE,fast=TRUE) 
  pcoa <- ordinate(pslog, method = "MDS", distance = ufdist)
  evals <- pcoa$values$Eigenvalues
  
# screeplot
  print(plot_scree(pcoa) + xlim(as.character(seq(1,20))) + ggtitle("Unifrac ordination eigenvalues") +
          theme_bw() + theme(panel.border = element_blank(), panel.grid.major = element_blank(),
                             panel.grid.minor = element_blank(), axis.line = element_line(colour = "black")))

# proportion of  variance explained by
  evals[1]/sum(evals) #0.1627986
  evals[2]/sum(evals) #0.09007384
  evals[3]/sum(evals) #0.0779281
  
  sample_data(pslog)$PCoA1=pcoa$vectors[,1]
  sample_data(pslog)$PCoA2=pcoa$vectors[,2]
  sample_data(pslog)$PCoA3=pcoa$vectors[,3]

  sampledf=data.frame(sample_data(pslog))
  head(sampledf)
  table(sampledf$Diet.rf)
 
# Plot PCoA1&2 of all diets
  pdf(paste(output_path,"PCoA1&2.unifrac.diet.song.birds.falcons.genus.pdf",sep="/"),8,6)  
    ggplot(sampledf,aes(-PCoA1,-PCoA2,fill=Diet.rf)) +
      geom_point(shape=21,size=2.5,alpha=0.9,color="black") + 
      scale_fill_manual(values=c("red","cyan","green","blue")) +
      xlab("PCo1 [16%]") + ylab("PCo2 [9%]") + 
      geom_hline(yintercept =0,lty=3) + geom_vline(xintercept =0,lty=3) +
      coord_fixed(sqrt(evals[2] / evals[1])) + theme_classic()
  dev.off()
  
# Plot PCoA1&3 of all diets
  pdf(paste(output_path,"PCoA1&3.unifrac.diet.song.birds.falcons.genus.pdf",sep="/"),8,6)  
    ggplot(sampledf,aes(-PCoA1,PCoA3,fill=Diet.rf)) +
      geom_point(shape=21,size=2.5,alpha=0.9,color="black") + 
      scale_fill_manual(values=c("red","cyan","green","blue")) +
      xlab("PCo1 [16%]") + ylab("PCo3 [8%]") + 
      geom_hline(yintercept =0,lty=3) + geom_vline(xintercept =0,lty=3) +
      coord_fixed(sqrt(evals[3] / evals[1])) + theme_classic()
  dev.off()
  
  table(sampledf$Diet.rf)
  levels.diet <- levels(factor(sampledf$Diet.rf))
  color.diet <- setNames(c("red", "cyan","green", "blue"),levels.diet)
  color.diet
    
  pdf(paste(output_path,"PCoA.unifrac.clade.song.birds.falcons.genus.diet.legend.pdf",sep="/"),10,3) 
    plot(NULL ,xaxt='n',yaxt='n',bty='n',ylab='',xlab='', xlim=0:1, ylim=0:1)
    legend("topleft", legend = levels.diet, pch=16, pt.cex=3, cex=1.5, bty='n',
      col = color.diet,horiz=T)
      mtext("Diet", at=0.0, cex=2)
  dev.off()
```
### Calculate and plot Weighted UNIFrac distances (3 diet groups + falcons) (Genus)
```{r, echo=TRUE}
  ps.cln=readRDS(paste(input_path,"9.phyloseq.song.birds.falcons.cln.pruned.tree.genus.rds",sep="/"))
  ps.cln #1362 taxa and 665 samples
  
# Merging correct diet, adding Clade info
  metadata <- data.frame(sample_data(ps.cln))
  dim(metadata) #665 39

  table(metadata$Diet.rf)
  
  metadata.nyuad <- metadata[metadata$Study == "NYUADFalcons",]
  set.seed(seed)
  metadata.nyuad <- data.frame(metadata.nyuad %>% sample_n(size=5,replace=F))
  dim(metadata.nyuad) #5 39
  
  metadata <- metadata[metadata$Diet.rf %in% c("flesh","herbivore","piscivore"),]
  dim(metadata) #49  39
  head(metadata$Run)
  
  remove <- c("ERR3672725","ERR3672773","ERR3673594","ERR3673425")
  metadata <- metadata[!(metadata$Run %in% remove),]
  dim(metadata) #45  39
  table(metadata$Diet.rf)
  
  metadata <- rbind(metadata,metadata.nyuad)
  dim(metadata) #50 39
  
  table(metadata$Diet.rf,metadata$Clade)
    #             3.2.Columbaves 3.3.Gruiformes 3.4.Aequorlitornithes 3.5.Accipitriformes 3.75.Falconiformes.NYUAD
    # flesh                    0              0                     0                  15                        0
    # flesh_NYUAD              0              0                     0                   0                        5
    # herbivore               15              0                     0                   0                        0
    # piscivore                0              5                    10                   0                        0
  
  ps.cln <- ps.cln %>%
    subset_samples(Run %in% metadata$Run)%>%
    prune_taxa(taxa_sums(.) > 0, .)
  ps.cln #823 taxa and 50 samples
  
  pslog <- transform_sample_counts(ps.cln, function(x) log(1 + x))
  print(pslog) #823 taxa and 50 samples
                                   
# calculate Weighted Unifrac distance
  set.seed(seed)
  wufdist = phyloseq::distance(pslog, method="wunifrac",normalized=TRUE, parallel=TRUE,fast=TRUE) 
  pcoa <- ordinate(pslog, method = "MDS", distance = wufdist)
  evals <- pcoa$values$Eigenvalues
  
# screeplot
  print(plot_scree(pcoa) + xlim(as.character(seq(1,20))) + ggtitle("W.Unifrac ordination eigenvalues") +
          theme_bw() + theme(panel.border = element_blank(), panel.grid.major = element_blank(),
                             panel.grid.minor = element_blank(), axis.line = element_line(colour = "black")))

# proportion of  variance explained by
  evals[1]/sum(evals) #0.248911
  evals[2]/sum(evals) #0.143713
  evals[3]/sum(evals) #0.09514816
  
  sample_data(pslog)$PCoA1=pcoa$vectors[,1]
  sample_data(pslog)$PCoA2=pcoa$vectors[,2]
  sample_data(pslog)$PCoA3=pcoa$vectors[,3]

  sampledf=data.frame(sample_data(pslog))
  head(sampledf)
  table(sampledf$Diet.rf)
 
# Plot PCoA1&2 of all diets
  pdf(paste(output_path,"PCoA1&2.wunifrac.diet.song.birds.falcons.genus.pdf",sep="/"),5,4)  
    ggplot(sampledf,aes(PCoA1,PCoA2,fill=Diet.rf)) +
      geom_point(shape=21,size=2.5,alpha=0.9,color="black") + 
      scale_fill_manual(values=c("red","dodgerblue","green","blue")) +
      xlab("PCo1 [25%]") + ylab("PCo2 [14%]") + 
      geom_hline(yintercept =0,lty=3) + geom_vline(xintercept =0,lty=3) +
      coord_fixed(sqrt(evals[2] / evals[1])) + theme_classic()
  dev.off()
  
# Plot PCoA1&3 of all diets
  pdf(paste(output_path,"PCoA1&3.bray.diet.song.birds.falcons.genus.pdf",sep="/"),5,4)  
    ggplot(sampledf,aes(PCoA1,PCoA3,fill=Diet.rf)) +
      geom_point(shape=21,size=2.5,alpha=0.9,color="black") + 
      scale_fill_manual(values=c("red","dodgerblue","green","blue")) +
      xlab("PCo1 [25%]") + ylab("PCo3 [10%]") + 
      geom_hline(yintercept =0,lty=3) + geom_vline(xintercept =0,lty=3) +
      coord_fixed(sqrt(evals[3] / evals[1])) + theme_classic()
  dev.off()
```
### Calculate and plot Bray-Curtis distances (3 diet groups + falcons) (Genus) (Effect of study!)
```{r, echo=TRUE}
  ps.cln=readRDS(paste(input_path,"9.phyloseq.song.birds.falcons.cln.pruned.tree.genus.rds",sep="/"))
  ps.cln #1362 taxa and 665 samples
  
# Merging correct diet, adding Clade info
  metadata <- data.frame(sample_data(ps.cln))
  dim(metadata) #665 39

  table(metadata$Diet.rf)
  
  metadata.nyuad <- metadata[metadata$Study == "NYUADFalcons",]
  set.seed(seed)
  metadata.nyuad <- data.frame(metadata.nyuad %>% sample_n(size=5,replace=F))
  dim(metadata.nyuad) #5 39
  
  metadata <- metadata[metadata$Diet.rf %in% c("flesh","herbivore","piscivore"),]
  dim(metadata) #49  39
  head(metadata$Run)
  
  remove <- c("ERR3672725","ERR3672773","ERR3673594","ERR3673425")
  metadata <- metadata[!(metadata$Run %in% remove),]
  dim(metadata) #45  39
  table(metadata$Diet.rf)
  
  metadata <- rbind(metadata,metadata.nyuad)
  dim(metadata) #50 39
  
  table(metadata$Diet.rf,metadata$Clade)
    #             3.2.Columbaves 3.3.Gruiformes 3.4.Aequorlitornithes 3.5.Accipitriformes 3.75.Falconiformes.NYUAD
    # flesh                    0              0                     0                  15                        0
    # flesh_NYUAD              0              0                     0                   0                        5
    # herbivore               15              0                     0                   0                        0
    # piscivore                0              5                    10                   0                        0
  
  ps.cln <- ps.cln %>%
    subset_samples(Run %in% metadata$Run)%>%
    prune_taxa(taxa_sums(.) > 0, .)
  ps.cln #823 taxa and 50 samples
  
  pslog <- transform_sample_counts(ps.cln, function(x) log(1 + x))
  print(pslog) #823 taxa and 50 samples
                                   
# calculate Bray-Curtis distance
  set.seed(seed)
  bcdist = phyloseq::distance(pslog, method="bray",normalized=TRUE, parallel=TRUE,fast=TRUE) 
  pcoa <- ordinate(pslog, method = "MDS", distance = bcdist)
  evals <- pcoa$values$Eigenvalues
  
# screeplot
  print(plot_scree(pcoa) + xlim(as.character(seq(1,20))) + ggtitle("Bray ordination eigenvalues") +
          theme_bw() + theme(panel.border = element_blank(), panel.grid.major = element_blank(),
                             panel.grid.minor = element_blank(), axis.line = element_line(colour = "black")))

# proportion of  variance explained by
  evals[1]/sum(evals) #0.1745546
  evals[2]/sum(evals) #0.1158251
  evals[3]/sum(evals) #0.09185428
  
  sample_data(pslog)$PCoA1=pcoa$vectors[,1]
  sample_data(pslog)$PCoA2=pcoa$vectors[,2]
  sample_data(pslog)$PCoA3=pcoa$vectors[,3]

  sampledf=data.frame(sample_data(pslog))
  head(sampledf)
  table(sampledf$Diet.rf)
 
# Plot PCoA1&2 of all diets
  pdf(paste(output_path,"PCoA1&2.bray.diet.song.birds.falcons.genus.pdf",sep="/"),8,6)  
    ggplot(sampledf,aes(PCoA1,PCoA2,fill=Diet.rf)) +
      geom_point(shape=21,size=2.5,alpha=0.9,color="black") + 
      scale_fill_manual(values=c("red","cyan","green","blue")) +
      xlab("PCo1 [17%]") + ylab("PCo2 [12%]") + 
      geom_hline(yintercept =0,lty=3) + geom_vline(xintercept =0,lty=3) +
      coord_fixed(sqrt(evals[2] / evals[1])) + theme_classic()
  dev.off()
  
# Plot PCoA1&3 of all diets
  pdf(paste(output_path,"PCoA1&3.bray.diet.song.birds.falcons.genus.pdf",sep="/"),8,6)  
    ggplot(sampledf,aes(PCoA1,PCoA3,fill=Diet.rf)) +
      geom_point(shape=21,size=2.5,alpha=0.9,color="black") + 
      scale_fill_manual(values=c("red","cyan","green","blue")) +
      xlab("PCo1 [17%]") + ylab("PCo3 [9%]") + 
      geom_hline(yintercept =0,lty=3) + geom_vline(xintercept =0,lty=3) +
      coord_fixed(sqrt(evals[3] / evals[1])) + theme_classic()
  dev.off()
```


### Calculate Alpha Diersity (3 diet groups + falcons) (ASV)
```{r, echo=TRUE}
  ps.cln=readRDS(paste(input_path,"8.phyloseq.song.birds.falcons.cln.pruned.tree.rds",sep="/"))
  print(ps.cln) #10603 taxa and 675 samples
  
# Merging correct diet, adding Clade info
  metadata <- read.csv(file.path(input_path,"final.metadata.csv"), header=T, row.names=1)
  dim(metadata) #675 38

  table(metadata$Diet.simple)
  
  metadata <- metadata[metadata$Diet.simple %in% c("flesh", "flesh_NYUAD","herbivore","piscivore"),]
  dim(metadata) #148  38
  table(metadata$Diet.simple)
  # flesh flesh_NYUAD   herbivore   piscivore 
  #   25          29          72          22 
  
  ps.cln <- ps.cln %>%
    subset_samples(Run %in% metadata$Run)%>%
    prune_taxa(taxa_sums(.) > 0, .)
  ps.cln #5640 taxa and 148 samples
  
  sample_coverage(ps.cln)
  # [1] "coverage summary: "
  #    Min. 1st Qu.  Median    Mean 3rd Qu.    Max. 
  #   11927   53962   96530  101762  135337  521653 
  # [1] "total reads = 15060772"
  # [1] "stdev = 70272.970311062"

# rarefaction statistics
  xx = data.frame(sample_sums(ps.cln.picked))
  xx$Run=rownames(xx)
  colnames(xx)=c("Coverage","SampleID")
  xx = xx[order(xx$Coverage),]
  min(xx$Coverage)
  depth=2500
  maximm=round(min(xx$Coverage)/depth,0)

for ( i in 1:maximm){
  # calculate alpha diversity by subsampling at the rarefaction depth 
    rfxn=compute_alphadiv(ps.cln.picked,100,depth)
    head(rfxn)
  # calculate evenness  
    evenness = subset(rfxn, measure=="Shannon")
    evn=evenness$mean/log(dim(otu_table(ps.cln.picked))[2])
    evenness$mean=evn
    evenness$sd=rep("NA",dim(evenness)[1])
    evenness$measure=rep("Evenness",dim(evenness)[1])
    rfxn2=rbind(rfxn,evenness)
    rfxn2=rfxn2[order(rfxn2$SampleID),]
    filename=paste("AlphaDiversity",depth,"txt",sep=".")
    write.table(rfxn2, file = filename,
                append = FALSE, quote = FALSE, sep = "\t", 
                eol = "\n", na = "NA", dec = ".", row.names = FALSE, col.names = TRUE)
  # increase depth by 2500 
    depth=depth+2500
}

# merge the alphadiversity data  
  ad1=read.table("AlphaDiversity.2500.txt", header=TRUE,sep = '\t')
  ad2=read.table("AlphaDiversity.5000.txt", header=TRUE,sep = '\t')
  ad3=read.table("AlphaDiversity.7500.txt", header=TRUE,sep = '\t')
  ad4=read.table("AlphaDiversity.10000.txt", header=TRUE,sep = '\t')

  ad=rbind(ad1,ad2,ad3,ad4)
  head(ad);tail(ad)
  summary(ad$rarefaction)
  ad2=subset(ad, measure == "Richness" | measure == "Shannon")
  summary(ad2$rarefaction)
  
  write.table(ad2, file = "AlphaDiversity.song.birds.falcons.diet.2022.08.08.txt", append = FALSE, quote = FALSE, 
            sep = "\t",eol = "\n", na = "NA", dec = ".", row.names = FALSE,
            col.names = TRUE, qmethod = c("escape", "double"),
            fileEncoding = "")
  
# read the concatenated alphadiv file
  ad = read.table(file.path(input_path,"AlphaDiversity.song.birds.falcons.diet.2022.08.08.txt"),sep="\t", header=TRUE) 
  head(ad);dim(ad)
  summary(ad$rarefaction)  
  
# plot richness  
  rich=data.frame(subset(ad,measure=="Richness"))
  rich$mean=as.numeric(paste(rich$mean))
  rich$sd=as.numeric(paste(rich$sd))
  rich$rarefaction=as.numeric(paste(rich$rarefaction))
  head(rich);dim(rich)
  
# rarefaction curves by diet
  rich_agg.mean = aggregate(rich$mean, by=list(rich$Diet.simple,rich$rarefaction),
                            FUN=mean, na.rm=TRUE)
  rich_agg.sd = aggregate(rich$mean, by=list(rich$Diet.simple,rich$rarefaction),
                          FUN=sd, na.rm=TRUE)
  rich_agg.sem = aggregate(rich$mean, by=list(rich$Diet.simple,rich$rarefaction),
                                         FUN=st.err)
  
  rich_agg = cbind(rich_agg.mean,rich_agg.sd, rich_agg.sem)
  head(rich_agg)
  rich_agg[,4:5]=c(); rich_agg[,5:6]=c()
  colnames(rich_agg)=c("Diet","Rarefaction_depth","mean","sd","se")
  head(rich_agg)
  
  pdf("RarefactionCurves.richness.song.birds.falcons.diet.pdf", 6,4)
    ggplot(rich_agg, aes(Rarefaction_depth/1000, mean, ymin = mean - se, ymax = mean + se,
                   color = Diet)) + scale_color_manual(values=c("red","dodgerblue","green","blue")) +
      geom_line() + geom_pointrange() + scale_x_continuous(breaks=seq(0,950,100)) +
      ylab("Species Richness") + xlab("Rarefaction depth [in thousands]") + theme_bw() + 
      theme(panel.border = element_blank(), panel.grid.major = element_blank(),
            panel.grid.minor = element_blank(), axis.line = element_line(colour = "black"))
  dev.off()  

# statistical assessment  
  adr=subset(rich,rarefaction=="10000")
  head(adr)
  
# non-parametric test
  set.seed(seed)
  kruskal.test(adr$mean~adr$Diet.simple) # 1.441e-07
  set.seed(seed)
  dunn.test(adr$mean,adr$Diet.simple, method="bh") 
  # Col Mean-|
  # Row Mean |      flesh   flesh_NY   herbivor
  # ---------+---------------------------------
  # flesh_NY |   1.222148
  #          |     0.1108
  #          |
  # herbivor |  -1.402742  -2.214037
  #          |     0.0964     0.0268
  #          |
  # piscivor |  -2.993352  -3.338768  -1.590609
  #          |    0.0041*    0.0025*     0.0838
  
# parametric test
  set.seed(seed)
  shapiro.test(adr$mean) # p-value = 1.077e-05; not normally distributed
  set.seed(seed)
  rich.aov=aov(mean~Diet.simple,data=adr)  
  summary(rich.aov) # p-value = 0.0015
  set.seed(seed)
  TukeyHSD(rich.aov,"Diet.simple",ordered=TRUE)
  #                           diff       lwr       upr     p adj
  # flesh-flesh_NYUAD     20.16533 -51.56807  91.89873 0.8764879
  # herbivore-flesh_NYUAD 44.26267 -27.47073 115.99607 0.3643569
  # piscivore-flesh_NYUAD 81.82400  10.09060 153.55740 0.0196377
  # herbivore-flesh       24.09733 -26.62584  74.82051 0.5886458
  # piscivore-flesh       61.65867  10.93549 112.38184 0.0115210
  # piscivore-herbivore   37.56133 -13.16184  88.28451 0.2127144
  
# plot violin plots for alpha diversity  
  pdf("Species.richness.violinplot.song.birds.falcons.diet.pdf", 4,3)
    ggplot(adr, aes(Diet.simple,mean,fill=Diet.simple),color="black") +
      geom_violin() + scale_color_manual(values=c("red","cyan","green","blue")) +
      geom_jitter(width=0.05,shape=21, aes(fill=NULL), color="black") + 
      ylab("Species richness") + xlab("") +
      theme_bw() +  
      theme(panel.border = element_blank(), panel.grid.major = element_blank(),
            panel.grid.minor = element_blank(), axis.line = element_line(colour = "black")) +
      theme(legend.position="none")
  dev.off()
  
  
# plot shannon  
  head(ad)
  shannon=data.frame(subset(ad,measure=="Shannon"))
  shannon$mean=as.numeric(paste(shannon$mean))
  shannon$sd=as.numeric(paste(shannon$sd))
  shannon$rarefaction=as.numeric(paste(shannon$rarefaction))
  head(shannon)

# rarefaction curves by Diet
  shannon_agg.mean = aggregate(shannon$mean, 
                               by=list(shannon$Diet.simple,shannon$rarefaction), 
                               FUN=mean, na.rm=TRUE)
  shannon_agg.sd = aggregate(shannon$mean,
                             by=list(shannon$Diet.simple,shannon$rarefaction), 
                             FUN=sd, na.rm=TRUE)
  shannon_agg.sem = aggregate(shannon$mean, by=list(shannon$Diet.simple,shannon$rarefaction),
                                         FUN=st.err)
  
  shannon_agg = cbind(shannon_agg.mean,shannon_agg.sd,shannon_agg.sem)
  head(shannon_agg)
  shannon_agg[,4:5]=c(); shannon_agg[,5:6]=c()
  colnames(shannon_agg)=c("Diet","Rarefaction_depth","mean","sd","se")
  head(shannon_agg)
  
  pdf("RarefactionCurves.shannon.song.birds.falcons.diet.pdf", 6,4)
    ggplot(shannon_agg, aes(Rarefaction_depth/1000, mean, ymin = mean - se, ymax = mean + se,
                            colour = Diet)) + scale_color_manual(values=c("red","dodgerblue","green","blue")) +
      geom_line() + geom_pointrange() + scale_x_continuous(breaks=seq(0,1000,100)) +
      ylab("Shannon's H") + xlab("Rarefaction depth [in thousands]") + theme_bw() + 
      theme(panel.border = element_blank(), panel.grid.major = element_blank(),
            panel.grid.minor = element_blank(), axis.line = element_line(colour = "black"))
  dev.off()  
  
# statistical assessment  
  adr=subset(shannon,rarefaction=="10000")
  head(adr)
  densityplot(adr$mean)
  
# non-parametric test
  set.seed(seed)
  kruskal.test(adr$mean~adr$Diet) # p=0.0007054
  set.seed(seed)
  dunn.test(adr$mean,adr$Diet.simple, method="bh") 
  # Col Mean-|
  # Row Mean |      flesh   flesh_NY   herbivor
  # ---------+---------------------------------
  # flesh_NY |   0.327677
  #          |     0.3716
  #          |
  # herbivor |  -0.889238  -0.956464
  #          |     0.2243     0.2541
  #          |
  # piscivor |  -2.667715  -2.214037  -1.778476
  #          |    0.0229*     0.0402     0.0753
  
# parametric test
  set.seed(seed)
  shapiro.test(adr$mean) # p-value = 0.08157; normally distributed
  set.seed(seed)
  shannon.aov=aov(mean~Diet.simple,data=adr)  
  summary(shannon.aov) # p-value = 0.02 *
  set.seed(seed)
  TukeyHSD(shannon.aov,"Diet.simple",ordered=TRUE)
  # $Diet.simple
  #                             diff        lwr       upr     p adj
  # flesh-flesh_NYUAD     0.05042332 -0.9405464 1.0413930 0.9990961
  # herbivore-flesh_NYUAD 0.31371453 -0.6772552 1.3046842 0.8332492
  # piscivore-flesh_NYUAD 0.85435129 -0.1366184 1.8453210 0.1133615
  # herbivore-flesh       0.26329121 -0.4374302 0.9640126 0.7492546
  # piscivore-flesh       0.80392797  0.1032066 1.5046494 0.0187516
  # piscivore-herbivore   0.54063676 -0.1600846 1.2413582 0.1827853
  
  pdf("Shannon.violin.song.birds.falcons.diet.all.pdf", 4,4)
    ggplot(adr, aes(Diet.simple,mean,fill=Diet.simple),color="black") + 
      geom_violin() + scale_fill_manual(values=c("red","dodgerblue","green","blue")) +
      geom_jitter(width=0.05,shape=21, aes(fill=NULL), color="black") + 
      ylab("Shannon's H") + xlab("") +
      theme_bw() +  
      theme(panel.border = element_blank(), panel.grid.major = element_blank(),
            panel.grid.minor = element_blank(), axis.line = element_line(colour = "black")) +
      theme(legend.position="none")
  dev.off()
```

### Supervised learning (3 Diet groups + falcons) (Genus)
```{r, echo=TRUE}
#F=10,H=10,P=10,NYUAD=29
  gen.glom=readRDS(paste(input_path,"9.phyloseq.song.birds.falcons.cln.pruned.tree.genus.rds",sep="/"))
  gen.glom #1362 taxa and 665 samples
  
# Merging correct diet, adding Clade info
  metadata <- data.frame(sample_data(gen.glom))
  dim(metadata) #665 39

  table(metadata$Diet.rf)
  
  metadata.nyuad <- metadata[metadata$Study == "NYUADFalcons",]
  #set.seed(seed)
  #metadata.nyuad <- data.frame(metadata.nyuad %>% sample_n(size=10,replace=F))
  metadata.nyuad$Label <- "Test"
  
  metadata <- metadata[metadata$Diet.rf %in% c("flesh","herbivore","piscivore"),]
  dim(metadata) #49  39
  head(metadata$Run)
  
  table(metadata$Diet.rf,metadata$Clade)
  #           3.2.Columbaves 3.3.Gruiformes 3.4.Aequorlitornithes 3.5.Accipitriformes
  # flesh                  0              0                     0                  15
  # herbivore             17              0                     0                   0
  # piscivore              0              5                    12                   0
  
  metadata$Label <- "Test"
  
  flesh <- c("ERR3673323","ERR3672734","ERR3672709","ERR3672730","ERR3674097","ERR3672786","ERR3672779","ERR3674052","ERR3672804","ERR3674262")
  metadata$Label[metadata$Run %in% flesh] <- "Train"
  
  herb <- c("ERR3672789","ERR3673547","ERR3672729","ERR3674268","ERR3674102","ERR3674165","ERR3672727","ERR3674298","ERR3672768","ERR3674103")
  metadata$Label[metadata$Run %in% herb] <- "Train"
  
  pisc <- c("ERR3673593","ERR3673264","ERR3673596","ERR3673646","ERR3673647","ERR3672748","ERR3672749","ERR3672801","ERR3672805","ERR3673171")
  metadata$Label[metadata$Run %in% pisc] <- "Train"
  
  table(metadata$Label)
 # Test Train 
 #   19    30 
  remove <- c("ERR3672725","ERR3672773","ERR3673594","ERR3673425")
  metadata <- metadata[!(metadata$Run %in% remove),]
  table(metadata$Label)
   # Test Train 
   #   15    30
  
  metadata <- rbind(metadata,metadata.nyuad)
  table(metadata$Label)
   # Test Train 
   #   44    30 
  
  taxa.gen.glom.picked <- read.csv(paste(input_path,"taxa.gen.glom.picked.diet.rf.song.csv",sep="/"),header=T)
  dim(taxa.gen.glom.picked) #811   2
  
  gen.glom.picked <- gen.glom %>%
    subset_samples(Run %in% metadata$Run)%>%
    prune_taxa(as.character(taxa.gen.glom.picked$Genera), .)
  
  df1 <- metadata
  head(df1); names(df1); dim(df1) #74  40

  df2 <- data.frame(sample_data(gen.glom.picked))
  head(df2); names(df2); dim(df2) #74  39
  df2 <- subset(df2, select=Run)
  head(df2); names(df2); dim(df2) #74 1

  df2$index=1:dim(df2)[1]
  identical(df2$Run,sample_data(gen.glom.picked)$Run) #TRUE showing that data in df2 is in the same order as the samples in phyloseq object

  length(intersect(df1$Run,df2$Run)) #74 showing all samples in df1 (metadata) are in df2 (phyloseq)

  mer=merge(df1,df2,by=c("Run"), all.y=TRUE)
  mer=mer[order(mer$index),]
  head(mer);dim(mer) #74 41
  
  identical(as.character(mer$Run),as.character(sample_data(gen.glom.picked)$Run)) #TRUE

  row.names(mer)=mer$Run
  mer$index=c()
  identical(sample_data(gen.glom.picked)$Run,mer$Run) #TRUE
  sample_data(gen.glom.picked)=mer
  
  gen.glom.picked #811 taxa and 74 samples
  
  sample_names(gen.glom.picked) <- paste(sample_names(gen.glom.picked),sample_data(gen.glom.picked)$Clade,
                                       sample_data(gen.glom.picked)$CommonName,sample_data(gen.glom.picked)$Diet.rf, sep="_")
  head(sample_names(gen.glom.picked))
  
# log transform the raw count data
  pslog.picked <- transform_sample_counts(gen.glom.picked, function(x) log(1 + x))
  print(pslog.picked) #811 taxa and 74 samples
  
# prepare the data
  table(sample_data(pslog.picked)$Diet.rf)
  dataMatrix <- data.frame(var = sample_data(pslog.picked)$Diet.rf, otu_table(pslog.picked))
  dim(dataMatrix) #74 812
  
  pslog.picked.train <- pslog.picked %>% subset_samples(Label == "Train")
  Train <- data.frame(var = sample_data(pslog.picked.train)$Diet.rf, otu_table(pslog.picked.train))
  
  pslog.picked.test <- pslog.picked %>% subset_samples(Label == "Test")
  Test <- data.frame(var = sample_data(pslog.picked.test)$Diet.rf, otu_table(pslog.picked.test))
  
  length(intersect(rownames(dataMatrix),rownames(Train))) #30
  length(intersect(rownames(dataMatrix),rownames(Test))) #44
  length(intersect(rownames(Train),rownames(Test))) #0

  table(Train$var)
    # flesh herbivore piscivore 
    #    10        10        10 
  table(Test$var)
    # flesh flesh_NYUAD   herbivore   piscivore 
    #     5          29           5           5 
  
# run randomForest with repeated cross validation (5X CV times 3) 
  control <- trainControl(method="repeatedcv", number=5, repeats=3,
                          search="random")
  set.seed(seed)
  mtry <- sqrt(ncol(dataMatrix)-1)
  rf_train <- train(var~., data=Train, method="rf", metric="Accuracy",
                     tuneLength=15, trControl=control)
  print(rf_train)
  plot(rf_train)
  rf_train$finalModel
  # No. of variables tried at each split: 88
  # 
  #         OOB estimate of  error rate: 20%
  # Confusion matrix:
  #           flesh herbivore piscivore class.error
  # flesh         9         1         0         0.1
  # herbivore     0         7         3         0.3
  # piscivore     0         2         8         0.2

  head(names(Test[,-1]))
  rf_pred <- predict(rf_train, Test[,-1])
  confusionMatrix(rf_pred, as.factor(Test$var)) #
  # Confusion Matrix and Statistics
  # 
  #              Reference
  # Prediction    flesh flesh_NYUAD herbivore piscivore
  #   flesh           4          29         0         1
  #   flesh_NYUAD     0           0         0         0
  #   herbivore       1           0         5         0
  #   piscivore       0           0         0         4
  
  
  #Repeat but with parrots too
  #####
  #F=10,H=10,P=10,NYUAD=29, PARR=50
  gen.glom=readRDS(paste(input_path,"9.phyloseq.song.birds.falcons.cln.pruned.tree.genus.rds",sep="/"))
  gen.glom #1362 taxa and 665 samples
  
# Merging correct diet, adding Clade info
  metadata <- data.frame(sample_data(gen.glom))
  dim(metadata) #665 39

  table(metadata$Diet.rf)
  
  metadata.nyuad <- metadata[metadata$Study == "NYUADFalcons",]
  metadata.nyuad$Label <- "Test"
  
  metadata.parr <- metadata[metadata$ScientificOrder == "Psittaciformes",]
  metadata.parr$Label <- "Test"
  metadata.parr$Diet.rf <- "herbivore_parr"
  dim(metadata.parr) #50 40 (50 parrots)
  
  metadata <- metadata[metadata$Diet.rf %in% c("flesh","herbivore","piscivore"),]
  dim(metadata) #49  39
  head(metadata$Run)
  
  table(metadata$Diet.rf,metadata$Clade)
  #           3.2.Columbaves 3.3.Gruiformes 3.4.Aequorlitornithes 3.5.Accipitriformes
  # flesh                  0              0                     0                  15
  # herbivore             17              0                     0                   0
  # piscivore              0              5                    12                   0
  
  metadata$Label <- "Test"
  
  flesh <- c("ERR3673323","ERR3672734","ERR3672709","ERR3672730","ERR3674097","ERR3672786","ERR3672779","ERR3674052","ERR3672804","ERR3674262")
  metadata$Label[metadata$Run %in% flesh] <- "Train"
  
  herb <- c("ERR3672789","ERR3673547","ERR3672729","ERR3674268","ERR3674102","ERR3674165","ERR3672727","ERR3674298","ERR3672768","ERR3674103")
  metadata$Label[metadata$Run %in% herb] <- "Train"
  
  pisc <- c("ERR3673593","ERR3673264","ERR3673596","ERR3673646","ERR3673647","ERR3672748","ERR3672749","ERR3672801","ERR3672805","ERR3673171")
  metadata$Label[metadata$Run %in% pisc] <- "Train"
  
  table(metadata$Label)
 # Test Train 
 #   19    30 
  remove <- c("ERR3672725","ERR3672773","ERR3673594","ERR3673425")
  metadata <- metadata[!(metadata$Run %in% remove),]
  table(metadata$Label)
   # Test Train 
   #   15    30
  
  metadata <- rbind(metadata,metadata.nyuad,metadata.parr)
  table(metadata$Label)
   # Test Train 
   #   94    30 
  
  taxa.gen.glom.picked <- read.csv(paste(input_path,"taxa.gen.glom.picked.diet.rf.song.csv",sep="/"),header=T)
  dim(taxa.gen.glom.picked) #811   2
  
  gen.glom.picked <- gen.glom %>%
    subset_samples(Run %in% metadata$Run)%>%
    prune_taxa(as.character(taxa.gen.glom.picked$Genera), .)
  
  df1 <- metadata
  head(df1); names(df1); dim(df1) #124  40

  df2 <- data.frame(sample_data(gen.glom.picked))
  head(df2); names(df2); dim(df2) #124  39
  df2 <- subset(df2, select=Run)
  head(df2); names(df2); dim(df2) #124 1

  df2$index=1:dim(df2)[1]
  identical(df2$Run,sample_data(gen.glom.picked)$Run) #TRUE showing that data in df2 is in the same order as the samples in phyloseq object

  length(intersect(df1$Run,df2$Run)) #124 showing all samples in df1 (metadata) are in df2 (phyloseq)

  mer=merge(df1,df2,by=c("Run"), all.y=TRUE)
  mer=mer[order(mer$index),]
  head(mer);dim(mer) #124 41
  
  identical(as.character(mer$Run),as.character(sample_data(gen.glom.picked)$Run)) #TRUE

  row.names(mer)=mer$Run
  mer$index=c()
  identical(sample_data(gen.glom.picked)$Run,mer$Run) #TRUE
  sample_data(gen.glom.picked)=mer
  
  gen.glom.picked #811 taxa and 124 samples
  
  sample_names(gen.glom.picked) <- paste(sample_names(gen.glom.picked),sample_data(gen.glom.picked)$Clade,
                                       sample_data(gen.glom.picked)$CommonName,sample_data(gen.glom.picked)$Diet.rf, sep="_")
  head(sample_names(gen.glom.picked))
  
# log transform the raw count data
  pslog.picked <- transform_sample_counts(gen.glom.picked, function(x) log(1 + x))
  print(pslog.picked) #811 taxa and 124 samples
  
# prepare the data
  table(sample_data(pslog.picked)$Diet.rf)
  dataMatrix <- data.frame(var = sample_data(pslog.picked)$Diet.rf, otu_table(pslog.picked))
  dim(dataMatrix) #124 812
  
  pslog.picked.train <- pslog.picked %>% subset_samples(Label == "Train")
  Train <- data.frame(var = sample_data(pslog.picked.train)$Diet.rf, otu_table(pslog.picked.train))
  
  pslog.picked.test <- pslog.picked %>% subset_samples(Label == "Test")
  Test <- data.frame(var = sample_data(pslog.picked.test)$Diet.rf, otu_table(pslog.picked.test))
  
  length(intersect(rownames(dataMatrix),rownames(Train))) #30
  length(intersect(rownames(dataMatrix),rownames(Test))) #94
  length(intersect(rownames(Train),rownames(Test))) #0

  table(Train$var)
    # flesh herbivore piscivore 
    #    10        10        10 
  table(Test$var)
    # flesh    flesh_NYUAD      herbivore herbivore_parr      piscivore 
    #     5             29              5             50              5
  
# run randomForest with repeated cross validation (5X CV times 3) 
  control <- trainControl(method="repeatedcv", number=5, repeats=3,
                          search="random")
  set.seed(seed)
  mtry <- sqrt(ncol(dataMatrix)-1)
  rf_train <- train(var~., data=Train, method="rf", metric="Accuracy",
                     tuneLength=15, trControl=control)
  print(rf_train)
  plot(rf_train)
  rf_train$finalModel
  # No. of variables tried at each split: 88
  # 
  #         OOB estimate of  error rate: 20%
  # Confusion matrix:
  #           flesh herbivore piscivore class.error
  # flesh         9         1         0         0.1
  # herbivore     0         7         3         0.3
  # piscivore     0         2         8         0.2

  head(names(Test[,-1]))
  rf_pred <- predict(rf_train, Test[,-1])
  confusionMatrix(rf_pred, as.factor(Test$var)) #
  # Confusion Matrix and Statistics
  # 
  #                 Reference
  # Prediction       flesh flesh_NYUAD herbivore herbivore_parr piscivore
  #   flesh              4          29         0              1         1
  #   flesh_NYUAD        0           0         0              0         0
  #   herbivore          1           0         5             27         0
  #   herbivore_parr     0           0         0              0         0
  #   piscivore          0           0         0             22         4
  #####
  
```

### DESeq2 to calculate differences (2 diet groups vs NYUAD falcons) (Genus)
```{r, echo=TRUE}
  gen.glom=readRDS(paste(input_path,"9.phyloseq.song.birds.falcons.cln.pruned.tree.genus.rds",sep="/"))
  gen.glom #1362 taxa and 665 samples
  
# Merging correct diet, adding Clade info
  metadata <- data.frame(sample_data(gen.glom))
  dim(metadata) #665 39
  head(metadata)

  table(metadata$Diet.rf)
        #flesh flesh_NYUAD   herbivore          NM   piscivore 
        #  15          29          17         587          17 
  
  metadata <- metadata[metadata$Diet.rf %in% c("flesh_NYUAD","herbivore","piscivore"),]
  dim(metadata) #63  39
  head(metadata$Run)
  
  table(metadata$Diet.rf,metadata$Clade)
  #             3.2.Columbaves 3.3.Gruiformes 3.4.Aequorlitornithes 3.75.Falconiformes.NYUAD
  # flesh_NYUAD              0              0                     0                       29
  # herbivore               17              0                     0                        0
  # piscivore                0              5                    12                        0
  
  remove <- c("ERR3672725","ERR3672773","ERR3673594","ERR3673425")
  metadata <- metadata[!(metadata$Run %in% remove),]
  dim(metadata) # 59 39
  
  table(metadata$Diet.rf)
  #flesh_NYUAD   herbivore   piscivore 
  #        29          15          15 
  
  gen.glom.picked.falc <- gen.glom %>%
    subset_samples(Run %in% metadata$Run)%>%
    prune_taxa(taxa_sums(.) > 0, .)
  identical(sample_data(gen.glom.picked.falc)$Run,metadata$Run) #TRUE
  sample_data(gen.glom.picked.falc) <- metadata
  gen.glom.picked.falc #791 taxa and 59 samples
  
  taxa.gen.glom.picked.falc <- data.frame(colnames(otu_table(gen.glom.picked.falc)))
  names(taxa.gen.glom.picked.falc) <- c("Genera")
  dim(taxa.gen.glom.picked.falc) #791   1
  head(taxa.gen.glom.picked.falc)
  write.csv(taxa.gen.glom.picked.falc,paste(input_path,"taxa.gen.glom.picked.falc.diet.rf.song.csv",sep="/"))
  
  sample_names(gen.glom.picked.falc) <- paste(sample_names(gen.glom.picked.falc),sample_data(gen.glom.picked.falc)$Clade,
                                       sample_data(gen.glom.picked.falc)$CommonName,sample_data(gen.glom.picked.falc)$Diet.rf, sep="_")
  head(sample_names(gen.glom.picked.falc))
  
  
  gen.glom.picked.falc #791 taxa and 59 samples
  gen.glom.falc.deseq <- gen.glom.picked.falc 
  
  kolor = c("darkseagreen", "dodgerblue", "springgreen4", "lightpink2", "mediumpurple4", "orange","magenta", "yellow","blue","orangered3","tan3","mediumpurple1","gray70",
            "khaki3","darkgoldenrod1","goldenrod1","gray90","gray90","gray90","gray90","gray90","gray90","gray90","gray90")

  #Song birds 2 diet groups, one NYUAD (n=15,15,29)
    sampledf <- data.frame(sample_data(gen.glom.falc.deseq))
    table(data.frame(sample_data(gen.glom.falc.deseq)$Diet.rf))
  # flesh_NYUAD   herbivore   piscivore 
  #          29          15          15 
    diagdds = phyloseq_to_deseq2(gen.glom.falc.deseq, ~ Diet.rf)
    set.seed(seed)
    diagdds = DESeq(diagdds, fitType = c("parametric"), sfType="poscounts")
    
    resultsNames(diagdds) #flesh_NYUAD is intercept
    res <- results(diagdds, cooksCutoff = FALSE)
    hist(res$pvalue)  #p values are not uniform
    alpha = 1
    sigtab = res[which(res$padj < alpha), ]
    sigtab = cbind(as(sigtab, "data.frame"), as(tax_table(gen.glom.falc.deseq)[rownames(sigtab), ], "matrix"))
    sigtab = sigtab[order(-abs(sigtab$log2FoldChange),sigtab$padj),]
    head(sigtab)
    dim(sigtab) #235 12
    sigtab$ASV=row.names(sigtab)
    names(sigtab)
    sigtab.all=data.frame(sigtab)
    
    # res.1 = results(diagdds, cooksCutoff = FALSE)
    # res.2 <- results(diagdds, contrast=c("Diet.rf", "herbivore", "piscivore"))
    # 
    # hist(res.1$pvalue)  #p values are not uniform
    # alpha = 1
    # sigtab.1 = res.1[which(res.1$padj < alpha), ]
    # sigtab.1 = cbind(as(sigtab.1, "data.frame"), as(tax_table(gen.glom.falc.deseq)[rownames(sigtab.1), ], "matrix"))
    # sigtab.1 = sigtab.1[order(-abs(sigtab.1$log2FoldChange),sigtab.1$padj),]
    # head(sigtab.1)
    # dim(sigtab.1) #235 12
    # sigtab.1$ASV=row.names(sigtab.1)
    # names(sigtab.1)
    # sigtab.1.all=data.frame(sigtab.1)
    # 
    # 
    # hist(res.2$pvalue)  #p values are not uniform
    # alpha = 1
    # sigtab.2 = res.2[which(res.2$padj < alpha), ]
    # sigtab.2 = cbind(as(sigtab.2, "data.frame"), as(tax_table(gen.glom.falc.deseq)[rownames(sigtab.2), ], "matrix"))
    # sigtab.2 = sigtab.2[order(-abs(sigtab.2$log2FoldChange),sigtab.2$padj),]
    # head(sigtab.2)
    # dim(sigtab.2) #193 12
    # sigtab.2$ASV=row.names(sigtab.2)
    # names(sigtab.2)
    # sigtab.2.all=data.frame(sigtab.2)
    # 
    # dim(sigtab.1.all) #235  13
    # head(sigtab.1.all$ASV)
    # 
    # dim(sigtab.2.all) #193  13
    # head(sigtab.2.all$ASV)
    # 
    # length(intersect(sigtab.1.all$ASV, sigtab.2.all$ASV)) #193 (all 193 asvs in herbivore vs piscivore aleady present)
    
    pdf(paste(output_path,"DESeq.song.birds.falcons.29.diet.genus.pdf",sep="/"),6,4)
      print(ggplot(sigtab.all, aes(log2FoldChange, -log10(padj), fill=Phylum)) +
        geom_point(size=2,color="black",shape=21, alpha=0.9) + scale_fill_manual(values=kolor) +
        geom_vline(xintercept = -2, lty=3, color="red") + geom_vline(xintercept = 2, lty=3, color="red") +
        geom_hline(yintercept = -log10(0.01), lty=3, color="red") +
        theme_bw() + theme(panel.border = element_blank(), panel.grid.major = element_blank(),
                           panel.grid.minor = element_blank(), axis.line = element_line(colour = "black")) +
        theme(axis.text.x = element_text(angle = -90, hjust = 0, vjust=0.5)))
    dev.off()
    write.csv(sigtab.all, file = paste(output_path,"DESeq.song.birds.falcons.29.diet.genus.csv",sep="/"), row.names = FALSE)
    
  sigtab.all=read.csv(paste(output_path,"DESeq.song.birds.falcons.29.diet.genus.csv",sep="/"), header=TRUE)
  names(sigtab.all);dim(sigtab.all)
  mer=subset(sigtab.all,abs(sigtab.all$log2FoldChange)>2 & sigtab.all$padj<0.01)
  mer2=mer[order(abs(mer$log2FoldChange), mer$padj),]
  dim(mer2);names(mer2) #85 13
  unique(length(mer2$ASV))
  
  taxa.deseq.diet.falcons <- data.frame(mer2$ASV)
  names(taxa.deseq.diet.falcons) <- c("Genera")
  head(taxa.deseq.diet.falcons)
  
  dim(taxa.deseq.diet.falcons) #85 1
  write.csv(taxa.deseq.diet.falcons, paste(input_path,"taxa.deseq.diet.falcons.csv",sep="/"))
  
  dim(taxa.deseq.diet) #52 1
  dim(taxa.deseq.diet.falcons) #85 1

  
  length(intersect(taxa.deseq.diet.falcons$Genera,taxa.deseq.diet$Genera)) #30 genera common between 3 diet groups and 2 groups+falcons
  common.genera <- data.frame(intersect(taxa.deseq.diet.falcons$Genera,taxa.deseq.diet$Genera))
  names(common.genera) <- c("Genera")
  head(common.genera)
  write.csv(common.genera, paste(input_path,"common.genera.diet.falcons.csv",sep="/"))

  
  #Common genera between 3 song diets and 2 song diets+falcons
#####
  deseq.genera <- read.csv(paste(input_path,"common.genera.diet.falcons.csv",sep="/"),header=T)
  
# plot heatmap 
  pshm <- prune_taxa(as.character(deseq.genera$Genera),gen.glom.falc.deseq)
  pshm <- prune_samples(sample_sums(pshm) > 0, pshm)
  pshm #30 taxa and 59 samples
  pshm.ra = transform_sample_counts(pshm, function(x){x / sum(x)})
  #View(otu_table(pshm.ra))
  
  pshmlog <- transform_sample_counts(pshm.ra, function(x) log(1e-10 + x))
  print(pshmlog) #30 taxa and 59 samples
  
  table(sample_data(pshm.ra)$Diet.simple.2)
  # flesh_NYUAD   herbivore   piscivore 
  #          29          15          15 
  
  df1 <- data.frame(tax_table(pshmlog))
  df1$index=1:dim(df1)[1]
  dim(df1) #30  7
  head(df1)
  df1$ASV <- paste(df1$index,df1$Family,df1$Genus,sep="_")
  df1 <- subset(df1,select=ASV)
  df1
  
  identical(row.names(df1),taxa_names(pshmlog))
  taxa_names(pshmlog) <- df1$ASV
   
  otudf=data.frame(otu_table(pshmlog)) #removed t()
  class(otudf)
  otudf[1:5,1:5]
  row.names(otudf)=paste(sample_data(pshm.ra)$Diet.simple.2,sample_data(pshm.ra)$Run,sep="_")
  otudf=otudf[order(rownames(otudf)),]
  otudf[1:5,1:5]
  
  library(gplots)
  otudf.sc <- data.matrix(otudf)
  #my_palette <- colorRampPalette(c("red","yellow","navy"))(n = 5)
  my_palette <- c("red3","tomato","salmon","white","darkseagreen1","palegreen","darkgreen")
  
  mycolors <- c("cyan","green","blue")
  table(sample_data(pshm.ra)$Diet.simple.2)
  group_cols=c(rep(mycolors[1],29),rep(mycolors[2],15),rep(mycolors[3],15))
  
  pdf(paste(output_path,"Abundance.DESeq.Heatmap.song.birds.h.p.nyuad.diet.ordered.scaled.genus.deseq.pdf",sep="/"),9,6)
    heatmap.2(otudf.sc, scale = "column",
            key = TRUE,keysize = 1.5,
            margin=c(12,7),
            cexRow=0.5,cexCol=0.5,
            xlab="", ylab= "",main="",
            density.info="none",
            trace="none",
            col=my_palette,
            colRow=group_cols)  
  dev.off()
  
  write.csv(otudf.sc,"Abundance.DESeq.Heatmap.song.birds.h.p.nyuad.diet.ordered.scaled.genus.deseq.csv")
#####
  
  #Common genera between 3 song diets and 2 song diets+falcons (4 groups)
#####
  deseq.genera <- read.csv(paste(input_path,"common.genera.diet.falcons.csv",sep="/"),header=T)
  
  gen.glom=readRDS(paste(input_path,"9.phyloseq.song.birds.falcons.cln.pruned.tree.genus.rds",sep="/"))
  gen.glom #1362 taxa and 665 samples
  
# Merging correct diet, adding Clade info
  metadata <- data.frame(sample_data(gen.glom))
  dim(metadata) #665 39
  
  table(metadata$Diet.simple.2)
  
  metadata <- metadata[metadata$Diet.simple.2 %in% c("flesh", "flesh_NYUAD","herbivore","piscivore"),]
  dim(metadata) #135  39
  head(metadata$Run)
  
  table(metadata$Diet.simple.2)
  
  gen.glom.picked.simple <- gen.glom %>%
    subset_samples(Run %in% metadata$Run)%>%
    prune_taxa(taxa_sums(.) > 0, .)
  identical(sample_data(gen.glom.picked.simple)$Run,metadata$Run) #TRUE
  gen.glom.picked.simple #1096 taxa and 135 samples
  
# plot heatmap 
  pshm <- prune_taxa(as.character(deseq.genera$Genera),gen.glom.picked.simple)
  pshm <- prune_samples(sample_sums(pshm) > 0, pshm)
  pshm #30 taxa and 133 samples
  pshm.ra = transform_sample_counts(pshm, function(x){x / sum(x)})
  
  #View(otu_table(pshm))
  #View(otu_table(pshm.ra))
  
  #sample_sums(pshm)
  
  pshmlog <- transform_sample_counts(pshm.ra, function(x) log(1e-10 + x))
  print(pshmlog) #30 taxa and 133 samples
  
  table(sample_data(pshm.ra)$Diet.simple.2)
        # flesh flesh_NYUAD   herbivore   piscivore 
        #  15          29          45          44 
  
  df1 <- data.frame(tax_table(pshmlog))
  df1$index=1:dim(df1)[1]
  dim(df1) #30  7
  head(df1)
  df1$ASV <- paste(df1$index,df1$Family,df1$Genus,sep="/")
  df1 <- subset(df1,select=ASV)
  df1
  
  identical(row.names(df1),taxa_names(pshmlog))
  taxa_names(pshmlog) <- df1$ASV
   
  otudf=data.frame(otu_table(pshmlog)) #removed t()
  class(otudf)
  otudf[1:5,1:5]
  row.names(otudf)=paste(sample_data(pshm.ra)$Diet.simple.2,sample_data(pshm.ra)$Run,sep="_")
  otudf=otudf[order(rownames(otudf)),]
  otudf[1:5,1:5]
  
  library(gplots)
  otudf.sc <- data.matrix(otudf)
  #my_palette <- colorRampPalette(c("red","yellow","navy"))(n = 5)
  my_palette <- c("red3","tomato","salmon","white","darkseagreen1","palegreen","darkgreen")
  
  mycolors <- c("red","cyan","green","blue")
  table(sample_data(pshm.ra)$Diet.simple.2)
  group_cols=c(rep(mycolors[1],15),rep(mycolors[2],29),rep(mycolors[3],45),rep(mycolors[4],44))
  
  pdf(paste(output_path,"Abundance.DESeq.Heatmap.song.birds.falcons.diet.29.ordered.scaled.genus.deseq.pdf",sep="/"),9,6)
    heatmap.2(otudf.sc, scale = "column",
            key = TRUE,keysize = 1.5,
            margin=c(12,7),
            cexRow=0.5,cexCol=1,
            xlab="", ylab= "",main="",
            density.info="none",
            trace="none",
            col=my_palette,
            colRow=group_cols)  
  dev.off()
  
  write.csv(otudf.sc,"deseq.heatmap.song.birds.falcons.diet.29.genus.deseq.csv")
  
  
  #Checking Peptostreptococcus and and Weissella for differential abundance
  
  pshm
  pshm.ra
  
  df1 <- data.frame(otu_table(pshm))
  names(df1)
  
  taxa <- data.frame(tax_table(pshm))
  taxa <- taxa[!is.na(taxa$Genus),]
  pepto <- row.names(taxa[taxa$Genus=="Peptostreptococcus",])
  #"TACGTAGGGGGCTAGCGTTATCCGGATTTACTGGGCGTAAAGGGTGCGTAGGTGGTCTTTCAAGTTGATGGTTAAAGGCTACGGCTCAACCGTAGTAAGC"
  
  df1 <- df1[colnames(df1) == "TACGTAGGGGGCTAGCGTTATCCGGATTTACTGGGCGTAAAGGGTGCGTAGGTGGTCTTTCAAGTTGATGGTTAAAGGCTACGGCTCAACCGTAGTAAGC"]
  names(df1) <- c("PeptostreptococcusCount")
  
  df2 <- data.frame(sample_data(pshm))
  head(df2)
  
  identical(row.names(df1),row.names(df2))
  df3 <- cbind(df1,df2)
  #View(df3)
  
  df4 <- df3[df3$Diet.simple.2 %in% c("flesh","flesh_NYUAD","herbivore","piscivore"),]
  table(df4$Diet.simple.2)
  
  set.seed(seed)
  kruskal.test(PeptostreptococcusCount ~ Diet.simple.2, data=df4) #p-value < 2.2e-16
  
  set.seed(seed)
  dunn.test(df4$PeptostreptococcusCount,df4$Diet.simple.2, method="bh")
  #                              Comparison of x by group                            
  #                              (Benjamini-Hochberg)                              
  # Col Mean-|
  # Row Mean |      flesh   flesh_NY   herbivor
  # ---------+---------------------------------
  # flesh_NY |  -1.220835
  #          |     0.1333
  #          |
  # herbivor |   5.389012   8.377707
  #          |    0.0000*    0.0000*
  #          |
  # piscivor |   5.356222   8.318715  -0.024741
  #          |    0.0000*    0.0000*     0.4901
  
  
  df1 <- data.frame(otu_table(pshm.ra))
  names(df1)
  
  taxa <- data.frame(tax_table(pshm.ra))
  taxa <- taxa[!is.na(taxa$Genus),]
  pepto <- row.names(taxa[taxa$Genus=="Peptostreptococcus",])
  #"TACGTAGGGGGCTAGCGTTATCCGGATTTACTGGGCGTAAAGGGTGCGTAGGTGGTCTTTCAAGTTGATGGTTAAAGGCTACGGCTCAACCGTAGTAAGC"
  
  df1 <- df1[colnames(df1) == "TACGTAGGGGGCTAGCGTTATCCGGATTTACTGGGCGTAAAGGGTGCGTAGGTGGTCTTTCAAGTTGATGGTTAAAGGCTACGGCTCAACCGTAGTAAGC"]
  names(df1) <- c("PeptostreptococcusCount")
  
  df2 <- data.frame(sample_data(pshm.ra))
  head(df2)
  
  identical(row.names(df1),row.names(df2))
  df3 <- cbind(df1,df2)
  #View(df3)
  
  df4 <- df3[df3$Diet.simple.2 %in% c("flesh","flesh_NYUAD","herbivore","piscivore"),]
  table(df4$Diet.simple.2)
  
  set.seed(seed)
  kruskal.test(PeptostreptococcusCount ~ Diet.simple.2, data=df4) #p-value < 2.2e-16
  
  set.seed(seed)
  dunn.test(df4$PeptostreptococcusCount,df4$Diet.simple.2, method="bh")
  #                            Comparison of x by group                            
  #                              (Benjamini-Hochberg)                              
  # Col Mean-|
  # Row Mean |      flesh   flesh_NY   herbivor
  # ---------+---------------------------------
  # flesh_NY |  -1.458322
  #          |     0.0869
  #          |
  # herbivor |   4.986911   8.191450
  #          |    0.0000*    0.0000*
  #          |
  # piscivor |   5.098944   8.312891   0.177887
  #          |    0.0000*    0.0000*     0.4294
  
  
  
  pshm
  pshm.ra
  
  df1 <- data.frame(otu_table(pshm))
  names(df1)
  
  taxa <- data.frame(tax_table(pshm))
  taxa <- taxa[!is.na(taxa$Genus),]
  weis <- row.names(taxa[taxa$Genus=="Weissella",])
  #"TACGTATGTTCCAAGCGTTATCCGGATTTATTGGGCGTAAAGCGAGCGCAGACGGTTATTTAAGTCTGAAGTGAAAGCCCTCAGCTCAACTGAGGAATTG"
  
  df1 <- df1[colnames(df1) == "TACGTATGTTCCAAGCGTTATCCGGATTTATTGGGCGTAAAGCGAGCGCAGACGGTTATTTAAGTCTGAAGTGAAAGCCCTCAGCTCAACTGAGGAATTG"]
  names(df1) <- c("WeissellaCount")
  
  df2 <- data.frame(sample_data(pshm))
  head(df2)
  
  identical(row.names(df1),row.names(df2))
  df3 <- cbind(df1,df2)
  #View(df3)
  
  df4 <- df3[df3$Diet.simple.2 %in% c("flesh","flesh_NYUAD","herbivore","piscivore"),]
  table(df4$Diet.simple.2)
  
  set.seed(seed)
  kruskal.test(WeissellaCount ~ Diet.simple.2, data=df4) #p-value = 2.627e-07
  
  set.seed(seed)
  dunn.test(df4$WeissellaCount,df4$Diet.simple.2, method="bh")
  #                            Comparison of x by group                            
  #                              (Benjamini-Hochberg)                              
  # Col Mean-|
  # Row Mean |      flesh   flesh_NY   herbivor
  # ---------+---------------------------------
  # flesh_NY |   0.016563
  #          |     0.4934
  #          |
  # herbivor |  -3.295787  -4.148531
  #          |    0.0007*    0.0001*
  #          |
  # piscivor |  -3.772107  -4.737245  -0.684872
  #          |    0.0002*    0.0000*     0.2961
  #   
  
  df1 <- data.frame(otu_table(pshm.ra))
  names(df1)
  
  taxa <- data.frame(tax_table(pshm.ra))
  taxa <- taxa[!is.na(taxa$Genus),]
  weis <- row.names(taxa[taxa$Genus=="Weissella",])
  #"TACGTATGTTCCAAGCGTTATCCGGATTTATTGGGCGTAAAGCGAGCGCAGACGGTTATTTAAGTCTGAAGTGAAAGCCCTCAGCTCAACTGAGGAATTG"
  
  df1 <- df1[colnames(df1) == "TACGTATGTTCCAAGCGTTATCCGGATTTATTGGGCGTAAAGCGAGCGCAGACGGTTATTTAAGTCTGAAGTGAAAGCCCTCAGCTCAACTGAGGAATTG"]
  names(df1) <- c("WeissellaCount")
  
  df2 <- data.frame(sample_data(pshm.ra))
  head(df2)
  
  identical(row.names(df1),row.names(df2))
  df3 <- cbind(df1,df2)
  #View(df3)
  
  df4 <- df3[df3$Diet.simple.2 %in% c("flesh","flesh_NYUAD","herbivore","piscivore"),]
  table(df4$Diet.simple.2)
  
  set.seed(seed)
  kruskal.test(WeissellaCount ~ Diet.simple.2, data=df4) #p-value = 1.488e-07
  
  set.seed(seed)
  dunn.test(df4$WeissellaCount,df4$Diet.simple.2, method="bh")
  #   Col Mean-|
  # Row Mean |      flesh   flesh_NY   herbivor
  # ---------+---------------------------------
  # flesh_NY |   0.064717
  #          |     0.4742
  #          |
  # herbivor |  -3.719469  -4.743306
  #          |    0.0002*    0.0000*
  #          |
  # piscivor |  -3.430690  -4.374495   0.392408
  #          |    0.0005*    0.0000*     0.4169
#####
```

### Heatmap (3 Diet groups + falcons) (Genus)
```{r, echo=TRUE}
  gen.glom=readRDS(paste(input_path,"9.phyloseq.song.birds.falcons.cln.pruned.tree.genus.rds",sep="/"))
  gen.glom #1362 taxa and 665 samples
  
# Merging correct diet, adding Clade info
  metadata <- data.frame(sample_data(gen.glom))
  dim(metadata) #665 39
  
  table(metadata$Diet.simple.2)
  
  metadata <- metadata[metadata$Diet.simple.2 %in% c("flesh", "flesh_NYUAD","herbivore","piscivore"),]
  dim(metadata) #135  39
  head(metadata$Run)
  
  table(metadata$Diet.simple.2)
  
  gen.glom.picked.simple <- gen.glom %>%
    subset_samples(Run %in% metadata$Run)%>%
    prune_taxa(as.character(taxa.gen.glom.picked$Genera), .)
  identical(sample_data(gen.glom.picked.simple)$Run,metadata$Run) #TRUE
  gen.glom.picked.simple #811 taxa and 135 samples
  
  #Common genera
#####
  common.genera <- read.csv(paste(input_path,"common.genera.2.csv",sep="/"),header=T)
  
# plot heatmap 
  pshm <- prune_taxa(as.character(common.genera$x),gen.glom.picked.simple)
  pshm <- prune_samples(sample_sums(pshm) > 0, pshm)
  pshm #9 taxa and 133 samples
  pshm.ra = transform_sample_counts(pshm, function(x){x / sum(x)})
  #View(otu_table(pshm.ra))
  
  pshmlog <- transform_sample_counts(pshm.ra, function(x) log(1e-10 + x))
  print(pshmlog) #9 taxa and 133 samples
  
  table(sample_data(pshm.ra)$Diet.simple.2)
        # flesh flesh_NYUAD   herbivore   piscivore 
        #  15          29          45          44 
  
  df1 <- data.frame(tax_table(pshmlog))
  df1$index=1:dim(df1)[1]
  dim(df1) #9  7
  head(df1)
  df1$ASV <- paste(df1$index,df1$Phylum,df1$Family,df1$Genus,sep="/")
  df1 <- subset(df1,select=ASV)
  df1
  
  identical(row.names(df1),taxa_names(pshmlog))
  taxa_names(pshmlog) <- df1$ASV
   
  otudf=data.frame(otu_table(pshmlog)) #removed t()
  class(otudf)
  otudf[1:5,1:5]
  row.names(otudf)=paste(sample_data(pshm.ra)$Diet.simple.2,sample_data(pshm.ra)$Run,sep="_")
  otudf=otudf[order(rownames(otudf)),]
  otudf[1:5,1:5]
  
  library(gplots)
  otudf.sc <- data.matrix(otudf)
  #my_palette <- colorRampPalette(c("red","yellow","navy"))(n = 5)
  my_palette <- c("red","orange","white","lightgreen","darkgreen")
  
  mycolors <- c("red","cyan","green","blue")
  table(sample_data(pshm.ra)$Diet.simple.2)
  group_cols=c(rep(mycolors[1],15),rep(mycolors[2],29),rep(mycolors[3],45),rep(mycolors[4],44))
  
  pdf(paste(output_path,"Abundance.DESeq.Heatmap.song.birds.falcons.diet.ordered.scaled.genus.common.pdf",sep="/"),8,10)
    heatmap.2(otudf.sc, scale = "column",
            key = TRUE,keysize = 1.5,
            margin=c(12,7),
            cexRow=0.5,cexCol=0.5,
            xlab="", ylab= "",main="",
            density.info="none",
            trace="none",
            col=my_palette,
            colRow=group_cols)  
  dev.off()
  
  write.csv(otudf.sc,"deseq.heatmap.song.birds.falcons.diet.genus.common.csv")
#####
  
  #VarImp genera
#####
  var.imp.genera <- read.csv(paste(input_path,"taxa.imp.rf.diet.2.csv",sep="/"),header=T)
  
# plot heatmap 
  pshm <- prune_taxa(as.character(var.imp.genera$Genera),gen.glom.picked.simple)
  pshm <- prune_samples(sample_sums(pshm) > 0, pshm)
  pshm #25 taxa and 135 samples
  pshm.ra = transform_sample_counts(pshm, function(x){x / sum(x)})
  #View(otu_table(pshm.ra))
  
  pshmlog <- transform_sample_counts(pshm.ra, function(x) log(1e-10 + x))
  print(pshmlog) #25 taxa and 135 samples
  
  table(sample_data(pshm.ra)$Diet.simple.2)
        # flesh flesh_NYUAD   herbivore   piscivore 
        #  15          29          46          45 
  
  df1 <- data.frame(tax_table(pshmlog))
  df1$index=1:dim(df1)[1]
  dim(df1) #25  7
  head(df1)
  df1$ASV <- paste(df1$index,df1$Phylum,df1$Family,df1$Genus,sep="/")
  df1 <- subset(df1,select=ASV)
  df1
  
  identical(row.names(df1),taxa_names(pshmlog))
  taxa_names(pshmlog) <- df1$ASV
   
  otudf=data.frame(otu_table(pshmlog)) #removed t()
  class(otudf)
  otudf[1:5,1:5]
  row.names(otudf)=paste(sample_data(pshm.ra)$Diet.simple.2,sample_data(pshm.ra)$Run,sep="_")
  otudf=otudf[order(rownames(otudf)),]
  otudf[1:5,1:5]
  
  library(gplots)
  otudf.sc <- data.matrix(otudf)
  #my_palette <- colorRampPalette(c("red","yellow","navy"))(n = 5)
  my_palette <- c("red","orange","white","lightgreen","darkgreen")
  
  mycolors <- c("red","cyan","green","blue")
  table(sample_data(pshm.ra)$Diet.simple.2)
  group_cols=c(rep(mycolors[1],15),rep(mycolors[2],29),rep(mycolors[3],46),rep(mycolors[4],45))
  
  pdf(paste(output_path,"Abundance.DESeq.Heatmap.song.birds.falcons.diet.ordered.scaled.genus.var.imp.pdf",sep="/"),8,10)
    heatmap.2(otudf.sc, scale = "column",
            key = TRUE,keysize = 1.5,
            margin=c(12,7),
            cexRow=0.5,cexCol=0.5,
            xlab="", ylab= "",main="",
            density.info="none",
            trace="none",
            col=my_palette,
            colRow=group_cols)  
  dev.off()
  
  write.csv(otudf.sc,"deseq.heatmap.song.birds.falcons.diet.genus.var.imp.csv")
#####
  
  #Deseq genera
#####
  deseq.genera <- read.csv(paste(input_path,"taxa.deseq.diet.csv",sep="/"),header=T)
  dim(deseq.genera) #58  2
# plot heatmap 
  pshm <- prune_taxa(as.character(deseq.genera$Genera),gen.glom.picked.simple)
  pshm <- prune_samples(sample_sums(pshm) > 0, pshm)
  pshm #58 taxa and 134 samples
  pshm.ra = transform_sample_counts(pshm, function(x){x / sum(x)})
  
  #View(otu_table(pshm))
  #View(otu_table(pshm.ra))
  
  #sample_sums(pshm)
  
  pshmlog <- transform_sample_counts(pshm.ra, function(x) log(1e-10 + x))
  print(pshmlog) #58 taxa and 134 samples
  
  table(sample_data(pshm.ra)$Diet.simple.2)
        # flesh flesh_NYUAD   herbivore   piscivore 
        #  15          29          45          45 
  
  df1 <- data.frame(tax_table(pshmlog))
  df1$index=1:dim(df1)[1]
  dim(df1) #58  7
  head(df1)
  df1$ASV <- paste(df1$index,df1$Family,df1$Genus,sep="/")
  df1 <- subset(df1,select=ASV)
  df1
  
  identical(row.names(df1),taxa_names(pshmlog))
  taxa_names(pshmlog) <- df1$ASV
   
  otudf=data.frame(otu_table(pshmlog)) #removed t()
  class(otudf)
  otudf[1:5,1:5]
  row.names(otudf)=paste(sample_data(pshm.ra)$Diet.simple.2,sample_data(pshm.ra)$Run,sep="_")
  otudf=otudf[order(rownames(otudf)),]
  otudf[1:5,1:5]
  
  library(gplots)
  otudf.sc <- data.matrix(otudf)
  #my_palette <- colorRampPalette(c("red","yellow","navy"))(n = 5)
  my_palette <- c("red3","tomato","salmon","white","darkseagreen1","palegreen","darkgreen")
  
  mycolors <- c("red","dodgerblue","green","blue")
  table(sample_data(pshm.ra)$Diet.simple.2)
  group_cols=c(rep(mycolors[1],15),rep(mycolors[2],29),rep(mycolors[3],45),rep(mycolors[4],45))
  
  pdf(paste(output_path,"Abundance.DESeq.Heatmap.song.birds.falcons.diet.ordered.scaled.genus.deseq.pdf",sep="/"),8,6)
    heatmap.2(otudf.sc, scale = "column",
            key = TRUE,keysize = 1.5,
            margin=c(12,7),
            cexRow=0.5,cexCol=0.5,
            xlab="", ylab= "",main="",
            density.info="none",
            trace="none",
            col=my_palette,
            colRow=group_cols)  
  dev.off()
  
  write.csv(otudf.sc,"deseq.heatmap.song.birds.falcons.diet.genus.deseq.csv")
#####

  #VarImp + Deseq genera
#####
  var.imp.genera <- read.csv(paste(input_path,"taxa.imp.rf.diet.2.csv",sep="/"),header=T)
  deseq.genera <- read.csv(paste(input_path,"taxa.deseq.diet.2.csv",sep="/"),header=T)
  union.genera <- rbind(var.imp.genera,deseq.genera)
  
# plot heatmap 
  pshm <- prune_taxa(as.character(union.genera$Genera),gen.glom.picked.simple)
  pshm <- prune_samples(sample_sums(pshm) > 0, pshm)
  pshm #68 taxa and 135 samples
  pshm.ra = transform_sample_counts(pshm, function(x){x / sum(x)})
  #View(otu_table(pshm.ra))
  
  pshmlog <- transform_sample_counts(pshm.ra, function(x) log(1e-10 + x))
  print(pshmlog) #68 taxa and 135 samples
  
  table(sample_data(pshm.ra)$Diet.simple.2)
        # flesh flesh_NYUAD   herbivore   piscivore 
        #  15          29          46          45 
  
  df1 <- data.frame(tax_table(pshmlog))
  df1$index=1:dim(df1)[1]
  dim(df1) #68  7
  head(df1)
  df1$ASV <- paste(df1$index,df1$Phylum,df1$Family,df1$Genus,sep="/")
  df1 <- subset(df1,select=ASV)
  df1
  
  identical(row.names(df1),taxa_names(pshmlog))
  taxa_names(pshmlog) <- df1$ASV
   
  otudf=data.frame(otu_table(pshmlog)) #removed t()
  class(otudf)
  otudf[1:5,1:5]
  row.names(otudf)=paste(sample_data(pshm.ra)$Diet.simple.2,sample_data(pshm.ra)$Run,sep="_")
  otudf=otudf[order(rownames(otudf)),]
  otudf[1:5,1:5]
  
  library(gplots)
  otudf.sc <- data.matrix(otudf)
  #my_palette <- colorRampPalette(c("red","yellow","navy"))(n = 5)
  my_palette <- c("red","orange","white","lightgreen","darkgreen")
  
  mycolors <- c("red","cyan","green","blue")
  table(sample_data(pshm.ra)$Diet.simple.2)
  group_cols=c(rep(mycolors[1],15),rep(mycolors[2],29),rep(mycolors[3],46),rep(mycolors[4],45))
  
  pdf(paste(output_path,"Abundance.DESeq.Heatmap.song.birds.falcons.diet.ordered.scaled.genus.union.pdf",sep="/"),8,10)
    heatmap.2(otudf.sc, scale = "column",
            key = TRUE,keysize = 1.5,
            margin=c(12,7),
            cexRow=0.5,cexCol=0.5,
            xlab="", ylab= "",main="",
            density.info="none",
            trace="none",
            col=my_palette,
            colRow=group_cols)  
  dev.off()
  
  write.csv(otudf.sc,"deseq.heatmap.song.birds.falcons.diet.genus.union.csv")
#####
  
  gen.glom=readRDS(paste(input_path,"9.phyloseq.song.birds.falcons.cln.pruned.tree.genus.rds",sep="/"))
  gen.glom #1362 taxa and 665 samples
  
# Merging correct diet, adding Clade info
  metadata <- data.frame(sample_data(gen.glom))
  dim(metadata) #665 39
  
  table(metadata$Diet.simple.2)
  
  metadata <- metadata[metadata$Diet.simple.2 %in% c("flesh", "flesh_NYUAD","herbivore","piscivore"),]
  dim(metadata) #135  39
  head(metadata$Run)
  
  table(metadata$Diet.simple.2)
  
  gen.glom.diet <- gen.glom %>%
    subset_samples(Run %in% metadata$Run)%>%
    prune_taxa(taxa_sums(.) > 0, .)
  identical(sample_data(gen.glom.diet)$Run,metadata$Run) #TRUE
  gen.glom.diet #1096 taxa and 135 samples
  
  kolor = c("darkseagreen", "dodgerblue", "springgreen4", "lightpink2", "mediumpurple4", "orange","magenta", "yellow","blue","orangered3","tan3","mediumpurple1","gray70",
            "khaki3","darkgoldenrod1","goldenrod1","gray90","gray90","gray90","gray90","gray90","gray90","gray90","gray90")

  #Song birds 3 diet groups (n=15,15,15)
    sampledf <- data.frame(sample_data(gen.glom.diet))
    table(data.frame(sample_data(gen.glom.diet)$Diet.simple.2))
      # flesh flesh_NYUAD   herbivore   piscivore 
      #    15          29          46          45 
    diagdds = phyloseq_to_deseq2(gen.glom.diet, ~ Diet.simple.2)
    set.seed(seed)
    diagdds = DESeq(diagdds, fitType = c("parametric"), sfType="poscounts")
    
    res = results(diagdds, cooksCutoff = FALSE) 
    resultsNames(diagdds)
    #res.hvp <- results(diagdds, contrast=c("Diet.simple.2", "herbivore", "piscivore"),cooksCutoff = FALSE)
    
    hist(res$pvalue)  #p values are not uniform
    alpha = 1
    sigtab = res[which(res$padj < alpha), ]
    sigtab = cbind(as(sigtab, "data.frame"), as(tax_table(gen.glom.diet)[rownames(sigtab), ], "matrix"))
    sigtab = sigtab[order(-abs(sigtab$log2FoldChange),sigtab$padj),]
    head(sigtab)
    dim(sigtab) #349 12
    sigtab$ASV=row.names(sigtab)
    names(sigtab)
    sigtab.all=data.frame(sigtab)
    
    pdf(paste(output_path,"DESeq.song.birds.diet.genus.test.pdf",sep="/"),6,4)
      print(ggplot(sigtab.all, aes(log2FoldChange, -log10(padj), fill=Phylum)) +
        geom_point(size=2,color="black",shape=21, alpha=0.9) + scale_fill_manual(values=kolor) +
        geom_vline(xintercept = -2, lty=3, color="red") + geom_vline(xintercept = 2, lty=3, color="red") +
        geom_hline(yintercept = -log10(0.01), lty=3, color="red") +
        theme_bw() + theme(panel.border = element_blank(), panel.grid.major = element_blank(),
                           panel.grid.minor = element_blank(), axis.line = element_line(colour = "black")) +
        theme(axis.text.x = element_text(angle = -90, hjust = 0, vjust=0.5)))
    dev.off()
    write.csv(sigtab.all, file = paste(output_path,"DESeq.song.birds.diet.genus.test.csv",sep="/"), row.names = FALSE)
    
  names(sigtab.all);dim(sigtab.all)
  mer=subset(sigtab.all,abs(sigtab.all$log2FoldChange)>2 & sigtab.all$padj<0.01)
  mer2=mer[order(abs(mer$log2FoldChange), mer$padj),]
  dim(mer2);names(mer2) #61 13
  unique(length(mer2$ASV))
  
# plot heatmap 
  pshm <- prune_taxa(as.character(mer2$ASV),gen.glom.diet)
  pshm <- prune_samples(sample_sums(pshm) > 0, pshm)
  pshm #61 taxa and 135 samples
  pshm.ra = transform_sample_counts(pshm, function(x){x / sum(x)})
  #View(otu_table(pshm.ra))
  
  pshmlog <- transform_sample_counts(pshm.ra, function(x) log(1e-10 + x))
  print(pshmlog) #61 taxa and 135 samples
  
  table(sample_data(pshm.ra)$Diet.simple.2)
      # flesh flesh_NYUAD   herbivore   piscivore 
      #    15          29          46          45 
  
  df1 <- data.frame(tax_table(pshmlog))
  df1$index=1:dim(df1)[1]
  dim(df1) #61  7
  head(df1)
  df1$ASV <- paste(df1$index,df1$Phylum,df1$Family,df1$Genus,sep="/")
  df1 <- subset(df1,select=ASV)
  df1
  
  identical(row.names(df1),taxa_names(pshmlog))
  taxa_names(pshmlog) <- df1$ASV
   
  otudf=data.frame(otu_table(pshmlog)) #removed t()
  class(otudf)
  otudf[1:5,1:5]
  row.names(otudf)=paste(sample_data(pshm.ra)$Diet.simple.2,sample_data(pshm.ra)$Run,sep="_")
  otudf=otudf[order(rownames(otudf)),]
  otudf[1:5,1:5]
  
  library(gplots)
  otudf.sc <- data.matrix(otudf)
  #my_palette <- colorRampPalette(c("red","yellow","navy"))(n = 5)
  my_palette <- c("red3","tomato","salmon","white","darkseagreen1","palegreen","darkgreen")
  
  mycolors <- c("red","cyan","green","blue")
  table(sample_data(pshm.ra)$Diet.simple.2)
  group_cols=c(rep(mycolors[1],15),rep(mycolors[2],29),rep(mycolors[3],46),rep(mycolors[4],45))
  
  pdf(paste(output_path,"Abundance.DESeq.Heatmap.song.birds.falcons.diet.ordered.scaled.genus.deseq.test.pdf",sep="/"),10,8)
    heatmap.2(otudf.sc, scale = "column",
            key = TRUE,keysize = 1.5,
            margin=c(12,7),
            cexRow=0.5,cexCol=0.5,
            xlab="", ylab= "",main="",
            density.info="none",
            trace="none",
            col=my_palette,
            colRow=group_cols)  
  dev.off()
  
  write.csv(otudf.sc,"deseq.heatmap.song.birds.falcons.diet.genus.deseq.test.csv")
  
  
  deseq.52 <- read.csv(paste(output_path,"DESeq.song.birds.diet.genus.2.csv",sep="/"))
  deseq.52 <- subset(deseq.52,abs(deseq.52$log2FoldChange)>2 & deseq.52$padj<0.01)
  head(deseq.52)
  dim(deseq.52) #52 13
  
  deseq.61 <- read.csv(paste(output_path,"DESeq.song.birds.diet.genus.test.csv",sep="/"))
  deseq.61 <- subset(deseq.61,abs(deseq.61$log2FoldChange)>2 & deseq.61$padj<0.01)
  head(deseq.61)
  dim(deseq.61) #61 13
  
  intersect(deseq.52$ASV,deseq.61$ASV) #29
  intersect(deseq.52$Genus,deseq.61$Genus)
# [1] "Ruminococcaceae_UCG-008"     "Arcobacter"                  "Aeromonas"                   "Varibaculum"                 "Fournierella"                "Paludibacter"               
# [7] "Prevotellaceae_Ga6A1_group"  "Giesbergeria"                "Alkanindiges"                "Deinococcus"                 "Phascolarctobacterium"       NA                           
# [13] "Psychrobacillus"             "Clostridium_sensu_stricto_2" "Rhodobacter"                 "Caryophanon"                 "Sanguibacter"                "Catellicoccus"              
# [19] "Lactococcus"                 "Brevundimonas"               "Rothia"                      "Hymenobacter"                "Streptococcus"               "Peptostreptococcus"         
# [25] "Weissella"                   "Pseudomonas"                 "Clostridium_sensu_stricto_1"
```

### Supervised learning (ScientificOrder) (Genus) (Intelligently selecting groups)
```{r, echo=TRUE}
  gen.glom=readRDS(paste(input_path,"9.phyloseq.song.birds.falcons.cln.pruned.tree.genus.rds",sep="/"))
  gen.glom #1362 taxa and 665 samples
  
# visualizing groups with bray-curtis
# adding Clade info
  metadata <- data.frame(sample_data(gen.glom))
  dim(metadata) #665  39
  
  metadata <- subset(metadata, ScientificOrder %in% c("Accipitriformes","Anseriformes","Apterygiformes","Falconiformes","Galliformes",
                                                    "Psittaciformes","Rheiformes","Struthioniformes","Tinamiformes"))
  table(metadata$ScientificOrder)
  
  metadata$Group <- paste(metadata$ScientificOrder,metadata$Study,sep="_")
  table(metadata$Group)
  
  metadata$Group[metadata$Group %in% c("Apterygiformes_Song","Rheiformes_Song","Struthioniformes_Song","Tinamiformes_Song")] <- "1.Palaeognathae"
  metadata$Group[metadata$Group %in% c("Anseriformes_Song","Galliformes_Song")] <- "2.Galloanserae"
  metadata$Group[metadata$Group == "Accipitriformes_Song"] <- "3.BirdsofPrey"
  metadata$Group[metadata$Group == "Psittaciformes_Song"] <- "4.Parrots"
  metadata$Group[metadata$Group == "Falconiformes_NYUADFalcons"] <- "6.NYUADFalcons"
  metadata$Group[metadata$Group == "Falconiformes_Song"] <- "5.Falcons"
  
  table(metadata$Group)
  
  gen.glom.2 <- gen.glom %>%
    subset_samples(Run %in% metadata$Run)%>%
    prune_taxa(taxa_sums(.) > 0, .)
  identical(sample_data(gen.glom.2)$Run,metadata$Run)
  sample_data(gen.glom.2) <- metadata
  gen.glom.2 #1066 taxa and 174 samples

# log transform the raw count data
  pslog <- transform_sample_counts(gen.glom.2, function(x) log(1 + x))
  print(pslog)
                                   
# calculate Bray-Curtis distance
  set.seed(seed)
  bcdist = phyloseq::distance(pslog, method="bray",normalized=TRUE, parallel=TRUE,fast=TRUE) 
  pcoa <- ordinate(pslog, method = "MDS", distance = bcdist)
  evals <- pcoa$values$Eigenvalues
  
  sample_data(pslog)$PCoA1=pcoa$vectors[,1]
  sample_data(pslog)$PCoA2=pcoa$vectors[,2]
  sample_data(pslog)$PCoA3=pcoa$vectors[,3]

  sampledf=data.frame(sample_data(pslog))
  head(sampledf)

  table(sampledf$Group)
  levels.group <- levels(factor(sampledf$Group))
  color.group <- setNames(c("red4","red", "blue", "lightgreen", "dodgerblue", "dodgerblue"),levels.group)
  color.group
  
  pdf(paste(output_path,"PCoA1&2.bray.song.birds.falcons.group.ellipses.genus.pdf",sep="/"),6,4)
    ggplot(sampledf,aes(PCoA1,PCoA2,color=Group,shape=Study)) +
      geom_point(size=2.5,alpha=0.7) + xlab("PCo1") + ylab("PCo2") + scale_color_manual(values=color.group) +
      scale_shape_manual(values=c(17,16)) + stat_ellipse(linetype = 2) +
      geom_hline(yintercept =0,lty=3) + geom_vline(xintercept =0,lty=3) +
      coord_fixed(sqrt(evals[2] / evals[1])) + theme_classic()
  dev.off()
  
  sampledf2 <- sampledf[sampledf$Group != "5.Falcons",]
  set.seed(seed)
  shapiro.test(sampledf2$PCoA1) # p-value = 1.041e-06
  set.seed(seed)
  kruskal.test(sampledf2$PCoA1~sampledf2$Group) # p-value < 2.2e-16
  set.seed(seed)
  dunn.test(sampledf2$PCoA1,sampledf2$Group, method="bh") 
  
  pdf(paste(output_path,"PCoA1&2.bray.song.birds.falcons.group.pruned.names.genus.new.pdf",sep="/"),20,15)
    ggplot(sampledf,aes(PCoA1,PCoA2,color=Group,shape=Study, label=Run)) +
      geom_point(size=1,alpha=0.7) + xlab("PCo1") + ylab("PCo2") + scale_color_manual(values=color.group) +
      scale_shape_manual(values=c(17,16)) + geom_text() +
      geom_hline(yintercept =0,lty=3) + geom_vline(xintercept =0,lty=3) +
      coord_fixed(sqrt(evals[2] / evals[1])) + theme_classic()
  dev.off()
  
  
  sampledf=data.frame(sample_data(pslog))
  
  sampledf$Label <- "Test"
  
  OWB <- c("ERR3672658", "ERR3672659","ERR3672645","ERR3673910","ERR3673490","ERR3685140","ERR3673343","ERR3673167","ERR3673454","ERR3673583","ERR3673466")
  sampledf$Label[sampledf$Run %in% OWB] <- "Train"
  DOM <- c("ERR3673505","ERR3673506","ERR3673509","ERR3673565","ERR3672777","ERR3673243","ERR3673154","ERR3673216","ERR3673589","ERR3673250","ERR3672657")
  sampledf$Label[sampledf$Run %in% DOM] <- "Train"
  PARR <- c("ERR3672701","ERR3685270", "ERR3673536", "ERR3672706", "ERR3672820","ERR3673521","ERR3673581","ERR3673639","ERR3673533","ERR3673592","ERR3673653")
  sampledf$Label[sampledf$Run %in% PARR] <- "Train"
  BOP <- c("ERR3672804","ERR3674261","ERR3672779","ERR3674262","ERR3672762","ERR3672786","ERR3674097","ERR3672734","ERR3672787","ERR3674052","ERR3672730")
  sampledf$Label[sampledf$Run %in% BOP] <- "Train"
  
  table(sampledf$Label)
  
  table(sampledf$Group)
  sampledf$Group[sampledf$ScientificName=="Falco rusticolus" | 
                        sampledf$ScientificName=="Falco cherrug" | 
                        sampledf$ScientificName=="Falco pelegrinoides" |
                        sampledf$ScientificName=="Falco peregrinus"] <- "6.NYUADFalconsPureBreed"
  table(sampledf$Group)
  sampledf$Group[sampledf$ScientificName=="Falco chicquera-biarmicus" | 
                        sampledf$ScientificName=="Falco chicquera-peregrinus" |
                        sampledf$ScientificName=="Falco rusticolus-cherrug" |
                        sampledf$ScientificName=="Falco rusticolus-peregrinus" |
                        sampledf$ScientificName=="NM"] <- "7.NYUADFalconsHybrid"
  table(sampledf$Group)
  
# Random Forest with 4 clades (balanced n=11)
  #####
  ps.rf.picked <- gen.glom %>%
    subset_samples(Run %in% sampledf$Run)%>%
    prune_taxa(taxa_sums(.) > 0, .)
  sample_data(ps.rf.picked) <- sampledf
  ps.rf.picked #1066 taxa and 174 samples
  
# prepare data for random forest with 4 clades (balanced n=11)
  pslog <- transform_sample_counts(ps.rf.picked, function(x) log(1 + x))
  pslog #1066 taxa and 174 samples
  head(sample_data(pslog))
  table(sample_data(pslog)$Group) #7 groups with falcons
  
  library(caTools)
  library(tibble)
# prepare the data
  pslog.train <- pslog %>%
    subset_samples(Label == "Train")
  pslog.train #1066 taxa and 44 samples
  
  pslog.test <- pslog %>%
    subset_samples(Label == "Test")
  pslog.test #1066 taxa and 130 samples
  
  dataMatrixTrain <- data.frame(var = factor(sample_data(pslog.train)$Group), otu_table(pslog.train))
  head(rownames(dataMatrixTrain))
  dim(dataMatrixTrain) #44 1067
  table(dataMatrixTrain$var)
  
  dataMatrixTest <- data.frame(var = factor(sample_data(pslog.test)$Group), otu_table(pslog.test))
  head(rownames(dataMatrixTest))
  dim(dataMatrixTest) #130 1067
  table(dataMatrixTest$var)
  
  SongFalcons <- dataMatrixTest[dataMatrixTest$ var == "5.Falcons",] #Seperating SongFalcons to combine with testing matrix
  dim(SongFalcons) #3 1067
  SongFalcons$var <- droplevels(SongFalcons$var)
  
  NYUADFalconsPure <- dataMatrixTest[dataMatrixTest$ var == "6.NYUADFalconsPureBreed",] #Seperating NYUDFalconsPureBreeds
  dim(NYUADFalconsPure) #11 1067
  NYUADFalconsPure$var <- droplevels(NYUADFalconsPure$var)
  
  NYUADFalconsHybrid <- dataMatrixTest[dataMatrixTest$ var == "7.NYUADFalconsHybrid",] #Seperating NYUDFalconsHybrid
  dim(NYUADFalconsHybrid) #18 1067
  NYUADFalconsHybrid$var <- droplevels(NYUADFalconsHybrid$var)
  
  table(dataMatrixTest$var)
  dim(dataMatrixTest)
  dataMatrixTest <- dataMatrixTest[dataMatrixTest$var %in% c("1.Palaeognathae","2.Galloanserae","3.BirdsofPrey","4.Parrots"),]
  dim(dataMatrixTest)
  table(dataMatrixTest$var)
  dataMatrixTest$var <- droplevels(dataMatrixTest$var)
  table(dataMatrixTest$var)
  
  table(dataMatrixTrain$var)
  table(dataMatrixTest$var)

# run randomForest with repeated cross validation (5X CV times 3) 
  control <- trainControl(method="repeatedcv", number=5, repeats=3,
                          search="random")
  set.seed(seed)
  mtry <- sqrt(ncol(dataMatrixTrain)-1)
  rf_train <- train(var~., data=dataMatrixTrain, method="rf", metric="Accuracy",
                     tuneLength=15, trControl=control)
  print(rf_train)
  plot(rf_train)
  rf_train$finalModel 
  # No. of variables tried at each split: 145
  # 
  #         OOB estimate of  error rate: 11.36%
  # Confusion matrix:
  #                   BirdsofPrey DomesticatedBirds OldWorldBirds Parrots class.error
  # BirdsofPrey                10                 0             0       1  0.09090909
  # DomesticatedBirds           0                 9             0       2  0.18181818
  # OldWorldBirds               0                 2             9       0  0.18181818
  # Parrots                     0                 0             0      11  0.00000000

  head(names(dataMatrixTest[,-1]))
  rf_pred <- predict(rf_train, dataMatrixTest[,-1])
  confusionMatrix(rf_pred, as.factor(dataMatrixTest$var)) #
  # Confusion Matrix and Statistics
  # 
  #                    Reference
  # Prediction          BirdsofPrey DomesticatedBirds OldWorldBirds Parrots
  #   BirdsofPrey                 4                 4             1       0
  #   DomesticatedBirds           0                27             1       6
  #   OldWorldBirds               0                 5             6       2
  #   Parrots                     0                10             1      31
  # 
  # Overall Statistics
  #                                          
  #                Accuracy : 0.6939 
  #                 95% CI : (0.5926, 0.783)

  #rf_train$finalModel$predicted
  
  Test.song.falcons <- rbind(dataMatrixTest, SongFalcons)
  head(names(Test.song.falcons[,-1]))
  rf_pred <- predict(rf_train, Test.song.falcons[,-1])
  confusionMatrix(rf_pred, as.factor(Test.song.falcons$var)) #all 3 songfalcons classified as birds of prey
  
  Test.NYUADFalconsPure <- rbind(dataMatrixTest, NYUADFalconsPure)
  head(names(Test.NYUADFalconsPure[,-1]))
  rf_pred <- predict(rf_train, Test.NYUADFalconsPure[,-1])
  confusionMatrix(rf_pred, as.factor(Test.NYUADFalconsPure$var)) #all 11 pure breed nyuad falcons classified as birds of prey
  
  Test.NYUADFalconsHybrid <- rbind(dataMatrixTest, NYUADFalconsHybrid)
  head(names(Test.NYUADFalconsHybrid[,-1]))
  rf_pred <- predict(rf_train, Test.NYUADFalconsHybrid[,-1])
  confusionMatrix(rf_pred, as.factor(Test.NYUADFalconsHybrid$var)) #all 18 hybrid nyuad falcons classified as birds of prey
  
  set.seed(seed)
  prediction_for_roc_curve <- predict(rf_train,dataMatrixTest[-1],type="prob")
  classes=levels(factor((dataMatrixTest$var)))
  prediction_for_roc_curve <- predict(rf_train,dataMatrixTest,type="prob")
  
  pdf(paste(output_path,"AUC.diet.phylogeny.song.birds.falcons.genus.pdf",sep="/"),5,5)
    for (i in 1:4){
    # Define which observations belong to class[i]
    true_values <- ifelse(dataMatrixTest$var==classes[i],1,0)
    
    # Assess the performance of classifier for class[i]
    pred <- prediction(prediction_for_roc_curve[,i],true_values)
    perf <- performance(pred, "tpr", "fpr")
    if (i==1){
       plot(perf,col=c("red4","red","purple","lightgreen")[i]) 
   }
   else{
       plot(perf,col=c("red4","red","purple","lightgreen")[i],add=TRUE) 
   }
   # Calculate the AUC and print it to screen
    auc.perf <- performance(pred, measure = "auc")
    print(auc.perf@y.values)
    }
  dev.off()
  # AUC = 0.87,0.73,0.97,0.85
  #####
  
  metadata <- read.csv(file.path(input_path,"song.birds.falcons.rf.test.balloon.new.csv"), header=T, row.names=1)
  
  size <- metadata$Total
  metadata$Total <- c()

  scale <- as.numeric(c(metadata[1,]/size[1],metadata[2,]/size[2],metadata[3,]/size[3],metadata[4,]/size[4],metadata[5,]/size[5],
                 metadata[6,]/size[6],metadata[7,]/size[7]))
  
  pdf(paste(output_path,"Rf.balloon.clade.song.birds.falcons.pdf",sep="/"),9,5)  
    ggballoonplot(t(metadata), fill = "value",size=scale*20)+
      scale_fill_viridis_c(option = "C") + geom_text(aes(label=round(scale,digits=2))) +
      theme(axis.text.x=element_text(size=15),axis.text.y=element_text(size=15))
  dev.off()
  
  
  
  size <- cst5$Total
  cst5$Total <- c()

  scale <- as.numeric(c(cst5[1,]/size[1],cst5[2,]/size[2],cst5[3,]/size[3],cst5[4,]/size[4],cst5[5,]/size[5],
                 cst5[6,]/size[6],cst5[7,]/size[7],cst5[8,]/size[8],cst5[9,]/size[9],cst5[10,]/size[10]))
  
  pdf(paste(output_path,"PAM.k.5.bray.clade.song.birds.baloon.balanced.genus.pdf",sep="/"),7,5)  
    ggballoonplot(t(cst5), fill = "value",size=scale*9)+
      scale_fill_viridis_c(option = "C") + geom_text(aes(label=round(scale,digits=2),vjust=2.5,hjust=-0.1)) +
      theme(axis.text.x=element_text(size=15),axis.text.y=element_text(size=20))
  dev.off()
```
##########################################################################
