# Supplementary material for: Falcon gut microbiota is shaped by diet and enriched in Salmonella
Source: PLoS One. 2024 Jan 30;19(1):e0293895. doi: 10.1371/journal.pone.0293895 (PMC10826950; doi:10.1371/journal.pone.0293895)
Supplement: S2 File — (ZIP) [file pone.0293895.s012.zip › 16SNYUADFalcons.Rmd]

---
title: "16SNYUADFalcons"
author: "Aashish/Anique"
date: '2022-06-07'
output: html_document
editor_options: 
  chunk_output_type: console
---

# phyloseq object created by Anique Ahmad

##SET WORKING DIRECTORY
```{r, echo=TRUE}
seed=19470815
set.seed(seed)
my_dir =  c("/Users/aa5506/Desktop/falcon.microbiome.20220321/");
setwd(my_dir)
getwd()
input_path=   paste(my_dir,"input_path",sep="")
output_path = paste(my_dir,"results_20220321",sep="")
```
## Load libraries
```{r, echo=TRUE}
#libraries are best installed using BiocManager. If you do not have one, install it first
# if (!requireNamespace("BiocManager"))
#    install.packages("BiocManager")

#once BiocManager has been installed, insall necessary packages
  # BiocManager::install(c("dada2","ggplot2","gridExtra","phyloseq","plyr","dplyr","reshape2","ggrepel","vegan","DESeq2","randomcoloR","Rmisc","PMCMR","lme4","randomForest","ROCR","verification","qvalue","caret","e1071","caTools","rpart","ggridges","gplots","dunn.test","phangorn","ggpubr","DECIPHER"))

library("dada2");packageVersion("dada2");#citation("dada2")
library("ggplot2");packageVersion("ggplot2");#citation("ggplot2")
library("gridExtra");packageVersion("gridExtra");#citation("gridExtra")
library("phyloseq");packageVersion("phyloseq");#citation("phyloseq")
library("plyr");packageVersion("plyr");#citation("plyr")
library("dplyr");packageVersion("dplyr");#citation("dplyr")
library("reshape2");packageVersion("reshape2");#citation("reshape2")
library("ggrepel");packageVersion("ggrepel");#citation("ggrepel")
library("vegan");packageVersion("vegan");#citation("vegan")
library("DESeq2");packageVersion("DESeq2");#citation("DESeq2")
library("randomcoloR");packageVersion("randomcoloR");#citation("randomcoloR")
library("Rmisc");packageVersion("Rmisc");#citation("Rmisc")
library("PMCMR");packageVersion("PMCMR");#citation("PMCMR")
library("nlme");packageVersion("nlme");#citation("nlme")
library("lme4");packageVersion("lme4");#citation("lme4")
library("randomForest");packageVersion("randomForest");#citation("randomForest")
library("ROCR");packageVersion("ROCR");#citation("ROCR")
library("verification");packageVersion("verification");#citation("verification")
library("qvalue");packageVersion("qvalue");#citation("qvalue")
library("caret");packageVersion("caret");#citation("caret")
library("e1071");packageVersion("e1071");#citation("e1071")
library("caTools");packageVersion("caTools");#citation("caTools")
library("rpart");packageVersion("rpart");#citation("rpart")
library("ggridges");packageVersion("ggridges");#citation("ggridges")
library("gplots");packageVersion("gplots");#citation("gplots")
library("dunn.test");packageVersion("dunn.test");#citation("dunn.test")
library("stringr");packageVersion("stringr");#citation("stringr")
library("ggpubr");packageVersion("ggpubr");#citation("ggpubr")
library("grid");packageVersion("grid")
library("grDevices");packageVersion("grDevices")
library("stringi");packageVersion("stringi")
library("caTools");packageVersion("caTools")
library("tibble");packageVersion("tibble")
library("cluster");packageVersion("cluster")
library("kimisc");packageVersion("kimisc")
library("DECIPHER");packageVersion("DECIPHER")


#library("");packageVersion("");citation("")
```
## Necessary functions
```{r, echo=TRUE}
# sequencing depths
  sample_coverage<-function(phyloseqobj){
    xx = data.frame(nreads = sample_sums(phyloseqobj), 
                    sorted = 1:nsamples(phyloseqobj),
                    type = "Samples")
    xx$SampleID=rownames(xx)
    xx = xx[order(xx$nreads),]
    print(paste("coverage summary: "));print(summary(xx$nreads))
    print(paste("total reads = ",sum(xx$nreads),sep=""))
    print(paste("stdev = ",sd(xx$nreads),sep=""))
    #return(xx)
  }

# compute alpha diversity
  compute_alphadiv<-function(phyloseqobj,trials,rarefaction_depth){
    min_lib= rarefaction_depth
    nsamp = nsamples(phyloseqobj)
    trials = trials
   
    richness <- matrix(nrow = nsamp, ncol = trials)
    row.names(richness) <- sample_names(phyloseqobj)
    
    evennessF <- matrix(nrow = nsamp, ncol = trials)
    row.names(evennessF) <- sample_names(phyloseqobj)
    
    evennessS <- matrix(nrow = nsamp, ncol = trials)
    row.names(evennessS) <- sample_names(phyloseqobj)
    
    evennessI <- matrix(nrow = nsamp, ncol = trials)
    row.names(evennessI) <- sample_names(phyloseqobj)
  
    set.seed(007)
    for (i in 1:trials) {
      # Subsample
      r <- rarefy_even_depth(phyloseqobj, sample.size = min_lib, verbose = FALSE, replace = TRUE)
      
      # Calculate richness
      rich <- as.numeric(as.matrix(estimate_richness(r, measures = "Observed")))
      richness[ ,i] <- rich
      
      # Calculate evenness Shannon
      evenS <- as.numeric(as.matrix(estimate_richness(r, measures = "Shannon")))
      evennessS[ ,i] <- evenS
      }
  
    SampleID <- row.names(richness)
    mean <- apply(richness, 1, mean)
    sd <- apply(richness, 1, sd)
    measure <- rep("Richness", nsamp)
    rich_stats <- data.frame(SampleID, mean, sd, measure)
  
    SampleID <- row.names(evennessS)
    mean <- apply(evennessS, 1, mean)
    sd <- apply(evennessS, 1, sd)
    measure <- rep("Shannon", nsamp)
    even_statsS <- data.frame(SampleID, mean, sd, measure)
  
    alpha <- rbind(rich_stats, even_statsS)
  
    s <- data.frame(sample_data(phyloseqobj))
    alphadiv <- merge(alpha, s, by.x=c("SampleID"), by.y=c("Run"))
    # adding by.y=c("Run) fixes Error in fix.by(by.y, y) : 'by' must specify a uniquely valid column
    alphadiv$rarefaction=rep(min_lib,dim(alphadiv)[1])
    return(alphadiv)
 }
   
# Abundance plot
  plot_abundance = function(physeq, mapvar, Facet="Phylum", Color="Phylum"){
    mphyseq = psmelt(physeq)
    mphyseq <- subset(mphyseq, Abundance > 0)
    ggplot(data = mphyseq, mapping = aes_string(x = mapvar, y = "Abundance", color = Color, fill = Color)) +
      geom_violin(fill = NA) + geom_point(size = 1, alpha = 0.3, position = position_jitter(width = 0.3)) +
      geom_point(colour = "#454849", shape=21, alpha=0.5) +
      facet_wrap(facets = Facet) + scale_y_log10() +
      theme(legend.position="none") + theme(axis.text.x = element_text(angle = 90, hjust = 1))
  }

# Standard error calculation
  st.err <- function(x) {
    sd(x)/sqrt(length(x))
     }

# PAM clustering
  pamPCoA = function(x, k) {
    list(cluster = pam(x[,1:2], k, cluster.only = TRUE))
}

# Random Forest 
  runRF<-function(dataMatrix,iterations,treestart){
  rf=c()
  ntree=c()
  err=c()
  j=treestart;
  print("Running random forest classifier with starting number of trees = ")
  print(j)
  for(i in 1:iterations){
    xx=randomForest(pop ~ ., data = dataMatrix, ntree=j, importance=TRUE)
    ntree[i]=xx$ntree
    err[i]=mean(xx$err.rate[,1])
    dfrf=cbind(xx$confusion,ntree[i],err[i])
    rf=rbind(rf,dfrf)
    j=j+50
  }
  df=as.data.frame(cbind(ntree,err))
  plot(df$ntree,df$err, type="p")
  return(rf)
}

# rename taxa  
  rename.taxa<-function(taxatable){
    # subset taxa with known genus
    genus.kwn=taxatable[!is.na(taxatable$Genus),]
    # subset taxa with unknown genus but known family and relabel genus
    genus.unk=taxatable[is.na(taxatable$Genus),]
    if (dim(genus.unk)[1] > 0) {
      family.kwn=genus.unk[!is.na(genus.unk$Family),]
        if (dim(family.kwn)[1] > 0) {family.kwn$Genus=paste(family.kwn$Family,"g__unk",sep=".")}
      family.unk=genus.unk[is.na(genus.unk$Family),]
      }
    # subset taxa with unknown family but known order and relabel genus  
    if (dim(family.unk)[1] > 0) {
    	order.kwn=family.unk[!is.na(family.unk$Order),]
          if (dim(order.kwn)[1] > 0) {order.kwn$Genus=paste(order.kwn$Order,"f__unk",sep=".")}
      order.unk=family.unk[is.na(family.unk$Order),]
    } 
    # subset taxa with unknown order but known class and relabel genus
    if (dim(order.unk)[1] > 0) {
      class.kwn=order.unk[!is.na(order.unk$Class),]
        if (dim(class.kwn)[1] > 0) {class.kwn$Genus=paste(class.kwn$Class,"o__unk",sep=".")}
      class.unk=order.unk[is.na(order.unk$Class),]
    }
    # subset taxa with unknown class and relabel genus
    if (dim(class.unk)[1] > 0) {class.unk$Genus=paste(class.unk$Phylum,"c__unk",sep=".")}
  
    # create final table
    taxtable2=rbind(genus.kwn,family.kwn,order.kwn,class.kwn,class.unk)
  return(taxtable2)
  }
  
# function to get color labels in dendrogram
colLab <- function(n) {
    if (is.leaf(n)) {
        a <- attributes(n)
        labCol <- labelColors[clusMember[which(names(clusMember) == a$label)]]
        attr(n, "nodePar") <- c(a$nodePar, lab.col = labCol)
    }
    n
}
```


##################################
###       NYAUD FALCONS        ###
##################################
## read raw phyloseq object with duplicates
```{r, echo=TRUE}
  ps.raw=readRDS(paste(input_path,"0.phyloseq.song.animals.falcons.metadata.rds",sep="/"))
  print(ps.raw) #293164 taxa and 2440 samples (with duplicates)
  table(sample_data(ps.raw)$Study)
  #NYUADFalcons         Song 
  #       41         2399 
  
  ps.raw <- ps.raw %>%
    subset_samples(Study =="NYUADFalcons") %>%
    prune_taxa(taxa_sums(.) > 0, .)
  ps.raw #843 taxa and 41 samples
  table(sample_data(ps.raw)$Study)
  #NYUADFalcons 
  #41
  sample_coverage(ps.raw)
``` 
## Look at duplicates (some duplicates cluster together, some do not)
```{r, echo=TRUE}
  print(ps.raw)

  filter <- phyloseq::genefilter_sample(ps.raw,
                                        filterfun_sample(function(x) x > 2), 
                                        A = 5)
  tmp <- prune_taxa(filter, ps.raw)
  ps1 = subset_taxa(tmp, !is.na(Phylum) & Phylum != "Euglenozoa" & Phylum != "Vertebrata")
  print(ps1)
  
  sample_coverage(ps1)
  print(ps1)
  
  ps.cln <- ps1
  
#Add more detailed metadata
  df1 <- read.csv(file.path(input_path,"NYUAD.falcons.csv"), header=T, row.names=1)
  df2 <- data.frame(sample_data(ps.cln))
  df2$index=1:dim(df2)[1]
  dim(df1) #41  5
  dim(df2) #41 29
  
  length(intersect(df1$SampleID, df2$Run)) #41
  identical(df1$Run, df2$SampleID) #TRUE
  
  mer=merge(df1,df2,by.x=c("SampleID"), by.y=c("Run"), all.y=TRUE)
  mer=mer[order(mer$index),]
  dim(mer)
  mer$Run <- mer$SampleID
  row.names(mer)=mer$SampleID
  mer$index=c()
  head(mer)
  sample_data(ps.cln)=mer
  
  ps.cln <- prune_samples(sample_sums(ps.cln) > 10000, ps.cln) #removes 1 sample with 1 read (F2, 18.1AUH3geFagYospG)
  ps.cln
  sample_coverage(ps.cln)
  
  
  seqtab=data.frame(row.names(tax_table(ps.cln)))
  seqtab$abundance=c("1")
  colnames(seqtab)=c("sequence","abundance")
  head(seqtab)

  seqs <- getSequences(seqtab)
  names(seqs) <- seqs # This propagates to the tip labels of the tree
  #mult <- msa(seqs, method="ClustalW", type="dna", order="input")
  #phang.align <- as.phyDat(mult, type="DNA", names=getSequence(seqtab))

  alignment <- AlignSeqs(DNAStringSet(seqs), anchor=NA)

  #BiocManager::install(c("phangorn"))
  library("phangorn") 

  phang.align <- phyDat(as(alignment, "matrix"), type="DNA")
  dm <- dist.ml(phang.align)
  treeNJ <- NJ(dm) 
  fit = pml(treeNJ, data=phang.align)

  fitGTR <- update(fit, k=4, inv=0.2)
  fitGTR <- optim.pml(fitGTR, model="GTR", optInv=TRUE, optGamma=TRUE,
                       rearrangement = "stochastic", control = pml.control(trace = 0))
  detach("package:phangorn", unload=TRUE)

  print(ps.cln)
  tax  = tax_table(ps.cln)
  otu  = otu_table(ps.cln)
  sam  = sample_data(ps.cln)
  
  ps.cln <- phyloseq(tax_table(tax), 
                 sample_data(sam), 
                 otu_table(otu, taxa_are_rows = FALSE),
                 phy_tree(fitGTR$tree))
  ps.cln
  rank_names(ps.cln)
  
  saveRDS(ps.cln,paste(input_path,"2.9.phyloseq.falcons.dups.metadata.cln",sep="/"))
  
  pslog <- transform_sample_counts(ps.cln, function(x) log(1 + x))
  print(pslog)
                                   
# calculate weighted unifrac distance
  set.seed(seed)
  wufdist = phyloseq::distance(pslog, method="wunifrac",normalized=TRUE, parallel=FALSE,fast=TRUE) 
  pcoa <- ordinate(pslog, method = "MDS", distance = wufdist)
  evals <- pcoa$values$Eigenvalues
  
# proportion of  variance explained by
  evals[1]/sum(evals) #0.3742362
  evals[2]/sum(evals) #0.2037203
  evals[3]/sum(evals) #0.1043266

  sample_data(pslog)$PCoA1=pcoa$vectors[,1]
  sample_data(pslog)$PCoA2=pcoa$vectors[,2]
  sample_data(pslog)$PCoA3=pcoa$vectors[,3]

  sampledf=data.frame(sample_data(pslog))
  head(sampledf)
  
  color.species <- c("darkgreen","firebrick","orange","red","dodgerblue","springgreen","magenta","purple","yellow")
  sampledf$SampleName <- str_extract(sampledf$LibraryName, "\\d+\\.*\\d*")
  sampledf$SampleName
  sampledf$LibraryName
  
# Plot PCoA 1 and 2 of all falcons
  pdf(paste(output_path,"PCoA1&2.wunifrac.falcons.asv.duplicates.pdf",sep="/"),10,6)  
    ggplot(sampledf,aes(PCoA1,PCoA2,color=ScientificName, label=SampleName)) +
      geom_point(size=3) + xlab("PCo1 [37%]") + ylab("PCo2 [20%]") + 
      scale_color_manual(values=color.species) + geom_text(hjust=-0.2,vjust=1.5) + 
      geom_hline(yintercept =0,lty=3) + geom_vline(xintercept =0,lty=3) +
      coord_fixed(sqrt(evals[2] / evals[1])) + theme_classic()
  dev.off()

# Plot PCoA 1 and 3 of all falcons
  pdf(paste(output_path,"PCoA1&3.wunifrac.falcons.asv.duplicates.pdf",sep="/"),10,6)  
    ggplot(sampledf,aes(PCoA1,PCoA3,color=ScientificName, label=SampleName)) +
      geom_point(size=3) + xlab("PCo1 [37%]") + ylab("PCo3 [10%]") + 
      scale_color_manual(values=color.species) + geom_text(hjust=-0.2,vjust=1.5)+
      geom_hline(yintercept =0,lty=3) + geom_vline(xintercept =0,lty=3) +
      coord_fixed(sqrt(evals[2] / evals[1])) + theme_classic()
  dev.off()
  
  
  
  names(sample_data(ps.cln))
  table(sample_data(ps.cln)$BirdNo)
  
  ps.dup <- ps.cln %>%
    subset_samples(BirdNo !="Unique") %>%
    subset_samples(LibraryName != c("3.3DXB1geMagAdspS","3.4DXB1geMagAdspS")) %>%
    prune_taxa(taxa_sums(.) > 0, .)
  ps.dup #144 taxa and 18 samples
  
  table(sample_data(ps.dup)$BirdNo)
  sample_data(ps.dup)$LibraryName
  
  
  pslog <- transform_sample_counts(ps.dup, function(x) log(1 + x))
  print(pslog)
                                   
# calculate weighted unifrac distance
  set.seed(seed)
  wufdist = phyloseq::distance(pslog, method="wunifrac",normalized=TRUE, parallel=FALSE,fast=TRUE) 
  pcoa <- ordinate(pslog, method = "MDS", distance = wufdist)
  evals <- pcoa$values$Eigenvalues
  
# proportion of  variance explained by
  evals[1]/sum(evals) #0.3840459
  evals[2]/sum(evals) #0.2084251
  evals[3]/sum(evals) #0.1383698

  sample_data(pslog)$PCoA1=pcoa$vectors[,1]
  sample_data(pslog)$PCoA2=pcoa$vectors[,2]
  sample_data(pslog)$PCoA3=pcoa$vectors[,3]

  sampledf=data.frame(sample_data(pslog))
  head(sampledf)
  set.seed(seed)
  adonis2(wufdist ~ Age + Sex + ScientificName + Site + BirdNo, 
         data = sampledf, permutations = 9999)
  # adonis2(formula = wufdist ~ Age + Sex + ScientificName + Site + BirdNo, data = sampledf, permutations = 9999)
  #                Df SumOfSqs      R2      F Pr(>F)
  # Age             1 0.017523 0.07665 1.4452 0.1989
  # Sex             2 0.037172 0.16260 1.5328 0.1415
  # ScientificName  4 0.058394 0.25543 1.2039 0.2811
  # Site            1 0.009225 0.04035 0.7608 0.6007
  # BirdNo          1 0.009293 0.04065 0.7664 0.5935
  # Residual        8 0.097005 0.42432              
  # Total          17 0.228612 1.00000
  
  sampledf$SampleName <- str_extract(sampledf$LibraryName, "\\d+\\.*\\d*")
  sampledf$SampleName
  sampledf$LibraryName
  
# Plot PCoA 1 and 2 of all falcons
  pdf(paste(output_path,"PCoA1&2.wunifrac.falcons.asv.duplicates.only.pdf",sep="/"),6,4)  
    ggplot(sampledf,aes(PCoA1,PCoA2,color=BirdNo, label=SampleName)) +
      geom_point(size=1.5) + xlab("PCo1 [38%]") + ylab("PCo2 [21%]") + 
      scale_color_manual(values=c("firebrick","dodgerblue")) + geom_text(hjust=-0.2,vjust=1) + 
      geom_hline(yintercept =0,lty=3) + geom_vline(xintercept =0,lty=3) +
      coord_fixed(sqrt(evals[2] / evals[1])) + theme_classic()
  dev.off()
  
  
  set.seed(seed)
  shapiro.test(sampledf$PCoA1) # normal
  set.seed(seed)
  kruskal.test(PCoA1 ~ BirdNo, data = sampledf) #p-value = 0.6272
  set.seed(seed)
  kruskal.test(PCoA2 ~ BirdNo, data = sampledf) #p-value = 0.7573
  set.seed(seed)
  kruskal.test(PCoA3 ~ BirdNo, data = sampledf) #p-value = 0.03051
  
# Agglomerate to `genus level
  gen.glom =  tax_glom(ps.dup, "Genus", NArm = FALSE)
  print(gen.glom) #98 taxa and 18 samples
  
  pslog <- transform_sample_counts(gen.glom, function(x) log(1 + x))
  print(pslog)
                                   
# calculate weighted unifrac distance
  set.seed(seed)
  wufdist = phyloseq::distance(pslog, method="wunifrac",normalized=TRUE, parallel=FALSE,fast=TRUE) 
  pcoa <- ordinate(pslog, method = "MDS", distance = wufdist)
  evals <- pcoa$values$Eigenvalues
  
# proportion of  variance explained by
  evals[1]/sum(evals) #0.4232861
  evals[2]/sum(evals) #0.1675784
  evals[3]/sum(evals) #0.1358508

  sample_data(pslog)$PCoA1=pcoa$vectors[,1]
  sample_data(pslog)$PCoA2=pcoa$vectors[,2]
  sample_data(pslog)$PCoA3=pcoa$vectors[,3]

  sampledf=data.frame(sample_data(pslog))
  head(sampledf)
  set.seed(seed)
  adonis2(wufdist ~ Age + Sex + ScientificName + Site + BirdNo, 
         data = sampledf, permutations = 9999)
  #   adonis2(formula = wufdist ~ Age + Sex + ScientificName + Site + BirdNo, data = sampledf, permutations = 9999)
  #                Df SumOfSqs      R2      F Pr(>F)
  # Age             1  0.03316 0.07627 1.3935 0.2115
  # Sex             2  0.06524 0.15006 1.3709 0.2070
  # ScientificName  4  0.11388 0.26194 1.1965 0.2931
  # Site            1  0.01330 0.03058 0.5588 0.7787
  # BirdNo          1  0.01883 0.04331 0.7913 0.5745
  # Residual        8  0.19036 0.43785              
  # Total          17  0.43476 1.00000 
  
  sampledf$SampleName <- str_extract(sampledf$LibraryName, "\\d+\\.*\\d*")
  sampledf$SampleName
  sampledf$LibraryName
  
# Plot PCoA 1 and 2 of all falcons
  pdf(paste(output_path,"PCoA1&2.wunifrac.falcons.genus.duplicates.only.pdf",sep="/"),7,6)  
    ggplot(sampledf,aes(PCoA1,PCoA2,color=BirdNo, label=SampleName)) +
      geom_point(size=1.5) + xlab("PCo1 [42%]") + ylab("PCo2 [17%]") + 
      scale_color_manual(values=c("firebrick","dodgerblue")) + geom_text(hjust=-0.2,vjust=1) + 
      geom_hline(yintercept =0,lty=3) + geom_vline(xintercept =0,lty=3) +
      coord_fixed(sqrt(evals[2] / evals[1])) + theme_classic()
  dev.off()
  
  set.seed(seed)
  shapiro.test(sampledf$PCoA1) # normal
  set.seed(seed)
  kruskal.test(PCoA1 ~ BirdNo, data = sampledf) #p-value = 0.5078
  set.seed(seed)
  kruskal.test(PCoA2 ~ BirdNo, data = sampledf) #p-value = 0.1223
  set.seed(seed)
  kruskal.test(PCoA3 ~ BirdNo, data = sampledf) #p-value = 0.6911
  
  
  
  print(ps.dup) #144 taxa and 18 samples
  sample_coverage(ps.dup)
  names(sample_data(ps.dup))
  head(sample_data(ps.dup))
  dim(sample_data(ps.dup)) #18 33
# rarefaction statistics
  xx = data.frame(sample_sums(ps.dup))
  xx$Run=rownames(xx)
  colnames(xx)=c("Coverage","SampleID")
  xx = xx[order(xx$Coverage),]
  min(xx$Coverage)
  depth=2500
  maximm=round(min(xx$Coverage)/depth,0)
  maximm=11

for ( i in 1:maximm){
  # calculate alpha diversity by subsampling at the rarefaction depth 
    rfxn=compute_alphadiv(ps.dup,100,depth)
    head(rfxn)
  # calculate evenness  
    evenness = subset(rfxn, measure=="Shannon")
    evn=evenness$mean/log(dim(otu_table(ps.cln))[2])
    evenness$mean=evn
    evenness$sd=rep("NA",dim(evenness)[1])
    evenness$measure=rep("Evenness",dim(evenness)[1])
    rfxn2=rbind(rfxn,evenness)
    rfxn2=rfxn2[order(rfxn2$SampleID),]
    filename=paste("AlphaDiversity",depth,"txt",sep=".")
    write.table(rfxn2, file = filename,
                append = FALSE, quote = FALSE, sep = "\t", 
                eol = "\n", na = "NA", dec = ".", row.names = FALSE, col.names = TRUE)
  # increase depth by 2500 
    depth=depth+2500
}

# merge the alphadiversity data  
  ad1=read.table("AlphaDiversity.2500.txt", header=TRUE,sep = '\t')
  ad2=read.table("AlphaDiversity.5000.txt", header=TRUE,sep = '\t')
  ad3=read.table("AlphaDiversity.7500.txt", header=TRUE,sep = '\t')
  ad4=read.table("AlphaDiversity.10000.txt", header=TRUE,sep = '\t')
  ad5=read.table("AlphaDiversity.12500.txt", header=TRUE,sep = '\t')
  ad6=read.table("AlphaDiversity.15000.txt", header=TRUE,sep = '\t')
  ad7=read.table("AlphaDiversity.17500.txt", header=TRUE,sep = '\t')
  ad8=read.table("AlphaDiversity.20000.txt", header=TRUE,sep = '\t')
  ad9=read.table("AlphaDiversity.22500.txt", header=TRUE,sep = '\t')
  ad10=read.table("AlphaDiversity.25000.txt", header=TRUE,sep = '\t')
  ad11=read.table("AlphaDiversity.27500.txt", header=TRUE,sep = '\t')

  ad=rbind(ad1,ad2,ad3,ad4,ad5,ad6,ad7,ad8,ad9,ad10,ad11)
  head(ad);tail(ad)
  summary(ad$rarefaction)
  ad2=subset(ad, measure == "Richness" | measure == "Shannon")
  summary(ad2$rarefaction)
  
  write.table(ad2, file = "AlphaDiversity.falcons.dup.2022.08.29.txt", append = FALSE, quote = FALSE, 
            sep = "\t",eol = "\n", na = "NA", dec = ".", row.names = FALSE,
            col.names = TRUE, qmethod = c("escape", "double"),
            fileEncoding = "")
  
# read the concatenated alphadiv file
  ad = read.table(file.path(input_path,"AlphaDiversity.falcons.dup.2022.08.29.txt"),sep="\t", header=TRUE) 
  head(ad);dim(ad)
  summary(ad$rarefaction)  
  
# plot richness (individuals)
  rich=data.frame(subset(ad,measure=="Richness"))
  rich$mean=as.numeric(paste(rich$mean))
  rich$sd=as.numeric(paste(rich$sd))
  rich$rarefaction=as.numeric(paste(rich$rarefaction))
  head(rich);dim(rich)
  table(rich$SampleID,rich$rarefaction)
  
# rarefaction curves by diet
  rich_agg.mean = aggregate(rich$mean, by=list(rich$BirdNo,rich$rarefaction),
                            FUN=mean, na.rm=TRUE)
  rich_agg.sd = aggregate(rich$mean, by=list(rich$BirdNo,rich$rarefaction),
                          FUN=sd, na.rm=TRUE)
  rich_agg.sem = aggregate(rich$mean, by=list(rich$BirdNo,rich$rarefaction),
                                         FUN=st.err)
  
  rich_agg = cbind(rich_agg.mean,rich_agg.sd, rich_agg.sem)
  head(rich_agg)
  rich_agg[,4:5]=c(); rich_agg[,5:6]=c()
  colnames(rich_agg)=c("BirdNo","Rarefaction_depth","mean","sd","se")
  head(rich_agg)
  
  pdf("RarefactionCurves.richness.falcons.dup.pdf", 6,4)
    ggplot(rich_agg, aes(Rarefaction_depth/1000, mean, ymin = mean - se, ymax = mean + se,
                   color = BirdNo)) + scale_color_manual(values=c("firebrick","dodgerblue")) +
      geom_line() + geom_pointrange() + scale_x_continuous(breaks=seq(0,950,100)) +
      ylab("Species Richness") + xlab("Rarefaction depth [in thousands]") + theme_bw() + 
      theme(panel.border = element_blank(), panel.grid.major = element_blank(),
            panel.grid.minor = element_blank(), axis.line = element_line(colour = "black"))
  dev.off()  
  
  head(rich)
  adr=subset(rich, rarefaction==27500)
  head(adr);dim(adr)
  
# non-parametric test
  set.seed(seed)
  kruskal.test(adr$mean~adr$BirdNo) # p = 0.8253
  
# parametric test
  set.seed(seed)
  shapiro.test(adr$mean) # p-value = 0.01777; not normally distributed
  set.seed(seed)
  rich.aov=aov(mean~BirdNo,data=adr)  
  summary(rich.aov) # p-value = 0.954
  
  adr$SampleName <- str_extract(adr$LibraryName, "\\d+\\.*\\d*")
  adr$SampleName
  
# plot violin plots for alpha diversity  
  pdf(paste(output_path,"Species.richness.violinplot.falcons.dup.pdf",sep="/"), 6,4)
    ggplot(adr, aes(BirdNo,mean,fill=BirdNo,label=SampleName),color="black") +
      geom_violin() + scale_fill_manual(values=c("firebrick","dodgerblue")) +
      geom_jitter(width=0.05,shape=21, aes(fill=NULL), color="black") + 
      ylab("Species richness") + xlab("") + geom_text(hjust=-0.2,vjust=1) +
      theme_bw() +  
      theme(panel.border = element_blank(), panel.grid.major = element_blank(),
            panel.grid.minor = element_blank(), axis.line = element_line(colour = "black")) +
      theme(legend.position="none", axis.text.x = element_text(angle = 45, vjust = 1, hjust=1))
  dev.off()
  
  
# plot shannon (individuals)
  shannon=data.frame(subset(ad,measure=="Shannon"))
  shannon$mean=as.numeric(paste(shannon$mean))
  shannon$sd=as.numeric(paste(shannon$sd))
  shannon$rarefaction=as.numeric(paste(shannon$rarefaction))
  head(shannon);dim(shannon)
  table(shannon$SampleID,shannon$rarefaction)
  
  
# rarefaction curves by Diet
  shannon_agg.mean = aggregate(shannon$mean, 
                               by=list(shannon$BirdNo,shannon$rarefaction), 
                               FUN=mean, na.rm=TRUE)
  shannon_agg.sd = aggregate(shannon$mean,
                             by=list(shannon$BirdNo,shannon$rarefaction), 
                             FUN=sd, na.rm=TRUE)
  shannon_agg.sem = aggregate(shannon$mean, by=list(shannon$BirdNo,shannon$rarefaction),
                                         FUN=st.err)
  
  shannon_agg = cbind(shannon_agg.mean,shannon_agg.sd,shannon_agg.sem)
  head(shannon_agg)
  shannon_agg[,4:5]=c(); shannon_agg[,5:6]=c()
  colnames(shannon_agg)=c("BirdNo","Rarefaction_depth","mean","sd","se")
  head(shannon_agg)
  
  pdf("RarefactionCurves.shannon.falcons.dup.pdf", 6,4)
    ggplot(shannon_agg, aes(Rarefaction_depth/1000, mean, ymin = mean - se, ymax = mean + se,
                            colour = BirdNo)) + scale_color_manual(values=c("firebrick","dodgerblue")) +
      geom_line() + geom_pointrange() + scale_x_continuous(breaks=seq(0,1000,100)) +
      ylab("Shannon's Diversity") + xlab("Rarefaction depth [in thousands]") + theme_bw() + 
      theme(panel.border = element_blank(), panel.grid.major = element_blank(),
            panel.grid.minor = element_blank(), axis.line = element_line(colour = "black"))
  dev.off()  

  head(shannon)
  adr=subset(shannon, rarefaction==27500)
  head(adr);dim(adr)
  
  adr$SampleName <- str_extract(adr$LibraryName, "\\d+\\.*\\d*")
  adr$SampleName
  
# non-parametric test
  set.seed(seed)
  kruskal.test(adr$mean~adr$BirdNo) # p = 0.5078
  
# parametric test
  set.seed(seed)
  shapiro.test(adr$mean) # p-value 0.8741
  set.seed(seed)
  rich.aov=aov(mean~BirdNo,data=adr)  
  summary(rich.aov) # p-value = 0.533
  
# plot violin plots for alpha diversity  
  pdf(paste(output_path,"Species.shannon.violinplot.falcons.dup.pdf",sep="/"), 4,4)
    ggplot(adr, aes(BirdNo,mean,fill=BirdNo,label=SampleName),color="black") +
      geom_violin() + scale_fill_manual(values=c("firebrick","dodgerblue")) +
      geom_jitter(width=0.05,shape=21, aes(fill=NULL), color="black") + 
      ylab("Species Shannon") + xlab("") + geom_text(hjust=-0.2,vjust=1) +
      theme_bw() +  
      theme(panel.border = element_blank(), panel.grid.major = element_blank(),
            panel.grid.minor = element_blank(), axis.line = element_line(colour = "black")) +
      theme(legend.position="none", axis.text.x = element_text(angle = 45, vjust = 1, hjust=1))
  dev.off()
```

## read raw phyloseq object without duplicates
```{r, echo=TRUE}
  ps.raw=readRDS(paste(input_path,"0.phyloseq.ahmad.et.al.metadata.rds",sep="/"))
  print(ps.raw) #289951 taxa and 2165 samples (without duplicates)
  table(sample_data(ps.raw)$Study)
  #NYUADFalcons         Song 
  #          30         2135  
  
  ps.raw <- ps.raw %>%
    subset_samples(Study =="NYUADFalcons") %>%
    prune_taxa(taxa_sums(.) > 0, .)
  ps.raw #435 taxa and 30 samples
  table(sample_data(ps.raw)$Study)
  #NYUADFalcons 
  #30
``` 
## QC
```{r, echo=TRUE}
  print(ps.raw) #435 taxa and 30 samples
  
  readsumsdf = data.frame(nreads = sort(taxa_sums(ps.raw), TRUE), 
                            sorted = 1:ntaxa(ps.raw), type = "Taxa")
  readsumsdf = rbind(readsumsdf, data.frame(nreads = sort(sample_sums(ps.raw), TRUE), 
                                            sorted = 1:nsamples(ps.raw),type = "Samples"))
  pdf(paste(output_path,"Taxa.and.sample.coverage.precleanup.falcons.pdf",sep="/"),width=4,height=3)
      title = "Total number of reads precleanup"
      ggplot(readsumsdf, aes(x = sorted, y = nreads)) + 
        geom_bar(stat = "identity", color = "lightsteelblue", fill = "lightsteelblue") + 
        ggtitle(title)  + facet_wrap(~type, 1, scales = "free") +
        ylab("Sequencing depth (number of reads)")  +
        xlab("")  + 
        theme_bw() + theme(panel.border = element_blank(), 
                         panel.grid.major = element_blank(),
                         panel.grid.minor = element_blank(), 
                         axis.line = element_line(colour = "black")) +
        theme(axis.text.x = element_text(angle = -90, hjust = 0, vjust=0.5))
  dev.off()
  
  prev0 = apply(X = otu_table(ps.raw),
                MARGIN = ifelse(taxa_are_rows(ps.raw), yes = 1, no = 2),
                FUN = function(x){sum(x > 0)})
  prevdf = data.frame(Prevalence = prev0,
                      TotalAbundance = taxa_sums(ps.raw),
                      tax_table(ps.raw))
  prevdf1 = subset(prevdf, Phylum %in% get_taxa_unique(ps.raw, "Phylum"))
  
  pdf(paste(output_path,"Taxa.prevalence.precleanup.falcons.pdf",sep="/"), width=10, height=6)
    ggplot(prevdf1, aes(TotalAbundance, Prevalence/nsamples(ps.raw), color = Phylum)) +
      geom_point(size = 2, alpha = 0.7) + scale_x_log10() + xlab("Total Abundance") +
      ylab("Prevalence [Frac. Samples]") + facet_wrap(~Phylum) + theme(legend.position="none")  +
      theme_bw() + theme(panel.border = element_blank(), 
                         panel.grid.major = element_blank(),
                         panel.grid.minor = element_blank(), 
                         axis.line = element_line(colour = "black")) +
      theme(axis.text.x = element_text(angle = -90, hjust = 0, vjust=0.5)) +
      theme(legend.position = "none")
  dev.off()
    
  filter <- phyloseq::genefilter_sample(ps.raw,
                                        filterfun_sample(function(x) x > 2), 
                                        A = 5)
  tmp <- prune_taxa(filter, ps.raw)
  ps1 = subset_taxa(tmp, #!is.na(Phylum) &
                      Phylum != "Euglenozoa" & Phylum != "Vertebrata")
  print(tmp)
  print(ps1)

  readsumsdf = data.frame(nreads = sort(taxa_sums(ps1), TRUE), 
                          sorted = 1:ntaxa(ps1), type = "Taxa")
  readsumsdf = rbind(readsumsdf, data.frame(nreads = sort(sample_sums(ps1), TRUE), 
                          sorted = 1:nsamples(ps1), type = "Samples"))
  
  pdf(paste(output_path,"Taxa.and.sample.coverage.postcleanup.falcons.pdf",sep="/"),width=4,height=3)
    title = "Total number of reads postcleanup"
    p = ggplot(readsumsdf, aes(x = sorted, y = nreads)) + 
      geom_bar(stat = "identity", color = "dodgerblue", fill = "dodgerblue")
    p + ggtitle(title) +  facet_wrap(~type, 1, scales = "free") +
      xlab("Sequencing depth (number of reads)")    +
      theme_bw() + theme(panel.border = element_blank(), 
                         panel.grid.major = element_blank(),
                         panel.grid.minor = element_blank(), 
                         axis.line = element_line(colour = "black")) +
      theme(axis.text.x = element_text(angle = -90, hjust = 0, vjust=0.5))
  dev.off()

  print(sample_coverage(ps1))

  prev0 = apply(X = otu_table(ps1),
                MARGIN = ifelse(taxa_are_rows(ps1), yes = 1, no = 2),
                FUN = function(x){sum(x > 0)})
  prevdf = data.frame(Prevalence = prev0,
                      TotalAbundance = taxa_sums(ps1),
                      tax_table(ps1))
  prevdf1 = subset(prevdf, Phylum %in% get_taxa_unique(ps1, "Phylum"))
  
  pdf(paste(output_path,"Taxa.prevalence.postfiltering.falcons.pdf",sep="/"))
    ggplot(prevdf1, aes(TotalAbundance, Prevalence/nsamples(ps1), color = Phylum)) +
      geom_point(size = 2, alpha = 0.7) + scale_x_log10() + xlab("Total Abundance") +
      ylab("Prevalence [Frac. Samples]") + facet_wrap(~Phylum) +
      theme(legend.position="none")  +
      theme_bw() + theme(panel.border = element_blank(), 
                         panel.grid.major = element_blank(),
                         panel.grid.minor = element_blank(), 
                         axis.line = element_line(colour = "black")) +
      theme(axis.text.x = element_text(angle = -90, hjust = 0, vjust=0.5)) +
      theme(legend.position = "none")
  dev.off()
  
  sample_coverage(ps1)
  print(ps1)
  
  saveRDS(ps1,paste(input_path,"3.phyloseq.falcons.metadata.cln.rds",sep="/"))
```

### read clean phyloseq object, add detailed metadata and prune low read samples
```{r, echo=TRUE}
  ps.cln=readRDS(paste(input_path,"3.phyloseq.falcons.metadata.cln.rds",sep="/"))
  print(ps.cln) #109 taxa and 30 samples
  sample_coverage(ps.cln)
  
#Add more detailed metadata
  df1 <- read.csv(file.path(input_path,"NYUAD.falcons.csv"), header=T, row.names=1)
  df2 <- data.frame(sample_data(ps.cln))
  df2$index=1:dim(df2)[1]
  names(df1)
  dim(df1) #41  5
  names(df2)
  dim(df2) #30 29 (phyloseq has no duplicates, we need to subset metadata file by df1$SampleID)
  
  df1 <- subset(df1, SampleID %in% df2$Run)
  dim(df1) #30 5 (df1 now has correct dimensions)
  
  length(intersect(df1$SampleID, df2$Run)) #30 
  identical(df1$SampleID, df2$Run) #TRUE
  
  mer=merge(df1,df2,by.x=c("SampleID"), by.y=c("Run"), all.y=TRUE)
  mer=mer[order(mer$index),]
  dim(mer) #30 33
  mer$Run <- mer$SampleID
  row.names(mer)=mer$SampleID
  mer$index=c()
  head(mer)
  sample_data(ps.cln)=mer
  
#Prune samples with read depth < 10000
  sample_coverage(ps.cln)
  ps.cln #109 taxa and 30 samples
  ps.cln <- prune_samples(sample_sums(ps.cln) > 10000, ps.cln)
  sample_coverage(ps.cln)
  ps.cln #109 taxa and 29 samples
  
  saveRDS(ps.cln,paste(input_path,"4.phyloseq.falcons.metadata.cln.pruned.rds",sep="/"))
``` 

### read cleaned and pruned phyloseq
```{r, echo=TRUE}
  ps.cln=readRDS(paste(input_path,"4.phyloseq.falcons.metadata.cln.pruned.rds",sep="/"))
  print(ps.cln)
```

### Construct phylogenetic tree
```{r, echo=TRUE}
  ps = readRDS(paste(input_path,"4.phyloseq.falcons.metadata.cln.pruned.rds",sep="/"))
  ps
  seqtab=data.frame(row.names(tax_table(ps)))
  seqtab$abundance=c("1")
  colnames(seqtab)=c("sequence","abundance")
  head(seqtab)

  seqs <- getSequences(seqtab)
  names(seqs) <- seqs # This propagates to the tip labels of the tree
  #mult <- msa(seqs, method="ClustalW", type="dna", order="input")
  #phang.align <- as.phyDat(mult, type="DNA", names=getSequence(seqtab))

  alignment <- AlignSeqs(DNAStringSet(seqs), anchor=NA)

  #BiocManager::install(c("phangorn"))
  library("phangorn") 

  phang.align <- phyDat(as(alignment, "matrix"), type="DNA")
  dm <- dist.ml(phang.align)
  treeNJ <- NJ(dm) 
  fit = pml(treeNJ, data=phang.align)

  fitGTR <- update(fit, k=4, inv=0.2)
  fitGTR <- optim.pml(fitGTR, model="GTR", optInv=TRUE, optGamma=TRUE,
                       rearrangement = "stochastic", control = pml.control(trace = 0))
  detach("package:phangorn", unload=TRUE)

  print(ps)
  tax  = tax_table(ps)
  otu  = otu_table(ps)
  sam  = sample_data(ps)
  
  pstr <- phyloseq(tax_table(tax), 
                 sample_data(sam), 
                 otu_table(otu, taxa_are_rows = FALSE),
                 phy_tree(fitGTR$tree))
  pstr
  rank_names(pstr)
  
  saveRDS(pstr,paste(input_path,"4.phyloseq.falcons.metadata.cln.pruned.tree.rds",sep="/"))
```

### read and save phyloseq object
```{r, echo=TRUE}
  ps.cln=readRDS(paste(input_path,"4.phyloseq.falcons.metadata.cln.pruned.tree.rds",sep="/"))

  tax=data.frame(tax_table(ps.cln))
  otu=data.frame(otu_table(ps.cln))
  smp=sample_data(sample_data(ps.cln))
  
  write.csv(tax,"falcons.microbiome.taxatble.csv")
  write.csv(otu,"falcons.microbiome.otutble.csv")
  write.csv(smp,"falcons.microbiome.sampledata.csv",row.names = FALSE)
```

### Calculate alpha diversity
```{r, echo=TRUE}
  print(ps.cln) #109 taxa and 29 samples
  sample_coverage(ps.cln)
  ps.cln.ad <- prune_samples(sample_sums(ps.cln) > 25000, ps.cln) #all samples had >25000 reads
  ps.cln.ad #109 taxa and 29 samples
  sample_coverage(ps.cln.ad)
  names(sample_data(ps.cln.ad))
  head(sample_data(ps.cln.ad))
  dim(sample_data(ps.cln.ad)) #29 30
# rarefaction statistics
  xx = data.frame(sample_sums(ps.cln.ad))
  xx$Run=rownames(xx)
  colnames(xx)=c("Coverage","SampleID")
  xx = xx[order(xx$Coverage),]
  min(xx$Coverage)
  depth=2500
  maximm=round(min(xx$Coverage)/depth,0)
  maximm=maximm - 1

for ( i in 1:maximm){
  # calculate alpha diversity by subsampling at the rarefaction depth 
    rfxn=compute_alphadiv(ps.cln,500,depth)
    head(rfxn)
  # calculate evenness  
    evenness = subset(rfxn, measure=="Shannon")
    evn=evenness$mean/log(dim(otu_table(ps.cln))[2])
    evenness$mean=evn
    evenness$sd=rep("NA",dim(evenness)[1])
    evenness$measure=rep("Evenness",dim(evenness)[1])
    rfxn2=rbind(rfxn,evenness)
    rfxn2=rfxn2[order(rfxn2$SampleID),]
    filename=paste("AlphaDiversity",depth,"txt",sep=".")
    write.table(rfxn2, file = filename,
                append = FALSE, quote = FALSE, sep = "\t", 
                eol = "\n", na = "NA", dec = ".", row.names = FALSE, col.names = TRUE)
  # increase depth by 2500 
    depth=depth+2500
}

# merge the alphadiversity data  
  ad1=read.table("AlphaDiversity.2500.txt", header=TRUE,sep = '\t')
  ad2=read.table("AlphaDiversity.5000.txt", header=TRUE,sep = '\t')
  ad3=read.table("AlphaDiversity.7500.txt", header=TRUE,sep = '\t')
  ad4=read.table("AlphaDiversity.10000.txt", header=TRUE,sep = '\t')
  ad5=read.table("AlphaDiversity.12500.txt", header=TRUE,sep = '\t')
  ad6=read.table("AlphaDiversity.15000.txt", header=TRUE,sep = '\t')
  ad7=read.table("AlphaDiversity.17500.txt", header=TRUE,sep = '\t')
  ad8=read.table("AlphaDiversity.20000.txt", header=TRUE,sep = '\t')
  ad9=read.table("AlphaDiversity.22500.txt", header=TRUE,sep = '\t')
  ad10=read.table("AlphaDiversity.25000.txt", header=TRUE,sep = '\t')
  ad11=read.table("AlphaDiversity.27500.txt", header=TRUE,sep = '\t')

  ad=rbind(ad1,ad2,ad3,ad4,ad5,ad6,ad7,ad8,ad9,ad10,ad11)
  head(ad);tail(ad)
  summary(ad$rarefaction)
  ad2=subset(ad, measure == "Richness" | measure == "Shannon")
  summary(ad2$rarefaction)
  
  write.table(ad2, file = "AlphaDiversity.falcons.2022.04.05.txt", append = FALSE, quote = FALSE, 
            sep = "\t",eol = "\n", na = "NA", dec = ".", row.names = FALSE,
            col.names = TRUE, qmethod = c("escape", "double"),
            fileEncoding = "")
```
### Plot alpha diversity (richness and shannon)
```{r, echo=TRUE}
# read the concatenated alphadiv file
  ad = read.table(file.path(input_path,"AlphaDiversity.falcons.2022.04.05.txt"),sep="\t", header=TRUE) 
  head(ad);dim(ad)
  summary(ad$rarefaction)  
  
# plot richness (individuals)
  rich=data.frame(subset(ad,measure=="Richness"))
  rich$mean=as.numeric(paste(rich$mean))
  rich$sd=as.numeric(paste(rich$sd))
  rich$rarefaction=as.numeric(paste(rich$rarefaction))
  head(rich);dim(rich)
  table(rich$SampleID,rich$rarefaction)
  
  pdf(paste(output_path,"RarefactionCurves.falcons.richness.pdf",sep="/"), 6,6)
    ggplot(rich, aes(rarefaction, mean, ymin = mean - sd, ymax = mean + sd, group=SampleID))  +  geom_line() + geom_pointrange() + 
      ylab("Species Richness") + xlab("Rarefaction depth") + theme_bw() + 
      theme(panel.border = element_blank(), panel.grid.major = element_blank(),
            panel.grid.minor = element_blank(), axis.line = element_line(colour = "black"))
  dev.off()  

# plot shannon (individuals)
  shannon=data.frame(subset(ad,measure=="Shannon"))
  shannon$mean=as.numeric(paste(shannon$mean))
  shannon$sd=as.numeric(paste(shannon$sd))
  shannon$rarefaction=as.numeric(paste(shannon$rarefaction))
  head(shannon);dim(shannon)
  table(shannon$SampleID,shannon$rarefaction)

  pdf(paste(output_path,"RarefactionCurves.falcons.shannon.pdf",sep="/"), 6,6)
    ggplot(shannon, aes(rarefaction, mean, ymin = mean - sd, ymax = mean + sd, group=SampleID)) + geom_line() + geom_pointrange() + 
      ylab("Species shannon") + xlab("Rarefaction depth") + theme_bw() + 
      theme(panel.border = element_blank(), panel.grid.major = element_blank(),
            panel.grid.minor = element_blank(), axis.line = element_line(colour = "black"))
  dev.off()  
```
### Factors associated with diversity (richness and shannon)
```{r, echo=TRUE}
# Richness
head(rich)
rich2=subset(rich, rarefaction==27500)
head(rich2);dim(rich2)

df2=data.frame(rich2[,1:3])
head((df2))
names(df2)  

metadata=data.frame(sample_data(ps.cln))
metadata$Run
names(metadata)
df3=merge(metadata,df2,by.x=c("Run"),by.y=c("SampleID"))
head(df3)
names(df3)

df3$Hybrid <- df3$ScientificName
df3$Hybrid[df3$Hybrid == "Falco chicquera-peregrinus" | df3$Hybrid == "Falco chicquera-biarmicus" | df3$Hybrid == "Falco rusticolus-cherrug" | df3$Hybrid == "Falco rusticolus-peregrinus"] <- "Yes" 
df3$Hybrid[df3$Hybrid != "Yes"] <- "No"

df3$BodyMass <- gsub("NM",NA, df3$BodyMass)
df3$Sex <- gsub("Unknown","Undetermined", df3$Sex)

df3$ScientificName <- as.factor(df3$ScientificName)
df3$Sex <- as.factor(df3$Sex)
df3$Age <- as.factor(df3$Age)
df3$BodyMass <- as.factor(df3$BodyMass)

df3$Hybrid <- as.factor(df3$Hybrid)
df3$Site <- as.factor(df3$Site)

table(df3$Age,useNA="always")
table(df3$Sex,useNA="always")
#df4=subset(df3,Sex=="Male" | Sex=="Female");dim(df4)
df4=df3
table(df4$Sex,useNA="always")

glm.rich <- lme(mean ~ Age + Sex + Site + Hybrid, random=~1|Run, data=df4, na.action=na.exclude)
summary(glm.rich)
# nothing is significant

head(df3)
ggplot(df3,aes(Age,mean,fill=Age))+geom_boxplot()+scale_fill_manual(values=c("red","darkgreen","white","black"))
ggplot(df4,aes(Sex,mean,fill=Sex))+geom_boxplot()+scale_fill_manual(values=c("red","darkgreen","white"))
ggplot(df4,aes(Site,mean,fill=Site))+geom_boxplot()+scale_fill_manual(values=c("red","darkgreen","white","black"))
ggplot(df4,aes(Hybrid,mean,fill=Hybrid))+geom_boxplot()+scale_fill_manual(values=c("red","darkgreen","white"))


#Shannon
head(shannon)
shannon2=subset(shannon, rarefaction==27500)
head(shannon2);dim(shannon2)

head(shannon2)
df2=data.frame(shannon2[,1:3])
head((df2))
names(df2)  

metadata=data.frame(sample_data(ps.cln))
metadata$Run
names(metadata)
df4=merge(metadata,df2,by.x=c("Run"),by.y=c("SampleID"))
head(df4)
names(df4)

df4$Hybrid <- df4$ScientificName
df4$Hybrid[df4$Hybrid == "Falco chicquera-peregrinus" | df4$Hybrid == "Falco chicquera-biarmicus" | df4$Hybrid == "Falco rusticolus-cherrug" | df4$Hybrid == "Falco rusticolus-peregrinus"] <- "Yes" 
df4$Hybrid[df4$Hybrid != "Yes"] <- "No"

df4$BodyMass <- gsub("NM",NA, df4$BodyMass)
df4$Sex <- gsub("Unknown","Undetermined", df4$Sex)

df4$ScientificName <- as.factor(df4$ScientificName)
df4$Sex <- as.factor(df4$Sex)
df4$Age <- as.factor(df4$Age)
df4$BodyMass <- as.factor(df4$BodyMass)
df4$Site <- as.factor(df4$Site)
df4$Hybrid <- as.factor(df4$Hybrid)

summary(df4)
glm.sh <- lme(mean~ Age + Sex + Site + Hybrid, random=~1|Run, data=df4, na.action=na.exclude)
summary(glm.sh)
# nothing significant 
head(df4)
ggplot(df4,aes(Age,mean,fill=Age))+geom_boxplot()+scale_fill_manual(values=c("red","darkgreen","white","black"))
ggplot(df4,aes(Sex,mean,fill=Sex))+geom_boxplot()+scale_fill_manual(values=c("red","darkgreen","white"))
ggplot(df4,aes(Site,mean,fill=Site))+geom_boxplot()+scale_fill_manual(values=c("red","darkgreen","white","black"))
ggplot(df4,aes(Hybrid,mean,fill=Hybrid))+geom_boxplot()+scale_fill_manual(values=c("red","darkgreen","white"))
```

### Abundance plot 
```{r, echo=TRUE}
# ps agglomerate at phylum level
  ps.glom =  tax_glom(ps.cln, "Phylum", NArm = FALSE)
  print(ps.glom) #6 taxa and 29 samples
  psphy.ra  = transform_sample_counts(ps.glom, function(x) x / sum(x) )
  print(psphy.ra) #6 taxa and 29 samples 
  
  ps.melt <- psmelt(ps.glom)
  
  sample_coverage(ps.glom) #4368722
  # [1] "coverage summary: "
  #    Min. 1st Qu.  Median    Mean 3rd Qu.    Max. 
  #   29441   75736  134653  150646  181005  521512 
  # [1] "total reads = 4368722"
  # [1] "stdev = 107337.300295949"
  sum(ps.melt$Abundance) #4368722
  sum(ps.melt$Abundance[ps.melt$Phylum=="Firmicutes"]) #3205921
  
  ps.melt = psmelt(psphy.ra)
  names(ps.melt)
  head(ps.melt);dim(ps.melt)
  table(ps.melt$ScientificName)
  ps.melt = ps.melt[order(ps.melt$Phylum,ps.melt$Sample),] 
  ps.melt$Phylum
  summary(ps.melt$Abundance)
  
  ps.melt$Label=paste(round(ps.melt$Abundance[59:87],2),ps.melt$ScientificName,sep="_")
  ps.melt$Phylum=gsub("Firmicutes","1.Firmicutes",ps.melt$Phylum)
  ps.melt$Phylum=gsub("Actinobacteria","2.Actinobacteria",ps.melt$Phylum)
  ps.melt$Phylum=gsub("Proteobacteria","3.Proteobacteria",ps.melt$Phylum)
  ps.melt$Label=gsub("Falco rusticolus-cherrug","RSCR",ps.melt$Label)
  ps.melt$Label=gsub("Falco rusticolus-peregrinus","RSPR",ps.melt$Label)
  ps.melt$Label=gsub("Falco chicquera-biarmicus","CQBI",ps.melt$Label)
  ps.melt$Label=gsub("Falco chicquera-peregrinus","CQPR",ps.melt$Label)
  ps.melt$Label=gsub("Falco cherrug","CR",ps.melt$Label)
  ps.melt$Label=gsub("Falco pelegrinoides","PG",ps.melt$Label)
  ps.melt$Label=gsub("Falco peregrinus","PR",ps.melt$Label)
  ps.melt$Label=gsub("Falco rusticolus","RS",ps.melt$Label)
  ps.melt$Label
  
  table(ps.melt$Phylum)
  levels.phyla <- c(unique(ps.melt$Phylum))
  ps.melt$Label

  phylum.kolor = c("dodgerblue","darkgoldenrod1","tan","indianred","yellow","olivedrab","darkgreen","yellow")
  pdf(paste(output_path,"Abundance.plot.falcons.phylum.rarefied.pdf",sep="/"),8,4)  
    ggplot(ps.melt, aes(x = Label, y = Abundance, fill = factor(Phylum))) +  
      geom_bar(stat = "identity",position="fill",width=1)+labs(fill = "Phyla") +
      scale_fill_manual(values=phylum.kolor) +  theme_classic() + xlab("") +
      ylab("Relative abundance") + theme(axis.text.x = element_blank())
  dev.off() 
```

### Add Firmicutes RA, Salmonella RA and Alpha diversity (Richness and shannon)
```{r,echo=TRUE}
  ps.cln #109 taxa and 29 samples
  sample_coverage(ps.cln)

# Agglomerate to `genus level
  gen.glom =  tax_glom(ps.cln, "Genus", NArm = FALSE)
  gen.glom #77 taxa and 29 samples
  
  write.csv(tax_table(gen.glom),"genera.falcons.csv")
  write.csv(otu_table(gen.glom),"otus.falcons.csv")
  
# Add salmonella relative abundance to sal.ra
#####
  # Get relative abundance values for all genera
  gen.glom.ra <- transform_sample_counts(gen.glom, function(x) x / sum(x) )
  gen.glom.ra #77 taxa and 29 samples

  #Getting salmonella asv
  taxa <- as.data.frame(tax_table(gen.glom.ra))
  head(names(taxa)); head(rownames(taxa))
  dim(taxa) #77   6
  taxa <- taxa[!is.na(taxa$Genus),]
  dim(taxa) #53 6
  salmonella <- taxa[taxa$Genus=="Salmonella",]
  salmonella <- rownames(salmonella)
  salmonella
  #"TACGGAGGGTGCAAGCGTTAATCGGAATTACTGGGCGTAAAGCGCACGCAGGCGGTCTGTCAAGTCGGATGTGAAATCCCCGGGCTCAACCTGGGAACTG"
  
  #Adding salmonella column to matadata
  otu <- as.data.frame(otu_table(gen.glom.ra))
  dim(otu) #29 77
  table(names(otu) == salmonella)
  # FALSE  TRUE 
  # 76     1 
  sal.ra <- subset(otu, select=TACGGAGGGTGCAAGCGTTAATCGGAATTACTGGGCGTAAAGCGCACGCAGGCGGTCTGTCAAGTCGGATGTGAAATCCCCGGGCTCAACCTGGGAACTG)
  names(sal.ra) <- c("SalmonellaRelativeAbundance")
  sal.ra$Run <- rownames(sal.ra)
  sal.ra
##### 
  
# Add alpha diversity to adr and ads
#####
  adr=subset(rich,rarefaction=="27500")
  adr <- subset(adr, select=c("SampleID","mean","sd"))
  names(adr) <- c("Run","RichnessMean","RichnessSD")
  rownames(adr) <- adr$Run
  summary(adr)
  head(adr)

  ads=subset(shannon,rarefaction=="27500")
  ads <- subset(ads, select=c("SampleID","mean","sd"))
  names(ads) <- c("Run","ShannonMean","ShannonSD")
  rownames(ads) <- ads$Run
  summary(ads)
  head(ads)
#####  
  
# Add firmicutes relative abundance to firm.ra
#####
  names(ps.melt)
  unique(ps.melt$Phylum)
  firm.ra <- subset(ps.melt, Phylum=="1.Firmicutes")
  firm.ra <- subset(firm.ra, select =c("SampleID","Abundance"))
  names(firm.ra) <- c("Run","FirmicutesRelativeAbundance")
  rownames(firm.ra) <- firm.ra$Run
  head(firm.ra)
#####  
  
  dim(sal.ra); names(sal.ra); head(sal.ra)
  dim(adr); names(adr); head(adr)
  dim(ads); names(ads); head(ads)
  dim(firm.ra); names(firm.ra); head(firm.ra)
  
  rownames(sal.ra) == rownames(adr)
  rownames(adr) == rownames(ads)
  rownames(ads) == rownames(firm.ra)
  
  new.metadata <- merge(sal.ra,adr, by="Run")
  new.metadata <- merge(new.metadata,ads, by="Run")
  new.metadata <- merge(new.metadata,firm.ra, by="Run")
  
  dim(new.metadata) #29 7
  names(new.metadata)
  head(new.metadata)
  
  #Merge new metadata with clean phyloseq
  df1 <- new.metadata
  head(df1)
  names(df1); dim(df1)
  
  df2 <- data.frame(sample_data(ps.cln))
  head(df2) 
  names(df2); dim(df2) #29 30
  
  df2$index=1:dim(df2)[1]
  names(df2);dim(df2)
  head(df2)
  df2$Run
  identical(df2$Run,sample_data(ps.cln)$Run) #TRUE showing that data in df2 is in the same order as the samples in phyloseq object
  
  length(intersect(df1$Run,df2$Run)) #29 showing all samples in df1 (metadata) are in df2 (phyloseq)
  
  mer=merge(df1,df2,by=c("Run"), all.y=TRUE)
  mer=mer[order(mer$index),]
  head(mer);dim(mer) #29 40
  summary(mer)
    
  identical(as.character(mer$Run),as.character(sample_data(ps.cln)$Run)) #TRUE
  
  row.names(mer)=mer$Run
  mer$index=c()
  table(rownames(mer) == rownames(sample_data(ps.cln))) #TRUE 29
  identical(rownames(mer),rownames(sample_data(ps.cln))) #TRUE
  sample_data(ps.cln)=mer
  head(sample_data(ps.cln))
  names(sample_data(ps.cln)); dim(sample_data(ps.cln))
  sample_coverage(ps.cln)
  
  saveRDS(ps.cln,paste(input_path,"5.phyloseq.falcons.metadata.cln.pruned.tree.metadata.rds",sep="/"))
```

### read cleaned, pruned phyloseq with tree and added metadata
```{r, echo=TRUE}
  ps.cln=readRDS(paste(input_path,"5.phyloseq.falcons.metadata.cln.pruned.tree.metadata.rds",sep="/"))
  print(ps.cln)
```


### Calculate Unweighted Unifrac distances (ASV)
```{r, echo=TRUE}
# log transform the raw count data
  pslog <- transform_sample_counts(ps.cln, function(x) log(1 + x))
  print(pslog)
  sample_coverage(ps.cln)
                                   
# calculate Bray-Curtis distance
  set.seed(seed)
  ufdist = phyloseq::distance(pslog, method="unifrac",normalized=TRUE, parallel=FALSE,fast=TRUE) 
  pcoa <- ordinate(pslog, method = "MDS", distance = ufdist)
  evals <- pcoa$values$Eigenvalues
  
# screeplot
  print(plot_scree(pcoa) + xlim(as.character(seq(1,15))) + ggtitle("Bray ordination eigenvalues") +
        theme_bw() + theme(panel.border = element_blank(), panel.grid.major = element_blank(),
                           panel.grid.minor = element_blank(), axis.line = element_line(colour = "black")))

# proportion of  variance explained by
  evals[1]/sum(evals) #0.2012682
  evals[2]/sum(evals) #0.1700827
  evals[3]/sum(evals) #0.1622161

  sample_data(pslog)$evals <- evals
  
  sample_data(pslog)$PCoA1=pcoa$vectors[,1]
  sample_data(pslog)$PCoA2=pcoa$vectors[,2]
  sample_data(pslog)$PCoA3=pcoa$vectors[,3]
  
  sampledf=data.frame(sample_data(pslog))
  head(sampledf)
  
  sampledf$ScientificName <- gsub("Falco chicquera-peregrinus","Hybrid",sampledf$ScientificName)
  sampledf$ScientificName <- gsub("Falco chicquera-biarmicus","Hybrid",sampledf$ScientificName)
  sampledf$ScientificName <- gsub("Falco rusticolus-cherrug","Hybrid",sampledf$ScientificName)
  sampledf$ScientificName <- gsub("Falco rusticolus-peregrinus","Hybrid",sampledf$ScientificName)
  table(sampledf$ScientificName)
  
  write.csv(sampledf,file.path(paste(output_path,"sampledf.unifrac.falcons.asv.csv",sep="/")))
# sampledf <- read.csv(file.path(output_path,"sampledf.unifrac.falcons.asv.csv"),header=T, row.names=1)
    
# assess statistical significance using PERMANOVA
  head(sampledf)
  names(sampledf)
  set.seed(seed)
  adonis2(ufdist ~ Age + Sex + ScientificName + Site, 
         data = sampledf, permutations = 9999)
  #nothing is significant
  #Diet.detail, FlightActivity, Space are contained in Site, when added into adonis2 they result 
  #in exact same r2 and p values for Age, Sex, Hybrid and Site, they do not even appear in table
  
  color.species <- c("darkgreen","firebrick","goldenrod","magenta","dodgerblue","gray60")
  
# Plot PCoA 1 and 2 of all falcons
  pdf(paste(output_path,"PCoA1&2.unifrac.falcons.asv.pdf",sep="/"),7,4)  
    ggplot(sampledf,aes(PCoA1,PCoA2,color=ScientificName, shape=Site)) +
      geom_point(size=3) + xlab("PCo1 [20%]") + ylab("PCo2 [17%]") + 
      scale_color_manual(values=color.species) +
      geom_hline(yintercept =0,lty=3) + geom_vline(xintercept =0,lty=3) +
      coord_fixed(sqrt(evals[2] / evals[1])) + theme_classic()
  dev.off()
```
### Statistical tests for abundance, alpha-, and beta diversity (ASV)
```{r, echo=TRUE}  
# statistical associations of firmicutes
  glm.firm <- lme(FirmicutesRelativeAbundance ~ RichnessMean + ShannonMean + PCoA1 + PCoA2 + PCoA3, 
                  random=~1|SampleID, data=sampledf, na.action=na.exclude)
  summary(glm.firm) # nothing is significant
  ggplot(sampledf,aes(FirmicutesRelativeAbundance,PCoA3))+geom_point()+geom_smooth(method="lm")+theme_classic()
  
  df1 <- sampledf[order(sampledf$PCoA3),]
  df1$PCoA3 <-  factor(df1$PCoA3, levels = df1$PCoA3)
  
  colfunc <- colorRampPalette(c("yellow", "firebrick"))
  colfunc(29)
  plot(rep(1,29),col=colfunc(29),pch=19,cex=3)
  
  levels.pco3 <- levels(factor(df1$PCoA3))
  color.pco3 <- setNames(c(colfunc(29)),levels.pco3)
  
  sampledf$FirmicutesRelativeAbundance
  sampledf$PCoA3
  
  sampledf2 <- sampledf[order(sampledf$FirmicutesRelativeAbundance),]
  sampledf2$FirmicutesRelativeAbundance
  
  sampledf2$PCoA3 <-  factor(sampledf2$PCoA3, levels = sampledf2$PCoA3)
  sampledf2$PCoA3
  
  pdf(paste(output_path,"PCoA3.unifrac.falcons.firmicutes.asv.pdf",sep="/"),10,6) 
    ggplot(sampledf2, aes( x=1,y = FirmicutesRelativeAbundance, fill = factor(PCoA3))) +  
      geom_bar(stat = "identity",position="fill",width=1)+xlab("PCoA3") + scale_fill_manual(values = color.pco3) +
      theme_classic() + theme(axis.text.y = element_blank(),axis.ticks.y = element_blank()) + guides(fill= "none") + coord_flip()
      
  dev.off()
  
# plot richness distribution    
  ggplot(sampledf,aes(RichnessMean))+ geom_density() +geom_density() + theme_classic()
  ggplot(sampledf,aes(ShannonMean))+geom_density(aes(ShannonMean)) + theme_classic()
  
# statistical associations of richness
  glm.rich <- lme(RichnessMean ~ PCoA1 + PCoA2 + PCoA3 +FirmicutesRelativeAbundance + Age + Sex +Site + ScientificName, random=~1|SampleID, data=sampledf, na.action=na.exclude)
  summary(glm.rich) # All 3 PCoAs are significant, pval=0.000, 0.000, 0.000
  ggplot(sampledf,aes(RichnessMean,PCoA1))+geom_point()+geom_smooth(method="lm")+theme_classic() #largest effect size
  ggplot(sampledf,aes(RichnessMean,PCoA2))+geom_point()+geom_smooth(method="lm")+theme_classic()
  ggplot(sampledf,aes(RichnessMean,PCoA3))+geom_point()+geom_smooth(method="lm")+theme_classic()
  
# statistical associations of Shannon
  glm.shan <- lme(ShannonMean ~ PCoA1 + PCoA2 + PCoA3 +FirmicutesRelativeAbundance + Age + Sex +Site + ScientificName, random=~1|SampleID, data=sampledf, na.action=na.exclude)
  summary(glm.shan) # PCoA 1 and PCoA3 are significant, pval=0.0023, 0.0196
  ggplot(sampledf,aes(ShannonMean,PCoA1))+geom_point()+geom_smooth(method="lm")+theme_classic() #largest effect size
  ggplot(sampledf,aes(ShannonMean,PCoA2))+geom_point()+geom_smooth(method="lm")+theme_classic()
  ggplot(sampledf,aes(ShannonMean,PCoA3))+geom_point()+geom_smooth(method="lm")+theme_classic()
  
# remove the salmonella association from here
#  glm.sal <- lme(SalmonellaRelativeAbundance ~ PCoA1 + PCoA2 + PCoA3, random=~1|SampleID, data=sampledf, na.action=na.exclude)
#  summary(glm.sal) # No PCoA is significant
    
  cor.test(sampledf$RichnessMean,sampledf$PCoA1) #-0.79, p-value= 2.658e-07*
  cor.test(sampledf$RichnessMean,sampledf$PCoA2) # 0.362, p-value= 0.0539
  cor.test(sampledf$RichnessMean,sampledf$PCoA3) #-0.39, p-value= 0.03466*
  
  cor.test(sampledf$ShannonMean,sampledf$PCoA1) #-0.65, p-value= 0.0001255*
  cor.test(sampledf$ShannonMean,sampledf$PCoA2) #-0.037, p-value= 0.8478
  cor.test(sampledf$ShannonMean,sampledf$PCoA3) #-0.39, p-value= 0.03766*

# Plot PCoA 1 and 2 of all falcons
  pdf(paste(output_path,"PCoA1&2.unifrac.falcons.richness.asv.pdf",sep="/"),10,6)  
    ggplot(sampledf,aes(PCoA1,PCoA2,fill=RichnessMean)) +
      geom_point(size=3,shape=21,alpha=0.8) + xlab("PCo1 [29.7%]") + ylab("PCo2 [16.8%]") + 
      geom_hline(yintercept =0,lty=3) + geom_vline(xintercept =0,lty=3) +
      coord_fixed(sqrt(evals[2] / evals[1])) + theme_classic()
  dev.off()
  
# Plot PCoA 1 and 2 of all falcons
  pdf(paste(output_path,"PCoA1&2.unifrac.falcons.shannon.asv.pdf",sep="/"),10,6)  
    ggplot(sampledf,aes(PCoA1,PCoA2,fill=ShannonMean)) +
      geom_point(size=3,shape=21,alpha=0.8) + xlab("PCo1 [29.7%]") + ylab("PCo3 [16.8%]") + 
      geom_hline(yintercept =0,lty=3) + geom_vline(xintercept =0,lty=3) +
      coord_fixed(sqrt(evals[2] / evals[1])) + theme_classic()
  dev.off()
```

### Calculate Weighted Unifrac distances (Genus)
```{r, echo=TRUE}
# Agglomerate to `genus level
  gen.glom =  tax_glom(ps.cln, "Genus", NArm = FALSE)
  print(gen.glom)

# log transform the raw count data
  pslog <- transform_sample_counts(gen.glom, function(x) log(1 + x))
  print(pslog)
                                   
# calculate Bray-Curtis distance
  set.seed(seed)
  wufdist = phyloseq::distance(pslog, method="wunifrac",normalized=TRUE, parallel=FALSE,fast=TRUE) 
  pcoa <- ordinate(pslog, method = "MDS", distance = wufdist)
  evals <- pcoa$values$Eigenvalues
  
# screeplot
  print(plot_scree(pcoa) + xlim(as.character(seq(1,15))) + ggtitle("Bray ordination eigenvalues") +
        theme_bw() + theme(panel.border = element_blank(), panel.grid.major = element_blank(),
                           panel.grid.minor = element_blank(), axis.line = element_line(colour = "black")))
  
# proportion of  variance explained by
  evals[1]/sum(evals) #0.3174924
  evals[2]/sum(evals) #0.2452806
  evals[3]/sum(evals) #0.1177648

  sample_data(pslog)$PCoA1=pcoa$vectors[,1]
  sample_data(pslog)$PCoA2=pcoa$vectors[,2]
  sample_data(pslog)$PCoA3=pcoa$vectors[,3]

  sampledf=data.frame(sample_data(pslog))
  head(sampledf)
  
  sampledf$ScientificName <- gsub("Falco chicquera-peregrinus","Hybrid",sampledf$ScientificName)
  sampledf$ScientificName <- gsub("Falco chicquera-biarmicus","Hybrid",sampledf$ScientificName)
  sampledf$ScientificName <- gsub("Falco rusticolus-cherrug","Hybrid",sampledf$ScientificName)
  sampledf$ScientificName <- gsub("Falco rusticolus-peregrinus","Hybrid",sampledf$ScientificName)
  table(sampledf$ScientificName)
  
  write.csv(sampledf,file.path(paste(output_path,"sampledf.wunifrac.falcons.genus.csv",sep="/")))
  #sampledf <- read.csv(file.path(output_path,"sampledf.wunifrac.falcons.genus.csv"),header=T, row.names=1)
    
# assess statistical significance using PERMANOVA
#  sampledf <- data.frame(sample_data(pslog))
  head(sampledf)
  names(sampledf)
  set.seed(seed)
  adonis2(wufdist ~ Site + Sex + Age + ScientificName, 
         data = sampledf, permutations = 9999)
  # nothing is significant
  #Diet.detail, FlightActivity, Space are contained in Site, when added into adonis2 they result 
  #in exact same r2 and p values for Age, Sex, Hybrid and Site, they do not even appear in table
  
  color.species <- c("darkgreen","firebrick","goldenrod","magenta","dodgerblue","gray60")
  
  sampledf$PCoA2 <- sampledf$PCoA2*-1
# Plot PCoA 1 and 2 of all falcons
  pdf(paste(output_path,"PCoA1&2.wunifrac.falcons.genus.pdf",sep="/"),7,4)  
    ggplot(sampledf,aes(PCoA1,PCoA2,color=ScientificName, shape=Site)) +
      geom_point(size=3) + xlab("PCo1 [32%]") + ylab("PCo2 [25%]") + 
      scale_color_manual(values=color.species) +
      geom_hline(yintercept =0,lty=3) + geom_vline(xintercept =0,lty=3) +
      coord_fixed(sqrt(evals[2] / evals[1])) + theme_classic()
  dev.off()
  
  pdf(paste(output_path,"PCoA1&2.wunifrac.falcons.genus.age.gender.pdf",sep="/"),7,4)  
    ggplot(sampledf,aes(PCoA1,PCoA2,color=Age, shape=Sex)) +
      geom_point(size=3) + xlab("PCo1 [32%]") + ylab("PCo2 [25%]") + 
      geom_hline(yintercept =0,lty=3) + geom_vline(xintercept =0,lty=3) +
      coord_fixed(sqrt(evals[2] / evals[1])) + theme_classic()
  dev.off()
  
  set.seed(seed)
  kruskal.test(PCoA1 ~ Age, sampledf) #0.3594
  set.seed(seed)
  kruskal.test(PCoA2 ~ Age, sampledf) #0.8958
  set.seed(seed)
  kruskal.test(PCoA3 ~ Age, sampledf) #0.8614
  
  set.seed(seed)
  kruskal.test(PCoA1 ~ Sex, sampledf) #0.9091
  set.seed(seed)
  kruskal.test(PCoA2 ~ Sex, sampledf) #0.5657
  set.seed(seed)
  kruskal.test(PCoA3 ~ Sex, sampledf) #0.9627
```  
### Statistical tests for abundance, alpha-, and beta diversity (Genus)
```{r, echo=TRUE}  
# statistical associations of firmicutes
  glm.firm <- lme(FirmicutesRelativeAbundance ~ RichnessMean + ShannonMean + PCoA1 + PCoA2 + PCoA3, 
                  random=~1|SampleID, data=sampledf, na.action=na.exclude)
  summary(glm.firm) # nothing is significant
  
  ggplot(sampledf,aes(FirmicutesRelativeAbundance,PCoA3))+geom_point()+geom_smooth(method="lm")+theme_classic()
  
  df1 <- sampledf[order(sampledf$PCoA3),]
  df1$PCoA3 <-  factor(df1$PCoA3, levels = df1$PCoA3)
  
  colfunc <- colorRampPalette(c("yellow", "firebrick"))
  colfunc(29)
  plot(rep(1,29),col=colfunc(29),pch=19,cex=3)
  
  levels.pco3 <- levels(factor(df1$PCoA3))
  color.pco3 <- setNames(c(colfunc(29)),levels.pco3)
  
  sampledf$FirmicutesRelativeAbundance
  sampledf$PCoA3
  
  sampledf2 <- sampledf[order(sampledf$FirmicutesRelativeAbundance),]
  sampledf2$FirmicutesRelativeAbundance
  
  sampledf2$PCoA3 <-  factor(sampledf2$PCoA3, levels = sampledf2$PCoA3)
  sampledf2$PCoA3
  
  pdf(paste(output_path,"PCoA3.wunifrac.falcons.firmicutes.genus.pdf",sep="/"),10,6) 
    ggplot(sampledf2, aes( x=1,y = FirmicutesRelativeAbundance, fill = factor(PCoA3))) +  
      geom_bar(stat = "identity",position="fill",width=1)+xlab("PCoA3") + scale_fill_manual(values = color.pco3) +
      theme_classic() + theme(axis.text.y = element_blank(),axis.ticks.y = element_blank()) + guides(fill= "none") + coord_flip()
      
  dev.off()

# plot richness distribution    
  ggplot(sampledf,aes(RichnessMean))+ geom_density() +geom_density() + theme_classic()
  ggplot(sampledf,aes(ShannonMean))+geom_density(aes(ShannonMean)) + theme_classic()
  
# statistical associations of richness
  glm.rich <- lme(RichnessMean ~ PCoA1 + PCoA2 + PCoA3 +FirmicutesRelativeAbundance + Age + Sex +Site + ScientificName, random=~1|SampleID, data=sampledf, na.action=na.exclude)
  summary(glm.rich) # All 1&3 PCos are significant, pval=0.0001, 0.006
  
  pdf(paste(output_path,"PCoA1.wunifrac.falcons.richness.genus.pdf",sep="/"),6,4)  
    ggplot(sampledf,aes(RichnessMean,PCoA1))+geom_point()+geom_smooth(method="lm")+theme_classic()+xlab("Species Richness") #strongest association
  dev.off()
  ggplot(sampledf,aes(RichnessMean,PCoA2))+geom_point()+geom_smooth(method="lm")+theme_classic()
  
  ggplot(sampledf,aes(RichnessMean,PCoA3))+geom_point()+geom_smooth(method="lm")+theme_classic()
  
# statistical associations of Shannon
  glm.shan <- lme(ShannonMean ~ PCoA1 + PCoA2 + PCoA3 +FirmicutesRelativeAbundance + Age + Sex +Site + ScientificName, random=~1|SampleID, data=sampledf, na.action=na.exclude)
  summary(glm.shan) # PCoA 1 and PCoA3 are significant, pval=0.0028, 0.0001
  ggplot(sampledf,aes(ShannonMean,PCoA1))+geom_point()+geom_smooth(method="lm")+theme_classic() #strongest association
  ggplot(sampledf,aes(ShannonMean,PCoA2))+geom_point()+geom_smooth(method="lm")+theme_classic()
  ggplot(sampledf,aes(ShannonMean,PCoA3))+geom_point()+geom_smooth(method="lm")+theme_classic()
  
# remove the salmonella association from here
#  glm.sal <- lme(SalmonellaRelativeAbundance ~ PCoA1 + PCoA2 + PCoA3, random=~1|SampleID, data=sampledf, na.action=na.exclude)
#  summary(glm.sal) # No PCoA is significant
      
  cor.test(sampledf$RichnessMean,sampledf$PCoA1) #-0.7289961, p-value = 7.287e-06
  cor.test(sampledf$RichnessMean,sampledf$PCoA2) # 0.1072983, p-value = 0.5796
  cor.test(sampledf$RichnessMean,sampledf$PCoA3) #-0.3979385, p-value = 0.03253
  
  cor.test(sampledf$RichnessMean,sampledf$PCoA1,method="spearman") #0.7300493, p-value = 1.268e-05
  cor.test(sampledf$RichnessMean,sampledf$PCoA2,method="spearman") # -0.06256158, p-value = 0.7465
  cor.test(sampledf$RichnessMean,sampledf$PCoA3,method="spearman") #--0.3847291 , p-value = 0.04016
  
  cor.test(sampledf$ShannonMean,sampledf$PCoA1) #-0.68, p-value = 5.577e-05
  cor.test(sampledf$ShannonMean,sampledf$PCoA2) #0.17, p-value = 0.3908
  cor.test(sampledf$ShannonMean,sampledf$PCoA3) #-0.41, p-value = 0.02543
  
# Plot PCoA 1 and 3 of all falcons
  pdf(paste(output_path,"PCoA1&3.wunifrac.falcons.richness.genus.pdf",sep="/"),10,6)  
    ggplot(sampledf,aes(PCoA1,PCoA3,fill=RichnessMean)) +
      geom_point(size=4.5,shape=21,alpha=0.8) + xlab("PCo1 [30%]") + ylab("PCo3 [12%]") + 
      geom_hline(yintercept =0,lty=3) + geom_vline(xintercept =0,lty=3) +
      coord_fixed(sqrt(evals[2] / evals[1])) + theme_classic()
  dev.off()
  
# Plot PCoA 1 and 3 of all falcons
  pdf(paste(output_path,"PCoA1&3.wunifrac.falcons.shannon.genus.pdf",sep="/"),10,6)  
    ggplot(sampledf,aes(PCoA1,PCoA3,fill=ShannonMean)) +
      geom_point(size=4.5,shape=21,alpha=0.8) + xlab("PCo1 [30%]") + ylab("PCo3 [12%]") + 
      geom_hline(yintercept =0,lty=3) + geom_vline(xintercept =0,lty=3) +
      coord_fixed(sqrt(evals[2] / evals[1])) + theme_classic()
  dev.off()
```

### DESeq2 to calculate differences (Site, Sex, Age & ScientificName) (ASV)
```{r, echo=TRUE}
#Site (Al Dhafra vs Al Sayad vs Shaheen events vs SNC)
  #####
  ps.cln
  
  table(sample_data(ps.cln)$Site)
  diagdds = phyloseq_to_deseq2(ps.cln, ~ Site)
  set.seed(seed)
  diagdds = DESeq(diagdds, fitType = c("parametric"), sfType="poscounts") # p values are not uniform
  res = results(diagdds, cooksCutoff = FALSE)
  hist(res$pvalue)
  alpha = 1
  sigtab = res[which(res$padj < alpha), ]
  sigtab = cbind(as(sigtab, "data.frame"), as(tax_table(ps.cln)[rownames(sigtab), ], "matrix"))
  sigtab = sigtab[order(-abs(sigtab$log2FoldChange),sigtab$padj),]
  head(sigtab)
  dim(sigtab)
  sigtab$ASV=row.names(sigtab)
  names(sigtab)
  sigtab.all=data.frame(sigtab)
  
  kolor = c("khaki3","turquoise2","navy","purple","red","dodgerblue","steelblue",
            "tan","darkgoldenrod1","tomato2","tomato","darkgreen","green","linen",
            "mistyrose","coral3","peachpuff3","lightcyan2","gold4")
  
  pdf(paste(output_path,"DESeq.falcons.Site.pdf",sep="/"),6,4)
    ggplot(sigtab.all, aes(log2FoldChange, -log10(padj), fill=Phylum)) + 
      geom_point(size=2,color="black",shape=21, alpha=0.5) + scale_fill_manual(values=kolor) +
      geom_vline(xintercept = -2, lty=3, color="red") + geom_vline(xintercept = 2, lty=3, color="red") + 
      geom_hline(yintercept = -log10(0.01), lty=3, color="red") +
      theme_bw() + theme(panel.border = element_blank(), panel.grid.major = element_blank(),
                         panel.grid.minor = element_blank(), axis.line = element_line(colour = "black")) + 
      theme(axis.text.x = element_text(angle = -90, hjust = 0, vjust=0.5))
  dev.off()
  write.csv(sigtab.all, file = paste(output_path,"DESeq.falcons.Site.ASV.csv",sep="/"), row.names = FALSE)

  #####

#Sex (Male vs Female)
  #####
  ps.cln
  
  table(sample_data(ps.cln)$Sex)
  diagdds = phyloseq_to_deseq2(ps.cln, ~ Sex)
  set.seed(seed)
  diagdds = DESeq(diagdds, fitType = c("parametric"), sfType="poscounts") # p values are not uniform
  res = results(diagdds, cooksCutoff = FALSE)
  hist(res$pvalue)
  alpha = 1
  sigtab = res[which(res$padj < alpha), ]
  sigtab = cbind(as(sigtab, "data.frame"), as(tax_table(ps.cln)[rownames(sigtab), ], "matrix"))
  sigtab = sigtab[order(-abs(sigtab$log2FoldChange),sigtab$padj),]
  head(sigtab)
  dim(sigtab)
  sigtab$ASV=row.names(sigtab)
  names(sigtab)
  sigtab.all=data.frame(sigtab)
  
  kolor = c("khaki3","turquoise2","navy","purple","red","dodgerblue","steelblue",
            "tan","darkgoldenrod1","tomato2","tomato","darkgreen","green","linen",
            "mistyrose","coral3","peachpuff3","lightcyan2","gold4")
  
  pdf(paste(output_path,"DESeq.falcons.Sex.pdf",sep="/"),6,4)
    ggplot(sigtab.all, aes(log2FoldChange, -log10(padj), fill=Phylum)) + 
      geom_point(size=2,color="black",shape=21, alpha=0.5) + scale_fill_manual(values=kolor) +
      geom_vline(xintercept = -2, lty=3, color="red") + geom_vline(xintercept = 2, lty=3, color="red") + 
      geom_hline(yintercept = -log10(0.01), lty=3, color="red") +
      theme_bw() + theme(panel.border = element_blank(), panel.grid.major = element_blank(),
                         panel.grid.minor = element_blank(), axis.line = element_line(colour = "black")) + 
      theme(axis.text.x = element_text(angle = -90, hjust = 0, vjust=0.5))
  dev.off()
  write.csv(sigtab.all, file = paste(output_path,"DESeq.falcons.Sex.asv.csv",sep="/"), row.names = FALSE)

  #####
  
#Age (Adult vs Juvenile)
  #####
  ps.cln
  
  table(sample_data(ps.cln)$Age)
  diagdds = phyloseq_to_deseq2(ps.cln, ~ Age)
  set.seed(seed)
  diagdds = DESeq(diagdds, fitType = c("parametric"), sfType="poscounts") # p values are not uniform
  res = results(diagdds, cooksCutoff = FALSE)
  hist(res$pvalue)
  alpha = 1
  sigtab = res[which(res$padj < alpha), ]
  sigtab = cbind(as(sigtab, "data.frame"), as(tax_table(ps.cln)[rownames(sigtab), ], "matrix"))
  sigtab = sigtab[order(-abs(sigtab$log2FoldChange),sigtab$padj),]
  head(sigtab)
  dim(sigtab)
  sigtab$ASV=row.names(sigtab)
  names(sigtab)
  sigtab.all=data.frame(sigtab)
  
  kolor = c("khaki3","turquoise2","navy","purple","red","dodgerblue","steelblue",
            "tan","darkgoldenrod1","tomato2","tomato","darkgreen","green","linen",
            "mistyrose","coral3","peachpuff3","lightcyan2","gold4")
  
  pdf(paste(output_path,"DESeq.falcons.Age.pdf",sep="/"),6,4)
    ggplot(sigtab.all, aes(log2FoldChange, -log10(padj), fill=Phylum)) + 
      geom_point(size=2,color="black",shape=21, alpha=0.5) + scale_fill_manual(values=kolor) +
      geom_vline(xintercept = -2, lty=3, color="red") + geom_vline(xintercept = 2, lty=3, color="red") + 
      geom_hline(yintercept = -log10(0.01), lty=3, color="red") +
      theme_bw() + theme(panel.border = element_blank(), panel.grid.major = element_blank(),
                         panel.grid.minor = element_blank(), axis.line = element_line(colour = "black")) + 
      theme(axis.text.x = element_text(angle = -90, hjust = 0, vjust=0.5))
  dev.off()
  write.csv(sigtab.all, file = paste(output_path,"DESeq.falcons.Age.asv.csv",sep="/"), row.names = FALSE)
  #####
  
#ScientificName (Hybrid vs 4 species)
  #####
  ps.cln2 <- ps.cln
  sample_data(ps.cln2) <- sampledf
  
  table(sample_data(ps.cln2)$ScientificName)
  diagdds = phyloseq_to_deseq2(ps.cln, ~ ScientificName)
  set.seed(seed)
  diagdds = DESeq(diagdds, fitType = c("parametric"), sfType="poscounts") # p values are not uniform
  res = results(diagdds, cooksCutoff = FALSE)
  hist(res$pvalue)
  alpha = 1
  sigtab = res[which(res$padj < alpha), ]
  sigtab = cbind(as(sigtab, "data.frame"), as(tax_table(ps.cln)[rownames(sigtab), ], "matrix"))
  sigtab = sigtab[order(-abs(sigtab$log2FoldChange),sigtab$padj),]
  head(sigtab)
  dim(sigtab)
  sigtab$ASV=row.names(sigtab)
  names(sigtab)
  sigtab.all=data.frame(sigtab)
  
  # phylum.kolor2 should reflect the correct phylum
  pdf(paste(output_path,"DESeq.falcons.Name.pdf",sep="/"),6,4)
    ggplot(sigtab.all, aes(log2FoldChange, -log10(padj), fill=Phylum)) + 
      geom_point(size=2,color="black",shape=21, alpha=0.5) + scale_fill_manual(values=phylum.kolor) +
      geom_vline(xintercept = -2, lty=3, color="red") + geom_vline(xintercept = 2, lty=3, color="red") + 
      geom_hline(yintercept = -log10(0.01), lty=3, color="red") +
      theme_bw() + theme(panel.border = element_blank(), panel.grid.major = element_blank(),
                         panel.grid.minor = element_blank(), axis.line = element_line(colour = "black")) + 
      theme(axis.text.x = element_text(angle = -90, hjust = 0, vjust=0.5))
  dev.off()
  write.csv(sigtab.all, file = paste(output_path,"DESeq.falcons.name.asv.csv",sep="/"), row.names = FALSE)
  #####
```


### Salmonella in NYUAD Falcons
```{r, echo=TRUE}
library("biomformat");packageVersion("biomformat")
# NYUAD Falcons
  ps.nyuad.falcons <- readRDS(paste(input_path,"4.phyloseq.falcons.metadata.cln.pruned.rds",sep="/"))
  ps.nyuad.falcons #109 taxa and 29 samples
  write.csv(t(otu_table(ps.nyuad.falcons)),"s.csv")

  biomformat::write_biom(biomformat::make_biom(data = t(as.matrix(otu_table(ps.nyuad.falcons)))), "table.biom")
  
  Biostrings::writeXStringSet(refseq(ps.nyuad.falcons),"seqs.fna",format="fasta")
  
  #Getting salmonella asv
  taxa <- as.data.frame(tax_table(ps.nyuad.falcons))
  head(names(taxa)); head(rownames(taxa))
  dim(taxa) #109   6
  taxa <- taxa[!is.na(taxa$Genus),]
  dim(taxa) #74 6
  salmonella <- taxa[taxa$Genus=="Salmonella",]
  salmonella <- rownames(salmonella)
  #"TACGGAGGGTGCAAGCGTTAATCGGAATTACTGGGCGTAAAGCGCACGCAGGCGGTCTGTCAAGTCGGATGTGAAATCCCCGGGCTCAACCTGGGAACTG"
  
  #Adding salmonella column to matadata
  otu <- as.data.frame(otu_table(ps.nyuad.falcons))
  dim(otu) #29 109
  table(names(otu) == salmonella)
  # FALSE  TRUE 
  # 108     1 
  otu <- subset(otu, select=TACGGAGGGTGCAAGCGTTAATCGGAATTACTGGGCGTAAAGCGCACGCAGGCGGTCTGTCAAGTCGGATGTGAAATCCCCGGGCTCAACCTGGGAACTG)
  names(otu) <- c("SalmonellaCount")
  otu
  
  metadata <- sample_data(ps.nyuad.falcons)
  length(intersect(rownames(metadata),rownames(otu)))
  identical(rownames(metadata),rownames(otu))
  metadata <- cbind(metadata,otu)
  
  write.table(metadata, file = "metadata.tsv", row.names=FALSE, sep="\t")
  
  
  #Predicted Metagenome
  #####
  metagenome <- read.csv(paste(input_path,"pred.metagenome.falcons.tsv", sep="/"),header=T, sep="\t")
  class(metagenome)
  dim(metagenome) #1702   31 (2 cols are EC number and description)
  head(names(metagenome))
  metagenome$Function <- paste(metagenome$function.,metagenome$description,sep="_")
  head(metagenome$Function)
  rownames(metagenome) <- metagenome$Function
  head(metagenome[1:5,1:5])
  metagenome$function. <- c()
  metagenome$description <- c()
  metagenome$Function <- c()
  head(metagenome[1:5,1:5])
  dim(metagenome) #1702   29 (only samples as columns)
  names(metagenome) #only samples
  
  matrix <- data.matrix(metagenome)
  class(matrix)
  dim(matrix) #1702   29 
  head(matrix[1:5,1:5])
  
  metadata <- read.csv(paste(input_path,"metadata.tsv", sep="/"),header=T,row.names=1, sep="\t")
  head(metadata)
  dim(metadata)
  
  length(intersect(colnames(matrix),metadata$Run)) #29
  identical(colnames(matrix),metadata$Run) #TRUE
  
  ps.cln <- phyloseq(otu_table(matrix, taxa_are_rows=T),
               sample_data(metadata))
  ps.cln #1702 taxa and 29 samples
  names(sample_data(ps.cln))
  
  colnames(otu_table(ps.cln))
  rownames(sample_data(ps.cln))
  sample_names(ps.cln)
  
  sample_data(ps.cln)$SalmonellaCount
  sample_data(ps.cln)$SalmonellaPresence <- sample_data(ps.cln)$SalmonellaCount
  sample_data(ps.cln)$SalmonellaPresence
  sample_data(ps.cln)$SalmonellaPresence[sample_data(ps.cln)$SalmonellaPresence == 0] <- "No"
  sample_data(ps.cln)$SalmonellaPresence
  sample_data(ps.cln)$SalmonellaPresence[as.integer(sample_data(ps.cln)$SalmonellaPresence) < 100 ] <- "Low"
  sample_data(ps.cln)$SalmonellaPresence
  sample_data(ps.cln)$SalmonellaPresence[as.integer(sample_data(ps.cln)$SalmonellaPresence) > 99 ] <- "High"
  sample_data(ps.cln)$SalmonellaPresence
  table(sample_data(ps.cln)$SalmonellaPresence)
  head(sample_data(ps.cln))
  
  pslog <- transform_sample_counts(ps.cln, function(x) log(1 + x))
  print(pslog)
                                   
# calculate Bray-Curtis distance
  set.seed(seed)
  bcdist = phyloseq::distance(pslog, method="bray",normalized=TRUE, parallel=FALSE,fast=TRUE) 
  pcoa <- ordinate(pslog, method = "MDS", distance = bcdist)
  evals <- pcoa$values$Eigenvalues
  
  print(plot_scree(pcoa) + xlim(as.character(seq(1,20))) + ggtitle("Bray ordination eigenvalues") +
        theme_bw() + theme(panel.border = element_blank(), panel.grid.major = element_blank(),
                           panel.grid.minor = element_blank(), axis.line = element_line(colour = "black")))
  
# proportion of  variance explained by
  evals[1]/sum(evals);evals[2]/sum(evals);evals[3]/sum(evals);evals[4]/sum(evals)
  
  sample_data(pslog)$PCoA1=pcoa$vectors[,1];sample_data(pslog)$PCoA2=pcoa$vectors[,2];sample_data(pslog)$PCoA3=pcoa$vectors[,3];sample_data(pslog)$PCoA4=pcoa$vectors[,4]
  
# assess statistical significance using PERMANOVA
  sampledf <- data.frame(sample_data(pslog))
  names(sampledf)
  head(sampledf)
  adonis2(bcdist ~ ScientificName + Site + SalmonellaPresence, 
         data = sampledf, permutations = 9999)
# Permutation test for adonis under reduced model
# Terms added sequentially (first to last)
# Permutation: free
# Number of permutations: 9999
# 
# adonis2(formula = bcdist ~ ScientificName + Site + SalmonellaPresence, data = sampledf, permutations = 9999)
#                    Df SumOfSqs      R2      F Pr(>F)    
# ScientificName      8 0.038702 0.16631 0.7671 0.7597    
# Site                3 0.020148 0.08658 1.0649 0.3847    
# SalmonellaPresence  2 0.079257 0.34059 6.2838 0.0003 ***
# Residual           15 0.094596 0.40651                  
# Total              28 0.232703 1.00000                  
# ---
# Signif. codes:  0 ‘***’ 0.001 ‘**’ 0.01 ‘*’ 0.05 ‘.’ 0.1 ‘ ’ 1
  
# Plot PCoA of all populations
  pdf(paste(output_path,"PCoA.bray.falcons.metagenome.asv.pdf",sep="/"),10,6)  
    ggplot(sampledf,aes(PCoA1,PCoA2,fill=SalmonellaPresence)) +
      geom_point(size=3,alpha=0.8,shape=21,color="black") + xlab("PCo1") + ylab("PCo2")  +
      scale_fill_manual(values=c("red","yellow","dodgerblue")) +
      geom_hline(yintercept =0,lty=3) + geom_vline(xintercept =0,lty=3) +
      coord_fixed(sqrt(evals[2] / evals[1])) + theme_classic()
  dev.off()
  
  pdf(paste(output_path,"PCoA1.bray.falcons.metagenome.asv.pdf",sep="/"),6,3)  
    ggplot(sampledf,aes(-PCoA1,SalmonellaPresence,fill=SalmonellaPresence)) +
      geom_violin(color="black",aes(fill=SalmonellaPresence)) + 
      scale_fill_manual(values=c("red","yellow","dodgerblue")) +
      geom_jitter(width=0.05,shape=21, aes(fill=NULL), color="Black") + theme_bw() +
      theme(panel.border = element_blank(), panel.grid.major = element_blank(),
      panel.grid.minor = element_blank(), axis.line = element_line(colour = "black")) +
      theme(legend.position="none")
  dev.off()
  
  set.seed(seed)
  shapiro.test(sampledf$PCoA1) #p-value = 0.9108
  set.seed(seed)
  kruskal.test(sampledf$PCoA1~sampledf$SalmonellaPresence) #p-value = 0.003487
  set.seed(seed)
  dunn.test(sampledf$PCoA1,sampledf$SalmonellaPresence, method="bh") 
#                              Comparison of x by group                            
#                              (Benjamini-Hochberg)                              
# Col Mean-|
# Row Mean |       High        Low
#      Low |   1.638521
#          |     0.0760
#          |
#       No |   3.317101   1.492511
#          |    0.0014*     0.0678
  
  ps.cln
  table(sample_data(ps.cln)$SalmonellaPresence)
  sample_data(ps.cln)$SalmonellaPresence=gsub("No","0.No",sample_data(ps.cln)$SalmonellaPresence)
  sample_data(ps.cln)$SalmonellaPresence=gsub("Low","1.Low",sample_data(ps.cln)$SalmonellaPresence)
  sample_data(ps.cln)$SalmonellaPresence=gsub("High","2.High",sample_data(ps.cln)$SalmonellaPresence)

  sample_data(ps.cln)$SalmonellaPresence=factor(sample_data(ps.cln)$SalmonellaPresence)
  table(sample_data(ps.cln)$SalmonellaPresence)
  diagdds = phyloseq_to_deseq2(ps.cln, ~ SalmonellaPresence)
  set.seed(seed)
  diagdds = DESeq(diagdds, fitType = c("parametric"), sfType="poscounts")
  res = results(diagdds, cooksCutoff = FALSE)
  hist(res$pvalue)
  alpha = 1
  sigtab = res[which(res$padj < alpha), ]
  #sigtab = cbind(as(sigtab, "data.frame"), as(tax_table(ps.cln)[rownames(sigtab), ], "matrix"))
  sigtab = sigtab[order(-abs(sigtab$log2FoldChange),sigtab$padj),]
  head(sigtab)
  dim(sigtab)
  sigtab$ASV=row.names(sigtab)
  names(sigtab)
  sigtab.all=data.frame(sigtab)
  
  kolor = c("khaki3","turquoise2","navy","purple","red","dodgerblue","steelblue",
            "tan","darkgoldenrod1","tomato2","tomato","darkgreen","green","linen",
            "mistyrose","coral3","peachpuff3","lightcyan2","gold4")
  
  pdf(paste(output_path,"DESeq.falcons.metagenome.SalmonellaPresence.asv.pdf",sep="/"),6,4)
    ggplot(sigtab.all, aes(log2FoldChange, -log10(padj))) + 
      geom_point(size=2,color="black",shape=21, alpha=0.5)  +
      geom_vline(xintercept = -2, lty=3, color="red") + geom_vline(xintercept = 2, lty=3, color="red") + 
      geom_hline(yintercept = -log10(0.01), lty=3, color="red") +
      theme_bw() + theme(panel.border = element_blank(), panel.grid.major = element_blank(),
                         panel.grid.minor = element_blank(), axis.line = element_line(colour = "black")) + 
      theme(axis.text.x = element_text(angle = -90, hjust = 0, vjust=0.5))
  dev.off()
  write.csv(sigtab.all,paste(output_path,"DESeq.falcons.metagenome.SalmonellaPresence.asv.csv",sep="/"), row.names = FALSE)
  #####
  
  #Predicted pathways
  #####
  pathways <- read.csv(paste(input_path,"path.abun.falcons.tsv", sep="/"),header=T, sep="\t")
  class(pathways)
  dim(pathways) #350   31 (2 cols are pathways and description)
  head(names(pathways))
  pathways$Pathway <- paste(pathways$pathway,pathways$description,sep="_")
  head(pathways$Pathway)
  rownames(pathways) <- pathways$Pathway
  head(pathways[1:5,1:5])
  pathways$pathway <- c()
  pathways$description <- c()
  pathways$Pathway <- c()
  head(pathways[1:5,1:5])
  dim(pathways) #350   29 (only samples as columns)
  names(pathways) #only samples
  
  matrix <- data.matrix(pathways)
  class(matrix)
  dim(matrix) #350   29 
  head(matrix[1:5,1:5])
  
  metadata <- read.csv(paste(input_path,"metadata.tsv", sep="/"),header=T,row.names=1, sep="\t")
  head(metadata)
  dim(metadata)
  
  length(intersect(colnames(matrix),metadata$Run)) #29
  identical(colnames(matrix),metadata$Run) #TRUE
  
  ps.cln <- phyloseq(otu_table(matrix, taxa_are_rows=T),
               sample_data(metadata))
  ps.cln #350 taxa and 29 samples
  names(sample_data(ps.cln))
  
  colnames(otu_table(ps.cln))
  rownames(sample_data(ps.cln))
  sample_names(ps.cln)
  
  sample_data(ps.cln)$SalmonellaCount
  sample_data(ps.cln)$SalmonellaPresence <- sample_data(ps.cln)$SalmonellaCount
  sample_data(ps.cln)$SalmonellaPresence
  sample_data(ps.cln)$SalmonellaPresence[sample_data(ps.cln)$SalmonellaPresence == 0] <- "No"
  sample_data(ps.cln)$SalmonellaPresence
  sample_data(ps.cln)$SalmonellaPresence[as.integer(sample_data(ps.cln)$SalmonellaPresence) < 100 ] <- "Low"
  sample_data(ps.cln)$SalmonellaPresence
  sample_data(ps.cln)$SalmonellaPresence[as.integer(sample_data(ps.cln)$SalmonellaPresence) > 99 ] <- "High"
  sample_data(ps.cln)$SalmonellaPresence
  table(sample_data(ps.cln)$SalmonellaPresence)
  head(sample_data(ps.cln))
  
  pslog <- transform_sample_counts(ps.cln, function(x) log(1 + x))
  print(pslog)
                                   
# calculate Bray-Curtis distance
  set.seed(seed)
  bcdist = phyloseq::distance(pslog, method="bray",normalized=TRUE, parallel=FALSE,fast=TRUE) 
  pcoa <- ordinate(pslog, method = "MDS", distance = bcdist)
  evals <- pcoa$values$Eigenvalues
  
  print(plot_scree(pcoa) + xlim(as.character(seq(1,20))) + ggtitle("Bray ordination eigenvalues") +
        theme_bw() + theme(panel.border = element_blank(), panel.grid.major = element_blank(),
                           panel.grid.minor = element_blank(), axis.line = element_line(colour = "black")))
  
# proportion of  variance explained by
  evals[1]/sum(evals);evals[2]/sum(evals);evals[3]/sum(evals);evals[4]/sum(evals)
  
  sample_data(pslog)$PCoA1=pcoa$vectors[,1];sample_data(pslog)$PCoA2=pcoa$vectors[,2];sample_data(pslog)$PCoA3=pcoa$vectors[,3];sample_data(pslog)$PCoA4=pcoa$vectors[,4]
  
  sampledf <- data.frame(sample_data(pslog))
  
  sampledf$ScientificName <- gsub("Falco chicquera-peregrinus","Hybrid",sampledf$ScientificName)
  sampledf$ScientificName <- gsub("Falco chicquera-biarmicus","Hybrid",sampledf$ScientificName)
  sampledf$ScientificName <- gsub("Falco rusticolus-cherrug","Hybrid",sampledf$ScientificName)
  sampledf$ScientificName <- gsub("Falco rusticolus-peregrinus","Hybrid",sampledf$ScientificName)
  table(sampledf$ScientificName)
  
# assess statistical significance using PERMANOVA
  head(sampledf)
  adonis2(bcdist ~ ScientificName + Site + Sex + Age + SalmonellaPresence, 
         data = sampledf, permutations = 9999)
  # adonis2(formula = bcdist ~ ScientificName + Site + Sex + Age + SalmonellaPresence, data = sampledf, permutations = 9999)
  #                    Df SumOfSqs      R2      F Pr(>F)  
  # ScientificName      5 0.017229 0.08666 0.6295 0.7987  
  # Site                3 0.016179 0.08138 0.9853 0.4338  
  # Sex                 2 0.025463 0.12808 2.3260 0.0685 .
  # Age                 1 0.017670 0.08888 3.2283 0.0450 *
  # SalmonellaPresence  2 0.040168 0.20204 3.6693 0.0159 *
  # Residual           15 0.082103 0.41297                
  # Total              28 0.198812 1.00000   
  #   
# Plot PCoA of all populations
  pdf(paste(output_path,"PCoA.bray.falcons.pathways.asv.pdf",sep="/"),10,6)  
    ggplot(sampledf,aes(PCoA1,PCoA2,fill=SalmonellaPresence)) +
      geom_point(size=3,alpha=0.8,shape=21,color="black") + xlab("PCo1") + ylab("PCo2")  +
      scale_fill_manual(values=c("red","yellow","dodgerblue")) +
      geom_hline(yintercept =0,lty=3) + geom_vline(xintercept =0,lty=3) +
      coord_fixed(sqrt(evals[2] / evals[1])) + theme_classic()
  dev.off()
  
  pdf(paste(output_path,"PCoA1.bray.falcons.pathways.asv.pdf",sep="/"),6,3)  
    ggplot(sampledf,aes(PCoA1,SalmonellaPresence,fill=SalmonellaPresence)) +
      geom_violin() + scale_fill_manual(values=c("red","yellow","dodgerblue")) +
      geom_jitter(width=0.01) + theme_bw() +
      theme(panel.border = element_blank(), panel.grid.major = element_blank(),
      panel.grid.minor = element_blank(), axis.line = element_line(colour = "black")) +
      theme(legend.position="none")
  dev.off()
  
# ridge plots
  pdf(paste(output_path,"PCoA1.bray.ridge.falcons.pathways.asv.pdf",sep="/"),8,3)
    ggplot(sampledf, aes(x = PCoA1, y = SalmonellaPresence, fill=SalmonellaPresence)) +
    geom_density_ridges(scale = 1,alpha=0.75, aes(fill=SalmonellaPresence)) +
    scale_fill_manual(values=c("red","yellow","dodgerblue")) +
    scale_y_discrete(expand = c(0.01, 0)) +
    scale_x_continuous(expand = c(0.01, 0)) +
    scale_y_discrete(limits=rev) +
    theme_ridges()
  dev.off()
  
  
  set.seed(seed)
  shapiro.test(sampledf$PCoA1) #p-value = 0.978
  set.seed(seed)
  kruskal.test(sampledf$PCoA1~sampledf$SalmonellaPresence) #p-value = 0.002889
  set.seed(seed)
  dunn.test(sampledf$PCoA1,sampledf$SalmonellaPresence, method="bh")
#                              Comparison of x by group                            
#                              (Benjamini-Hochberg)                              
# Col Mean-|
# Row Mean |       High        Low
#      Low |   1.673704
#          |     0.0706
#          |
#       No |   3.373323   1.508709
#          |    0.0011*     0.0657
# 
# alpha = 0.05
# Reject Ho if p <= alpha/2
  
  ps.cln
  table(sample_data(ps.cln)$SalmonellaPresence)
  sample_data(ps.cln)$SalmonellaPresence=gsub("No","0.No",sample_data(ps.cln)$SalmonellaPresence)
  sample_data(ps.cln)$SalmonellaPresence=gsub("Low","1.Low",sample_data(ps.cln)$SalmonellaPresence)
  sample_data(ps.cln)$SalmonellaPresence=gsub("High","2.High",sample_data(ps.cln)$SalmonellaPresence)

  sample_data(ps.cln)$SalmonellaPresence=factor(sample_data(ps.cln)$SalmonellaPresence)
  table(sample_data(ps.cln)$SalmonellaPresence)
  diagdds = phyloseq_to_deseq2(ps.cln, ~ SalmonellaPresence)
  set.seed(seed)
  diagdds = DESeq(diagdds, fitType = c("parametric"), sfType="poscounts")
  res = results(diagdds, cooksCutoff = FALSE)
  hist(res$pvalue)
  alpha = 1
  sigtab = res[which(res$padj < alpha), ]
  #sigtab = cbind(as(sigtab, "data.frame"), as(tax_table(ps.cln)[rownames(sigtab), ], "matrix"))
  sigtab = sigtab[order(-abs(sigtab$log2FoldChange),sigtab$padj),]
  head(sigtab)
  dim(sigtab)
  sigtab$ASV=row.names(sigtab)
  names(sigtab)
  sigtab.all=data.frame(sigtab)
  
  kolor = c("khaki3","turquoise2","navy","purple","red","dodgerblue","steelblue",
            "tan","darkgoldenrod1","tomato2","tomato","darkgreen","green","linen",
            "mistyrose","coral3","peachpuff3","lightcyan2","gold4")
  
  pdf(paste(output_path,"DESeq.falcons.pathways.SalmonellaPresence.asv.pdf",sep="/"),6,4)
    ggplot(sigtab.all, aes(log2FoldChange, -log10(padj))) + 
      geom_point(size=2,color="black",shape=21, alpha=0.5)  +
      geom_vline(xintercept = -2, lty=3, color="red") + geom_vline(xintercept = 2, lty=3, color="red") + 
      geom_hline(yintercept = -log10(0.01), lty=3, color="red") +
      theme_bw() + theme(panel.border = element_blank(), panel.grid.major = element_blank(),
                         panel.grid.minor = element_blank(), axis.line = element_line(colour = "black")) + 
      theme(axis.text.x = element_text(angle = -90, hjust = 0, vjust=0.5))
  dev.off()
  write.csv(sigtab.all,paste(output_path,"DESeq.falcons.pathways.SalmonellaPresence.asv.csv",sep="/"), row.names = FALSE)
  
  
  names(sigtab.all);dim(sigtab.all) #336   7
  mer=subset(sigtab.all,abs(sigtab.all$log2FoldChange)>2 & sigtab.all$padj<0.01)
  mer2=mer[order(abs(mer$log2FoldChange), mer$padj),]
  dim(mer2);names(mer2) #69  7
  unique(length(mer2$ASV))
  
# plot heatmap 
  pshm <- prune_taxa(as.character(mer2$ASV),ps.cln)
  #View(otu_table(pshm))
  otu_table(pshm) <- t(otu_table(pshm))
  #View(otu_table(pshm))
  pshm.ra = transform_sample_counts(pshm, function(x){x / sum(x)})
  pshm;pshm.ra
  pshmlog <- transform_sample_counts(pshm.ra, function(x) log(1e-10 + x))
  print(pshmlog)
   
  otudf=data.frame(otu_table(pshmlog))
  #otudf=data.frame(otu_table(pshm.ra))
  class(otudf)
  otudf[1:5,1:5]
  row.names(otudf)=paste(sample_data(pshm.ra)$SalmonellaPresence,sample_data(pshm.ra)$Run,sep="_")
  otudf=otudf[order(rownames(otudf)),]
  otudf[1:5,1:5]
  
  library(gplots)
  otudf.sc <- data.matrix(otudf)
  #my_palette <- colorRampPalette(c("red","yellow","navy"))(n = 5)
  my_palette <- c("red3","salmon","white","palegreen","darkgreen")
  
  mycolors <- c("blue","lightgoldenrod","red")
  table(sample_data(pshm.ra)$SalmonellaPresence)
  group_cols=c(rep(mycolors[1],16),rep(mycolors[2],7),rep(mycolors[3],6))
  
  pdf(paste(output_path,"Abundance.DESeq.Heatmap.falcons.salmonella.asv.pdf",sep="/"),9,6)
    heatmap.2(otudf.sc, scale = "column",
            key = TRUE,keysize = 1.5,
            margin=c(12,7),
            cexRow=0.8,cexCol=0.5,
            xlab="", ylab= "",main="",
            density.info="none",
            trace="none",
            col=my_palette,
            colRow=group_cols)  
  dev.off()
  #####
```
### Salmonella in Song Birds
```{r, echo=TRUE}
library("biomformat");packageVersion("biomformat")
# NYUAD Falcons
  ps <- readRDS(paste(input_path,"8.phyloseq.song.birds.falcons.metadata.cln.bal.mer.rds",sep="/"))
  ps #10603 taxa and 675 samples
  
  ps.song <- ps %>%
    subset_samples(Study == "Song") %>%
    prune_taxa(taxa_sums(.) > 0, .)
  ps.song #10563 taxa and 646 samples

  biomformat::write_biom(biomformat::make_biom(data = t(as.matrix(otu_table(ps.song)))), "table.biom")
  
  Biostrings::writeXStringSet(refseq(ps.song),"seqs.fna",format="fasta")
  
  #Getting salmonella asv
  taxa <- as.data.frame(tax_table(ps.song))
  head(names(taxa)); head(rownames(taxa))
  dim(taxa) #10563   6
  taxa <- taxa[!is.na(taxa$Genus),]
  dim(taxa) #5325 6
  salmonella <- taxa[taxa$Genus=="Salmonella",]
  salmonella <- rownames(salmonella)
  #"TACGGAGGGTGCAAGCGTTAATCGGAATTACTGGGCGTAAAGCGCACGCAGGCGGTCTGTCAAGTCGGATGTGAAATCCCCGGGCTCAACCTGGGAACTG"
  
  #Adding salmonella column to matadata
  otu <- as.data.frame(otu_table(ps.song))
  dim(otu) #29 10563
  table(names(otu) == salmonella)
  # FALSE  TRUE 
  # 10562     1 
  otu <- subset(otu, select=TACGGAGGGTGCAAGCGTTAATCGGAATTACTGGGCGTAAAGCGCACGCAGGCGGTCTGTCAAGTCGGATGTGAAATCCCCGGGCTCAACCTGGGAACTG)
  names(otu) <- c("SalmonellaCount")
  otu
  
  metadata <- sample_data(ps.song)
  length(intersect(rownames(metadata),rownames(otu))) #646
  identical(rownames(metadata),rownames(otu))
  metadata <- cbind(metadata,otu)
  
  write.table(metadata, file = "metadata.tsv", row.names=FALSE, sep="\t")
  
  
  #Predicted Metagenome
  #####
  metagenome <- read.csv(paste(input_path,"pred.metagenome.song.tsv", sep="/"),header=T, sep="\t")
  class(metagenome)
  dim(metagenome) #2461  648 (2 cols are EC number and description)
  head(names(metagenome))
  metagenome$Function <- paste(metagenome$function.,metagenome$description,sep="_")
  head(metagenome$Function)
  rownames(metagenome) <- metagenome$Function
  head(metagenome[1:5,1:5])
  metagenome$function. <- c()
  metagenome$description <- c()
  metagenome$Function <- c()
  head(metagenome[1:5,1:5])
  dim(metagenome) #2461  646 (only samples as columns)
  names(metagenome) #only samples
  
  matrix <- data.matrix(metagenome)
  class(matrix)
  dim(matrix) #2461  646
  head(matrix[1:5,1:5])
  
  metadata <- read.csv(paste(input_path,"metadata.song.tsv", sep="/"),header=T,row.names=1, sep="\t")
  metadata$Run <- row.names(metadata)
  head(metadata)
  dim(metadata)
  
  length(intersect(colnames(matrix),metadata$Run)) #646
  identical(colnames(matrix),metadata$Run) #TRUE
  
  ps.cln <- phyloseq(otu_table(matrix, taxa_are_rows=T),
               sample_data(metadata))
  ps.cln #2461 taxa and 646 samples
  names(sample_data(ps.cln))
  
  colnames(otu_table(ps.cln))
  rownames(sample_data(ps.cln))
  sample_names(ps.cln)
  
  sample_data(ps.cln)$SalmonellaCount
  sample_data(ps.cln)$SalmonellaPresence <- sample_data(ps.cln)$SalmonellaCount
  sample_data(ps.cln)$SalmonellaPresence
  sample_data(ps.cln)$SalmonellaPresence[sample_data(ps.cln)$SalmonellaPresence == 0] <- "No"
  sample_data(ps.cln)$SalmonellaPresence
  sample_data(ps.cln)$SalmonellaPresence[as.integer(sample_data(ps.cln)$SalmonellaPresence) < 100 ] <- "Low"
  sample_data(ps.cln)$SalmonellaPresence
  sample_data(ps.cln)$SalmonellaPresence[as.integer(sample_data(ps.cln)$SalmonellaPresence) > 99 ] <- "High"
  sample_data(ps.cln)$SalmonellaPresence
  table(sample_data(ps.cln)$SalmonellaPresence)
  head(sample_data(ps.cln))
  
  pslog <- transform_sample_counts(ps.cln, function(x) log(1 + x))
  print(pslog)
                                   
# calculate Bray-Curtis distance
  set.seed(seed)
  bcdist = phyloseq::distance(pslog, method="bray",normalized=TRUE, parallel=FALSE,fast=TRUE) 
  pcoa <- ordinate(pslog, method = "MDS", distance = bcdist)
  evals <- pcoa$values$Eigenvalues
  
  print(plot_scree(pcoa) + xlim(as.character(seq(1,20))) + ggtitle("Bray ordination eigenvalues") +
        theme_bw() + theme(panel.border = element_blank(), panel.grid.major = element_blank(),
                           panel.grid.minor = element_blank(), axis.line = element_line(colour = "black")))
  
# proportion of  variance explained by
  evals[1]/sum(evals);evals[2]/sum(evals);evals[3]/sum(evals);evals[4]/sum(evals)
  
  sample_data(pslog)$PCoA1=pcoa$vectors[,1];sample_data(pslog)$PCoA2=pcoa$vectors[,2];sample_data(pslog)$PCoA3=pcoa$vectors[,3];sample_data(pslog)$PCoA4=pcoa$vectors[,4]
  
# assess statistical significance using PERMANOVA
  sampledf <- data.frame(sample_data(pslog))
  names(sampledf)
  head(sampledf)
  adonis2(bcdist ~ ScientificOrder + SampleRegion + SampleCollection + Captivity + FlightStatus + Diet + SalmonellaPresence, 
         data = sampledf, permutations = 999) # p-value = 0.0018
# Permutation test for adonis under reduced model
# Terms added sequentially (first to last)
# Permutation: free
# Number of permutations: 999
# 
# adonis2(formula = bcdist ~ ScientificOrder + SampleRegion + SampleCollection + Captivity + FlightStatus + Diet + SalmonellaPresence, data = sampledf, permutations = 999)
#                     Df SumOfSqs      R2       F Pr(>F)    
# ScientificOrder     25   1.3266 0.12578  4.2116  0.001 ***
# SampleRegion         2   0.4130 0.03916 16.3913  0.001 ***
# SampleCollection     3   0.4347 0.04122 11.5015  0.001 ***
# Captivity            1   0.0927 0.00879  7.3550  0.001 ***
# FlightStatus         1   0.0248 0.00235  1.9706  0.061 .  
# Diet                 5   0.0951 0.00902  1.5098  0.037 *  
# SalmonellaPresence   2   0.5244 0.04973 20.8124  0.001 ***
# Residual           606   7.6352 0.72395                   
# Total              645  10.5466 1.00000                   
# ---
# Signif. codes:  0 ‘***’ 0.001 ‘**’ 0.01 ‘*’ 0.05 ‘.’ 0.1 ‘ ’ 1
  
# Plot PCoA of all populations
  pdf(paste(output_path,"PCoA.bray.song.metagenome.asv.pdf",sep="/"),10,6)  
    ggplot(sampledf,aes(PCoA1,PCoA2,fill=SalmonellaPresence)) +
      geom_point(size=3,alpha=0.8,shape=21,color="black") + xlab("PCo1") + ylab("PCo2")  +
      scale_fill_manual(values=c("red","yellow","dodgerblue")) +
      geom_hline(yintercept =0,lty=3) + geom_vline(xintercept =0,lty=3) +
      coord_fixed(sqrt(evals[2] / evals[1])) + theme_classic()
  dev.off()
  
  pdf(paste(output_path,"PCoA1.bray.song.metagenome.asv.pdf",sep="/"),6,3)  
    ggplot(sampledf,aes(PCoA1,SalmonellaPresence,fill=SalmonellaPresence)) +
      geom_violin(color="black",aes(fill=SalmonellaPresence)) + 
      scale_fill_manual(values=c("red","yellow","dodgerblue")) +
      geom_jitter(width=0.05,shape=21, aes(fill=NULL), color="Black") + theme_bw() + 
      theme(panel.border = element_blank(), panel.grid.major = element_blank(),
      panel.grid.minor = element_blank(), axis.line = element_line(colour = "black")) +
      theme(legend.position="none")
  dev.off()
  
  set.seed(seed)
  shapiro.test(sampledf$PCoA1) #p-value = 5.319e-11
  set.seed(seed)
  kruskal.test(sampledf$PCoA1~sampledf$SalmonellaPresence) #p-value = 1.145e-15
  set.seed(seed)
  dunn.test(sampledf$PCoA1,sampledf$SalmonellaPresence, method="bh") 
#                              Comparison of x by group                            
#                              (Benjamini-Hochberg)                              
# Col Mean-|
# Row Mean |       High        Low
# 
#      Low |  -6.322567
#          |    0.0000*
#          |
#       No |  -6.818166  -0.572874
#          |    0.0000*     0.2834
  
  ps.cln
  table(sample_data(ps.cln)$SalmonellaPresence)
  sample_data(ps.cln)$SalmonellaPresence=gsub("No","0.No",sample_data(ps.cln)$SalmonellaPresence)
  sample_data(ps.cln)$SalmonellaPresence=gsub("Low","1.Yes",sample_data(ps.cln)$SalmonellaPresence)
  sample_data(ps.cln)$SalmonellaPresence=gsub("High","1.Yes",sample_data(ps.cln)$SalmonellaPresence)

  sample_data(ps.cln)$SalmonellaPresence=factor(sample_data(ps.cln)$SalmonellaPresence)
  table(sample_data(ps.cln)$SalmonellaPresence)
  diagdds = phyloseq_to_deseq2(ps.cln, ~ SalmonellaPresence)
  set.seed(seed)
  diagdds = DESeq(diagdds, fitType = c("parametric"), sfType="poscounts")
  res = results(diagdds, cooksCutoff = FALSE)
  hist(res$pvalue)
  alpha = 1
  sigtab = res[which(res$padj < alpha), ]
  #sigtab = cbind(as(sigtab, "data.frame"), as(tax_table(ps.cln)[rownames(sigtab), ], "matrix"))
  sigtab = sigtab[order(-abs(sigtab$log2FoldChange),sigtab$padj),]
  head(sigtab)
  dim(sigtab)
  sigtab$ASV=row.names(sigtab)
  names(sigtab)
  sigtab.all=data.frame(sigtab)
  
  kolor = c("khaki3","turquoise2","navy","purple","red","dodgerblue","steelblue",
            "tan","darkgoldenrod1","tomato2","tomato","darkgreen","green","linen",
            "mistyrose","coral3","peachpuff3","lightcyan2","gold4")
  
  pdf(paste(output_path,"DESeq.song.metagenome.SalmonellaPresence.asv.pdf",sep="/"),6,4)
    ggplot(sigtab.all, aes(log2FoldChange, -log10(padj))) + 
      geom_point(size=2,color="black",shape=21, alpha=0.5)  +
      geom_vline(xintercept = -2, lty=3, color="red") + geom_vline(xintercept = 2, lty=3, color="red") + 
      geom_hline(yintercept = -log10(0.01), lty=3, color="red") +
      theme_bw() + theme(panel.border = element_blank(), panel.grid.major = element_blank(),
                         panel.grid.minor = element_blank(), axis.line = element_line(colour = "black")) + 
      theme(axis.text.x = element_text(angle = -90, hjust = 0, vjust=0.5))
  dev.off()
  write.csv(sigtab.all,paste(output_path,"DESeq.song.metagenome.SalmonellaPresence.asv.csv",sep="/"), row.names = FALSE)
  #####
  
  #Predicted pathways
  #####
  pathways <- read.csv(paste(input_path,"path.abun.song.tsv", sep="/"),header=T, sep="\t")
  class(pathways)
  dim(pathways) #439 648 (2 cols are pathways and description)
  head(names(pathways))
  pathways$Pathway <- paste(pathways$pathway,pathways$description,sep="_")
  head(pathways$Pathway)
  rownames(pathways) <- pathways$Pathway
  head(pathways[1:5,1:5])
  pathways$pathway <- c()
  pathways$description <- c()
  pathways$Pathway <- c()
  head(pathways[1:5,1:5])
  dim(pathways) #439 648 (only samples as columns)
  names(pathways) #only samples
  
  matrix <- data.matrix(pathways)
  class(matrix)
  dim(matrix) #439 646
  head(matrix[1:5,1:5])
  
  metadata <- read.csv(paste(input_path,"metadata.song.tsv", sep="/"),header=T,row.names=1, sep="\t")
  metadata$Run <- row.names(metadata)
  head(metadata)
  dim(metadata)
  
  length(intersect(colnames(matrix),metadata$Run)) #646
  identical(colnames(matrix),metadata$Run) #TRUE
  
  ps.cln <- phyloseq(otu_table(matrix, taxa_are_rows=T),
               sample_data(metadata))
  ps.cln #439 taxa and 646 samples
  names(sample_data(ps.cln))
  
  colnames(otu_table(ps.cln))
  rownames(sample_data(ps.cln))
  sample_names(ps.cln)
  
  ps.cln <- ps.cln %>%
    subset_samples(ScientificOrder == "Accipitriformes") %>%
    prune_taxa(taxa_sums(.) > 0, .)
  ps.cln #439 taxa and 646 samples
  names(sample_data(ps.cln))
  
  sample_data(ps.cln)$SalmonellaCount
  sample_data(ps.cln)$SalmonellaPresence <- sample_data(ps.cln)$SalmonellaCount
  sample_data(ps.cln)$SalmonellaPresence
  sample_data(ps.cln)$SalmonellaPresence[sample_data(ps.cln)$SalmonellaPresence == 0] <- "No"
  sample_data(ps.cln)$SalmonellaPresence
  sample_data(ps.cln)$SalmonellaPresence[as.integer(sample_data(ps.cln)$SalmonellaPresence) < 100 ] <- "Low"
  sample_data(ps.cln)$SalmonellaPresence
  sample_data(ps.cln)$SalmonellaPresence[as.integer(sample_data(ps.cln)$SalmonellaPresence) > 99 ] <- "High"
  sample_data(ps.cln)$SalmonellaPresence
  table(sample_data(ps.cln)$SalmonellaPresence)
  head(sample_data(ps.cln))
  
  pslog <- transform_sample_counts(ps.cln, function(x) log(1 + x))
  print(pslog)
                                   
# calculate Bray-Curtis distance
  set.seed(seed)
  bcdist = phyloseq::distance(pslog, method="bray",normalized=TRUE, parallel=FALSE,fast=TRUE) 
  pcoa <- ordinate(pslog, method = "MDS", distance = bcdist)
  evals <- pcoa$values$Eigenvalues
  
  print(plot_scree(pcoa) + xlim(as.character(seq(1,20))) + ggtitle("Bray ordination eigenvalues") +
        theme_bw() + theme(panel.border = element_blank(), panel.grid.major = element_blank(),
                           panel.grid.minor = element_blank(), axis.line = element_line(colour = "black")))
  
# proportion of  variance explained by
  evals[1]/sum(evals);evals[2]/sum(evals);evals[3]/sum(evals);evals[4]/sum(evals)
  
  sample_data(pslog)$PCoA1=pcoa$vectors[,1];sample_data(pslog)$PCoA2=pcoa$vectors[,2];sample_data(pslog)$PCoA3=pcoa$vectors[,3];sample_data(pslog)$PCoA4=pcoa$vectors[,4]
  
# assess statistical significance using PERMANOVA
  sampledf <- data.frame(sample_data(pslog))
  head(sampledf)
  adonis2(bcdist ~ ScientificOrder + SampleRegion + SampleCollection + Captivity + FlightStatus + Diet + SalmonellaPresence, 
         data = sampledf, permutations = 999) # p-value = 0.0014
# Permutation test for adonis under reduced model
# Terms added sequentially (first to last)
# Permutation: free
# Number of permutations: 999
# 
# adonis2(formula = bcdist ~ ScientificOrder + SampleRegion + SampleCollection + Captivity + FlightStatus + Diet + SalmonellaPresence, data = sampledf, permutations = 999)
#                     Df SumOfSqs      R2       F Pr(>F)    
# ScientificOrder     25   0.8957 0.11795  3.9711  0.001 ***
# SampleRegion         2   0.3290 0.04333 18.2330  0.001 ***
# SampleCollection     3   0.3087 0.04065 11.4053  0.001 ***
# Captivity            1   0.0811 0.01067  8.9841  0.001 ***
# FlightStatus         1   0.0139 0.00183  1.5407  0.154    
# Diet                 5   0.0540 0.00711  1.1961  0.206    
# SalmonellaPresence   2   0.4440 0.05847 24.6070  0.001 ***
# Residual           606   5.4676 0.71999                   
# Total              645   7.5939 1.00000                   
# ---
# Signif. codes:  0 ‘***’ 0.001 ‘**’ 0.01 ‘*’ 0.05 ‘.’ 0.1 ‘ ’ 1
  
# Plot PCoA of all populations
  pdf(paste(output_path,"PCoA.bray.song.pathways.asv.pdf",sep="/"),10,6)  
    ggplot(sampledf,aes(PCoA1,PCoA2,fill=SalmonellaPresence)) +
      geom_point(size=3,alpha=0.8,shape=21,color="black") + xlab("PCo1") + ylab("PCo2")  +
      scale_fill_manual(values=c("red","yellow","dodgerblue")) +
      geom_hline(yintercept =0,lty=3) + geom_vline(xintercept =0,lty=3) +
      coord_fixed(sqrt(evals[2] / evals[1])) + theme_classic()
  dev.off()
  
  pdf(paste(output_path,"PCoA1.bray.song.pathways.asv.pdf",sep="/"),6,3)  
    ggplot(sampledf,aes(PCoA1,SalmonellaPresence,fill=SalmonellaPresence)) +
      geom_violin(color="black",aes(fill=SalmonellaPresence)) + 
      scale_fill_manual(values=c("red","yellow","dodgerblue")) +
      geom_jitter(width=0.05,shape=21, aes(fill=NULL), color="Black") + theme_bw() + 
      theme(panel.border = element_blank(), panel.grid.major = element_blank(),
      panel.grid.minor = element_blank(), axis.line = element_line(colour = "black")) +
      theme(legend.position="none")
  dev.off()
  
  set.seed(seed)
  shapiro.test(sampledf$PCoA1) #p-value = 1.948e-13
  set.seed(seed)
  kruskal.test(sampledf$PCoA1~sampledf$SalmonellaPresence) #p-value = 8.171e-15
  set.seed(seed)
  dunn.test(sampledf$PCoA1,sampledf$SalmonellaPresence, method="bh") 
#                              Comparison of x by group                            
#                              (Benjamini-Hochberg)                              
# Col Mean-|
# Row Mean |       High        Low
# 
#      Low |  -6.308154
#          |    0.0000*
#          |
#       No |  -6.465420  -0.290586
#          |    0.0000*     0.3857
  
  ps.cln
  table(sample_data(ps.cln)$SalmonellaPresence)
  sample_data(ps.cln)$SalmonellaPresence=gsub("No","0.No",sample_data(ps.cln)$SalmonellaPresence)
  sample_data(ps.cln)$SalmonellaPresence=gsub("Low","1.Low",sample_data(ps.cln)$SalmonellaPresence)
  sample_data(ps.cln)$SalmonellaPresence=gsub("High","2.High",sample_data(ps.cln)$SalmonellaPresence)

  sample_data(ps.cln)$SalmonellaPresence=factor(sample_data(ps.cln)$SalmonellaPresence)
  table(sample_data(ps.cln)$SalmonellaPresence)
  diagdds = phyloseq_to_deseq2(ps.cln, ~ SalmonellaPresence)
  set.seed(seed)
  diagdds = DESeq(diagdds, fitType = c("parametric"), sfType="poscounts")
  res = results(diagdds, cooksCutoff = FALSE)
  hist(res$pvalue)
  alpha = 1
  sigtab = res[which(res$padj < alpha), ]
  #sigtab = cbind(as(sigtab, "data.frame"), as(tax_table(ps.cln)[rownames(sigtab), ], "matrix"))
  sigtab = sigtab[order(-abs(sigtab$log2FoldChange),sigtab$padj),]
  head(sigtab)
  dim(sigtab)
  sigtab$ASV=row.names(sigtab)
  names(sigtab)
  sigtab.all=data.frame(sigtab)
  
  kolor = c("khaki3","turquoise2","navy","purple","red","dodgerblue","steelblue",
            "tan","darkgoldenrod1","tomato2","tomato","darkgreen","green","linen",
            "mistyrose","coral3","peachpuff3","lightcyan2","gold4")
  
  pdf(paste(output_path,"DESeq.song.pathways.SalmonellaPresence.asv.pdf",sep="/"),6,4)
    ggplot(sigtab.all, aes(log2FoldChange, -log10(padj))) + 
      geom_point(size=2,color="black",shape=21, alpha=0.5)  +
      geom_vline(xintercept = -2, lty=3, color="red") + geom_vline(xintercept = 2, lty=3, color="red") + 
      geom_hline(yintercept = -log10(0.01), lty=3, color="red") +
      theme_bw() + theme(panel.border = element_blank(), panel.grid.major = element_blank(),
                         panel.grid.minor = element_blank(), axis.line = element_line(colour = "black")) + 
      theme(axis.text.x = element_text(angle = -90, hjust = 0, vjust=0.5))
  dev.off()
  write.csv(sigtab.all,paste(output_path,"DESeq.song.pathways.SalmonellaPresence.asv.csv",sep="/"), row.names = FALSE)
  
  names(sigtab.all);dim(sigtab.all) #436   7
  mer=subset(sigtab.all,abs(sigtab.all$log2FoldChange)>2 & sigtab.all$padj<0.01)
  mer2=mer[order(abs(mer$log2FoldChange), mer$padj),]
  dim(mer2);names(mer2) #10  7
  unique(length(mer2$ASV))
  
# plot heatmap 
  pshm <- prune_taxa(as.character(mer2$ASV),ps.cln)
  #View(otu_table(pshm))
  otu_table(pshm) <- t(otu_table(pshm))
  #View(otu_table(pshm))
  pshm #10 taxa and 646 samples
  pshm <- prune_samples(sample_sums(pshm) >= 1, pshm)
  pshm #10 taxa and 595 samples
  pshm.ra = transform_sample_counts(pshm, function(x){x / sum(x)})
  pshm;pshm.ra
  pshmlog <- transform_sample_counts(pshm.ra, function(x) log(1e-10 + x))
  print(pshmlog)
   
  otudf=data.frame(otu_table(pshmlog))
  #otudf=data.frame(otu_table(pshm.ra))
  class(otudf)
  otudf[1:5,1:5]
  row.names(otudf)=paste(sample_data(pshm.ra)$SalmonellaPresence,sample_data(pshm.ra)$Run,sep="_")
  otudf=otudf[order(rownames(otudf)),]
  otudf[1:5,1:5]
  
  library(gplots)
  otudf.sc <- data.matrix(otudf)
  #my_palette <- colorRampPalette(c("red","yellow","navy"))(n = 5)
  my_palette <- c("red","orange","white","lightgreen","darkgreen")
  
  mycolors <- c("blue","yellow","red")
  table(sample_data(pshm.ra)$SalmonellaPresence)
  group_cols=c(rep(mycolors[1],102),rep(mycolors[2],125),rep(mycolors[3],368))
  group_cols=c(rep(mycolors[1],1),rep(mycolors[2],3),rep(mycolors[3],7))
  
  pdf(paste(output_path,"Abundance.DESeq.Heatmap.song.salmonella.asv.pdf",sep="/"),6,6)
    heatmap.2(otudf.sc, scale = "column",
            key = TRUE,keysize = 1.5,
            margin=c(12,7),
            cexRow=0.6,cexCol=0.5,
            xlab="", ylab= "",main="",
            density.info="none",
            trace="none",
            col=my_palette,
            colRow=group_cols)  
  dev.off()
  #####
```


### Calculate Bray-Curtis distances (ASV)
```{r, echo=TRUE}
# log transform the raw count data
  pslog <- transform_sample_counts(ps.cln, function(x) log(1 + x))
  print(pslog)
  sample_coverage(ps.cln)
                                   
# calculate Bray-Curtis distance
  set.seed(seed)
  bcdist = phyloseq::distance(pslog, method="bray",normalized=TRUE, parallel=FALSE,fast=TRUE) 
  pcoa <- ordinate(pslog, method = "MDS", distance = bcdist)
  evals <- pcoa$values$Eigenvalues
  
# screeplot
  pdf(paste(output_path,"PCoA.screeplot.bray.falcons.pdf",sep="/"),6,4)
      print(plot_scree(pcoa) + xlim(as.character(seq(1,15))) + ggtitle("Bray ordination eigenvalues") +
        theme_bw() + theme(panel.border = element_blank(), panel.grid.major = element_blank(),
                           panel.grid.minor = element_blank(), axis.line = element_line(colour = "black")))
  dev.off()
# proportion of  variance explained by
  evals[1]/sum(evals) #0.3061772
  evals[2]/sum(evals) #0.1590809
  evals[3]/sum(evals) #0.1282393

  sample_data(pslog)$evals <- evals
  
  sample_data(pslog)$PCoA1=pcoa$vectors[,1]
  sample_data(pslog)$PCoA2=pcoa$vectors[,2]
  sample_data(pslog)$PCoA3=pcoa$vectors[,3]
  
  sampledf=data.frame(sample_data(pslog))
  head(sampledf)
  
  sampledf$ScientificName <- gsub("Falco chicquera-peregrinus","Hybrid",sampledf$ScientificName)
  sampledf$ScientificName <- gsub("Falco chicquera-biarmicus","Hybrid",sampledf$ScientificName)
  sampledf$ScientificName <- gsub("Falco rusticolus-cherrug","Hybrid",sampledf$ScientificName)
  sampledf$ScientificName <- gsub("Falco rusticolus-peregrinus","Hybrid",sampledf$ScientificName)
  table(sampledf$ScientificName)
  
  write.csv(sampledf,file.path(paste(output_path,"sampledf.bray.falcons.asv.csv",sep="/")))
# sampledf <- read.csv(file.path(output_path,"sampledf.bray.falcons.asv.csv"),header=T, row.names=1)
    
# assess statistical significance using PERMANOVA
  head(sampledf)
  names(sampledf)
  set.seed(seed)
  adonis2(bcdist ~ Age + Sex + ScientificName + Site, 
         data = sampledf, permutations = 9999)
  #nothing is significant
  #Diet.detail, FlightActivity, Space are contained in Site, when added into adonis2 they result 
  #in exact same r2 and p values for Age, Sex, Hybrid and Site, they do not even appear in table
  
  color.species <- c("darkgreen","firebrick","goldenrod","magenta","dodgerblue","gray60")
  
# Plot PCoA 1 and 2 of all falcons
  pdf(paste(output_path,"PCoA1&2.bray.falcons.asv.pdf",sep="/"),6,4)  
    ggplot(sampledf,aes(PCoA1,PCoA2,color=ScientificName, shape=Site)) +
      geom_point(size=3) + xlab("PCo1 [30.6%]") + ylab("PCo2 [15.9%]") + 
      scale_color_manual(values=color.species) +
      geom_hline(yintercept =0,lty=3) + geom_vline(xintercept =0,lty=3) +
      coord_fixed(sqrt(evals[2] / evals[1])) + theme_classic()
  dev.off()
  
# # Plot PCoA 1 and 3 of all falcons
#   pdf(paste(output_path,"PCoA1&3.bray.falcons.asv.pdf",sep="/"),10,6)  
#     ggplot(sampledf,aes(PCoA1,PCoA3,color=FirmicutesRelativeAbundance, shape =Site)) +
#       geom_point(size=3) + xlab("PCo1 [30.6%]") + ylab("PCo3 [12.8%]") + 
#       #scale_color_manual(values=color.species) +
#       geom_hline(yintercept =0,lty=3) + geom_vline(xintercept =0,lty=3) +
#       coord_fixed(sqrt(evals[2] / evals[1])) + theme_classic()
#   dev.off()
```
### Statistical tests for abundance, alpha-, and beta diversity (ASV)
```{r, echo=TRUE}  
# statistical associations of firmicutes
  glm.firm <- lme(FirmicutesRelativeAbundance ~ RichnessMean + ShannonMean + PCoA1 + PCoA2 + PCoA3, 
                  random=~1|SampleID, data=sampledf, na.action=na.exclude)
  summary(glm.firm) # PCoA3 is significant, pval= 0.0127
  ggplot(sampledf,aes(FirmicutesRelativeAbundance,PCoA3))+geom_point()+geom_smooth(method="lm")+theme_classic()
  
  df1 <- sampledf[order(sampledf$PCoA3),]
  df1$PCoA3 <-  factor(df1$PCoA3, levels = df1$PCoA3)
  
  colfunc <- colorRampPalette(c("yellow", "firebrick"))
  colfunc(29)
  plot(rep(1,29),col=colfunc(29),pch=19,cex=3)
  
  levels.pco3 <- levels(factor(df1$PCoA3))
  color.pco3 <- setNames(c(colfunc(29)),levels.pco3)
  
  sampledf$FirmicutesRelativeAbundance
  sampledf$PCoA3
  
  sampledf2 <- sampledf[order(sampledf$FirmicutesRelativeAbundance),]
  sampledf2$FirmicutesRelativeAbundance
  
  sampledf2$PCoA3 <-  factor(sampledf2$PCoA3, levels = sampledf2$PCoA3)
  sampledf2$PCoA3
  
  pdf(paste(output_path,"PCoA3.bray.falcons.firmicutes.asv.pdf",sep="/"),10,6) 
    ggplot(sampledf2, aes( x=1,y = FirmicutesRelativeAbundance, fill = factor(PCoA3))) +  
      geom_bar(stat = "identity",position="fill",width=1)+xlab("PCoA3") + scale_fill_manual(values = color.pco3) +
      theme_classic() + theme(axis.text.y = element_blank(),axis.ticks.y = element_blank()) + guides(fill= "none") + coord_flip()
      
  dev.off()
  
# plot richness distribution    
  ggplot(sampledf,aes(RichnessMean))+ geom_density() +geom_density() + theme_classic()
  ggplot(sampledf,aes(ShannonMean))+geom_density(aes(ShannonMean)) + theme_classic()
  
# statistical associations of richness
  glm.rich <- lme(RichnessMean ~ PCoA1 + PCoA2 + PCoA3 +FirmicutesRelativeAbundance + Age + Sex +Site + ScientificName, random=~1|SampleID, data=sampledf, na.action=na.exclude)
  summary(glm.rich) # All 3 PCoAs are significant, pval=0.000, 0.000, 0.000
  ggplot(sampledf,aes(RichnessMean,PCoA1))+geom_point()+geom_smooth(method="lm")+theme_classic() #largest effect size
  ggplot(sampledf,aes(RichnessMean,PCoA2))+geom_point()+geom_smooth(method="lm")+theme_classic()
  ggplot(sampledf,aes(RichnessMean,PCoA3))+geom_point()+geom_smooth(method="lm")+theme_classic()
  
# statistical associations of Shannon
  glm.shan <- lme(ShannonMean ~ PCoA1 + PCoA2 + PCoA3 +FirmicutesRelativeAbundance + Age + Sex +Site + ScientificName, random=~1|SampleID, data=sampledf, na.action=na.exclude)
  summary(glm.shan) # PCoA 1 and PCoA3 are significant, pval=0.0023, 0.0196
  ggplot(sampledf,aes(ShannonMean,PCoA1))+geom_point()+geom_smooth(method="lm")+theme_classic() #largest effect size
  ggplot(sampledf,aes(ShannonMean,PCoA2))+geom_point()+geom_smooth(method="lm")+theme_classic()
  ggplot(sampledf,aes(ShannonMean,PCoA3))+geom_point()+geom_smooth(method="lm")+theme_classic()
  
# remove the salmonella association from here
#  glm.sal <- lme(SalmonellaRelativeAbundance ~ PCoA1 + PCoA2 + PCoA3, random=~1|SampleID, data=sampledf, na.action=na.exclude)
#  summary(glm.sal) # No PCoA is significant
    
  cor.test(sampledf$RichnessMean,sampledf$PCoA1) #-0.79, p-value= 2.658e-07*
  cor.test(sampledf$RichnessMean,sampledf$PCoA2) # 0.362, p-value= 0.0539
  cor.test(sampledf$RichnessMean,sampledf$PCoA3) #-0.39, p-value= 0.03466*
  
  cor.test(sampledf$ShannonMean,sampledf$PCoA1) #-0.65, p-value= 0.0001255*
  cor.test(sampledf$ShannonMean,sampledf$PCoA2) #-0.037, p-value= 0.8478
  cor.test(sampledf$ShannonMean,sampledf$PCoA3) #-0.39, p-value= 0.03766*

# Plot PCoA 1 and 2 of all falcons
  pdf(paste(output_path,"PCoA1&2.bray.falcons.richness.asv.pdf",sep="/"),10,6)  
    ggplot(sampledf,aes(PCoA1,PCoA2,fill=RichnessMean)) +
      geom_point(size=3,shape=21,alpha=0.8) + xlab("PCo1 [29.7%]") + ylab("PCo2 [16.8%]") + 
      geom_hline(yintercept =0,lty=3) + geom_vline(xintercept =0,lty=3) +
      coord_fixed(sqrt(evals[2] / evals[1])) + theme_classic()
  dev.off()
  
  # # Plot PCoA 1 and 3 of all falcons
  # pdf(paste(output_path,"PCoA1&3.bray.falcons.richness.asv.pdf",sep="/"),10,6)  
  #   ggplot(sampledf,aes(PCoA1,PCoA3,fill=RichnessMean)) +
  #     geom_point(size=3,shape=21,alpha=0.8) + xlab("PCo1 [29.7%]") + ylab("PCo3 [14.4%]") + 
  #     geom_hline(yintercept =0,lty=3) + geom_vline(xintercept =0,lty=3) +
  #     coord_fixed(sqrt(evals[2] / evals[1])) + theme_classic()
  # dev.off()
  
# Plot PCoA 1 and 2 of all falcons
  pdf(paste(output_path,"PCoA1&2.bray.falcons.shannon.asv.pdf",sep="/"),10,6)  
    ggplot(sampledf,aes(PCoA1,PCoA2,fill=ShannonMean)) +
      geom_point(size=3,shape=21,alpha=0.8) + xlab("PCo1 [29.7%]") + ylab("PCo3 [16.8%]") + 
      geom_hline(yintercept =0,lty=3) + geom_vline(xintercept =0,lty=3) +
      coord_fixed(sqrt(evals[2] / evals[1])) + theme_classic()
  dev.off()
  
# # Plot PCoA 1 and 3 of all falcons
#   pdf(paste(output_path,"PCoA1&3.bray.falcons.shannon.asv.pdf",sep="/"),10,6)  
#     ggplot(sampledf,aes(PCoA1,PCoA3,fill=ShannonMean)) +
#       geom_point(size=3,shape=21,alpha=0.8) + xlab("PCo1 [29.7%]") + ylab("PCo3 [14.4%]") + 
#       geom_hline(yintercept =0,lty=3) + geom_vline(xintercept =0,lty=3) +
#       coord_fixed(sqrt(evals[2] / evals[1])) + theme_classic()
#   dev.off()
```

### Calculate Bray-Curtis distances (Genus)
```{r, echo=TRUE}
# Agglomerate to `genus level
  gen.glom =  tax_glom(ps.cln, "Genus", NArm = FALSE)
  print(gen.glom)

# log transform the raw count data
  pslog <- transform_sample_counts(gen.glom, function(x) log(1 + x))
  print(pslog)
                                   
# calculate Bray-Curtis distance
  set.seed(seed)
  bcdist = phyloseq::distance(pslog, method="bray",normalized=TRUE, parallel=FALSE,fast=TRUE) 
  pcoa <- ordinate(pslog, method = "MDS", distance = bcdist)
  evals <- pcoa$values$Eigenvalues
  
# screeplot
  pdf(paste(output_path,"PCoA.screeplot.bray.falcons.genus.pdf",sep="/"),6,4)
      print(plot_scree(pcoa) + xlim(as.character(seq(1,15))) + ggtitle("Bray ordination eigenvalues") +
        theme_bw() + theme(panel.border = element_blank(), panel.grid.major = element_blank(),
                           panel.grid.minor = element_blank(), axis.line = element_line(colour = "black")))
  dev.off()
# proportion of  variance explained by
  evals[1]/sum(evals) #0.2976461
  evals[2]/sum(evals) #0.1676146
  evals[3]/sum(evals) #0.1441843
  
  sample_data(pslog)$evals <- evals

  sample_data(pslog)$PCoA1=pcoa$vectors[,1]
  sample_data(pslog)$PCoA2=pcoa$vectors[,2]
  sample_data(pslog)$PCoA3=pcoa$vectors[,3]

  sampledf=data.frame(sample_data(pslog))
  head(sampledf)
  
  sampledf$ScientificName <- gsub("Falco chicquera-peregrinus","Hybrid",sampledf$ScientificName)
  sampledf$ScientificName <- gsub("Falco chicquera-biarmicus","Hybrid",sampledf$ScientificName)
  sampledf$ScientificName <- gsub("Falco rusticolus-cherrug","Hybrid",sampledf$ScientificName)
  sampledf$ScientificName <- gsub("Falco rusticolus-peregrinus","Hybrid",sampledf$ScientificName)
  table(sampledf$ScientificName)
  
  write.csv(sampledf,file.path(paste(output_path,"sampledf.bray.falcons.genus.csv",sep="/")))
  #sampledf <- read.csv(file.path(output_path,"sampledf.bray.falcons.genus.csv"),header=T, row.names=1)
    
# assess statistical significance using PERMANOVA
#  sampledf <- data.frame(sample_data(pslog))
  head(sampledf)
  names(sampledf)
  set.seed(seed)
  adonis2(bcdist ~ Site + Sex + Age + ScientificName, 
         data = sampledf, permutations = 9999)
  # nothing is significant
  #Diet.detail, FlightActivity, Space are contained in Site, when added into adonis2 they result 
  #in exact same r2 and p values for Age, Sex, Hybrid and Site, they do not even appear in table
  
  color.species <- c("darkgreen","firebrick","goldenrod","magenta","dodgerblue","gray60")
  
  sampledf$PCoA2 <- sampledf$PCoA2*-1
# Plot PCoA 1 and 2 of all falcons
  pdf(paste(output_path,"PCoA1&2.bray.falcons.genus.pdf",sep="/"),6,4)  
    ggplot(sampledf,aes(PCoA1,PCoA2,color=ScientificName, shape=Site)) +
      geom_point(size=3) + xlab("PCo1 [29.7%]") + ylab("PCo2 [16.8%]") + 
      scale_color_manual(values=color.species) +
      geom_hline(yintercept =0,lty=3) + geom_vline(xintercept =0,lty=3) +
      coord_fixed(sqrt(evals[2] / evals[1])) + theme_classic()
  dev.off()
  
# # Plot PCoA 1 and 3 of all falcons
#   pdf(paste(output_path,"PCoA1&3.bray.falcons.genus.pdf",sep="/"),10,6)  
#     ggplot(sampledf,aes(PCoA1,PCoA3,color=ScientificName, shape=Site)) +
#       geom_point(size=3) + xlab("PCo1 [29.7%]") + ylab("PCo3 [14.4%]") + 
#       scale_color_manual(values=color.species) +
#       geom_hline(yintercept =0,lty=3) + geom_vline(xintercept =0,lty=3) +
#       coord_fixed(sqrt(evals[2] / evals[1])) + theme_classic()
#   dev.off()
```  
### Statistical tests for abundance, alpha-, and beta diversity (Genus)
```{r, echo=TRUE}  
# statistical associations of firmicutes
  glm.firm <- lme(FirmicutesRelativeAbundance ~ RichnessMean + ShannonMean + PCoA1 + PCoA2 + PCoA3, 
                  random=~1|SampleID, data=sampledf, na.action=na.exclude)
  summary(glm.firm) # PCoA3 is significant, pval= 0.0175
  ggplot(sampledf,aes(FirmicutesRelativeAbundance,PCoA3))+geom_point()+geom_smooth(method="lm")+theme_classic()
  
  df1 <- sampledf[order(sampledf$PCoA3),]
  df1$PCoA3 <-  factor(df1$PCoA3, levels = df1$PCoA3)
  
  colfunc <- colorRampPalette(c("yellow", "firebrick"))
  colfunc(29)
  plot(rep(1,29),col=colfunc(29),pch=19,cex=3)
  
  levels.pco3 <- levels(factor(df1$PCoA3))
  color.pco3 <- setNames(c(colfunc(29)),levels.pco3)
  
  sampledf$FirmicutesRelativeAbundance
  sampledf$PCoA3
  
  sampledf2 <- sampledf[order(sampledf$FirmicutesRelativeAbundance),]
  sampledf2$FirmicutesRelativeAbundance
  
  sampledf2$PCoA3 <-  factor(sampledf2$PCoA3, levels = sampledf2$PCoA3)
  sampledf2$PCoA3
  
  pdf(paste(output_path,"PCoA3.bray.falcons.firmicutes.genus.pdf",sep="/"),10,6) 
    ggplot(sampledf2, aes( x=1,y = FirmicutesRelativeAbundance, fill = factor(PCoA3))) +  
      geom_bar(stat = "identity",position="fill",width=1)+xlab("PCoA3") + scale_fill_manual(values = color.pco3) +
      theme_classic() + theme(axis.text.y = element_blank(),axis.ticks.y = element_blank()) + guides(fill= "none") + coord_flip()
      
  dev.off()

# plot richness distribution    
  ggplot(sampledf,aes(RichnessMean))+ geom_density() +geom_density() + theme_classic()
  ggplot(sampledf,aes(ShannonMean))+geom_density(aes(ShannonMean)) + theme_classic()
  
# statistical associations of richness
  glm.rich <- lme(RichnessMean ~ PCoA1 + PCoA2 + PCoA3 +FirmicutesRelativeAbundance + Age + Sex +Site + ScientificName, random=~1|SampleID, data=sampledf, na.action=na.exclude)
  summary(glm.rich) # All 3 PCoAs are significant, pval=0.000, 0.0116, 0.000
  ggplot(sampledf,aes(RichnessMean,PCoA1))+geom_point()+geom_smooth(method="lm")+theme_classic() #strongest association
  ggplot(sampledf,aes(RichnessMean,PCoA2))+geom_point()+geom_smooth(method="lm")+theme_classic()
  ggplot(sampledf,aes(RichnessMean,PCoA3))+geom_point()+geom_smooth(method="lm")+theme_classic()
  
# statistical associations of Shannon
  glm.shan <- lme(ShannonMean ~ PCoA1 + PCoA2 + PCoA3 +FirmicutesRelativeAbundance + Age + Sex +Site + ScientificName, random=~1|SampleID, data=sampledf, na.action=na.exclude)
  summary(glm.shan) # PCoA 1 and PCoA3 are significant, pval=0.0004, 0.0048
  ggplot(sampledf,aes(ShannonMean,PCoA1))+geom_point()+geom_smooth(method="lm")+theme_classic() #strongest association
  ggplot(sampledf,aes(ShannonMean,PCoA2))+geom_point()+geom_smooth(method="lm")+theme_classic()
  ggplot(sampledf,aes(ShannonMean,PCoA3))+geom_point()+geom_smooth(method="lm")+theme_classic()
  
# remove the salmonella association from here
#  glm.sal <- lme(SalmonellaRelativeAbundance ~ PCoA1 + PCoA2 + PCoA3, random=~1|SampleID, data=sampledf, na.action=na.exclude)
#  summary(glm.sal) # No PCoA is significant
      
  cor.test(sampledf$RichnessMean,sampledf$PCoA1) #-0.86, p-value = 2.402e-09
  cor.test(sampledf$RichnessMean,sampledf$PCoA2) # -0.16, p-value = 0.4132
  cor.test(sampledf$RichnessMean,sampledf$PCoA3) #-0.40, p-value = 0.0318
  
  cor.test(sampledf$RichnessMean,sampledf$PCoA1,method="spearman") #-0.8251232, p-value = 1.198e-06
  cor.test(sampledf$RichnessMean,sampledf$PCoA2,method="spearman") # -0.1581281, p-value = 0.4111
  cor.test(sampledf$RichnessMean,sampledf$PCoA3,method="spearman") #-0.4389163 , p-value = 0.0180
  
  cor.test(sampledf$ShannonMean,sampledf$PCoA1) #-0.68, p-value = 5.577e-05
  cor.test(sampledf$ShannonMean,sampledf$PCoA2) #0.17, p-value = 0.3908
  cor.test(sampledf$ShannonMean,sampledf$PCoA3) #-0.41, p-value = 0.02543
  
# Plot PCoA 1 and 2 of all falcons
  pdf(paste(output_path,"PCoA1&2.bray.falcons.genus.pdf",sep="/"),10,6)  
    ggplot(sampledf,aes(PCoA1,PCoA2,fill=RichnessMean)) +
      geom_point(size=3,shape=21,alpha=0.8) + xlab("PCo1 [29.7%]") + ylab("PCo2 [16.8%]") + 
      geom_hline(yintercept =0,lty=3) + geom_vline(xintercept =0,lty=3) +
      coord_fixed(sqrt(evals[2] / evals[1])) + theme_classic()
  dev.off()
  
  # # Plot PCoA 1 and 3 of all falcons
  # pdf(paste(output_path,"PCoA1&3.bray.falcons.richness.genus.pdf",sep="/"),10,6)  
  #   ggplot(sampledf,aes(PCoA1,PCoA3,fill=RichnessMean)) +
  #     geom_point(size=3,shape=21,alpha=0.8) + xlab("PCo1 [29.7%]") + ylab("PCo3 [14.4%]") + 
  #     geom_hline(yintercept =0,lty=3) + geom_vline(xintercept =0,lty=3) +
  #     coord_fixed(sqrt(evals[2] / evals[1])) + theme_classic()
  # dev.off()
  
# Plot PCoA 1 and 2 of all falcons
  pdf(paste(output_path,"PCoA1&2.bray.falcons.shannon.genus.pdf",sep="/"),10,6)  
    ggplot(sampledf,aes(PCoA1,PCoA2,fill=ShannonMean)) +
      geom_point(size=3,shape=21,alpha=0.8) + xlab("PCo1 [29.7%]") + ylab("PCo3 [16.8%]") + 
      geom_hline(yintercept =0,lty=3) + geom_vline(xintercept =0,lty=3) +
      coord_fixed(sqrt(evals[2] / evals[1])) + theme_classic()
  dev.off()
  
# # Plot PCoA 1 and 3 of all falcons
#   pdf(paste(output_path,"PCoA1&3.bray.falcons.shannon.genus.pdf",sep="/"),10,6)  
#     ggplot(sampledf,aes(PCoA1,PCoA3,fill=ShannonMean)) +
#       geom_point(size=3,shape=21,alpha=0.8) + xlab("PCo1 [29.7%]") + ylab("PCo3 [14.4%]") + 
#       geom_hline(yintercept =0,lty=3) + geom_vline(xintercept =0,lty=3) +
#       coord_fixed(sqrt(evals[2] / evals[1])) + theme_classic()
#   dev.off()
    
```

### DESeq2 to calculate differences (Site, Sex, Age & ScientificName) (ASV)
```{r, echo=TRUE}
#Site (Al Dhafra vs Al Sayad vs Shaheen events vs SNC)
  #####
  ps.cln
  
  table(sample_data(ps.cln)$Site)
  diagdds = phyloseq_to_deseq2(ps.cln, ~ Site)
  set.seed(seed)
  diagdds = DESeq(diagdds, fitType = c("parametric"), sfType="poscounts") # p values are not uniform
  res = results(diagdds, cooksCutoff = FALSE)
  hist(res$pvalue)
  alpha = 1
  sigtab = res[which(res$padj < alpha), ]
  sigtab = cbind(as(sigtab, "data.frame"), as(tax_table(ps.cln)[rownames(sigtab), ], "matrix"))
  sigtab = sigtab[order(-abs(sigtab$log2FoldChange),sigtab$padj),]
  head(sigtab)
  dim(sigtab)
  sigtab$ASV=row.names(sigtab)
  names(sigtab)
  sigtab.all=data.frame(sigtab)
  
  kolor = c("khaki3","turquoise2","navy","purple","red","dodgerblue","steelblue",
            "tan","darkgoldenrod1","tomato2","tomato","darkgreen","green","linen",
            "mistyrose","coral3","peachpuff3","lightcyan2","gold4")
  
  pdf(paste(output_path,"DESeq.falcons.Site.pdf",sep="/"),6,4)
    ggplot(sigtab.all, aes(log2FoldChange, -log10(padj), fill=Phylum)) + 
      geom_point(size=2,color="black",shape=21, alpha=0.5) + scale_fill_manual(values=kolor) +
      geom_vline(xintercept = -2, lty=3, color="red") + geom_vline(xintercept = 2, lty=3, color="red") + 
      geom_hline(yintercept = -log10(0.01), lty=3, color="red") +
      theme_bw() + theme(panel.border = element_blank(), panel.grid.major = element_blank(),
                         panel.grid.minor = element_blank(), axis.line = element_line(colour = "black")) + 
      theme(axis.text.x = element_text(angle = -90, hjust = 0, vjust=0.5))
  dev.off()
  write.csv(sigtab.all, file = paste(output_path,"DESeq.falcons.Site.ASV.csv",sep="/"), row.names = FALSE)

  #####

#Sex (Male vs Female)
  #####
  ps.cln
  
  table(sample_data(ps.cln)$Sex)
  diagdds = phyloseq_to_deseq2(ps.cln, ~ Sex)
  set.seed(seed)
  diagdds = DESeq(diagdds, fitType = c("parametric"), sfType="poscounts") # p values are not uniform
  res = results(diagdds, cooksCutoff = FALSE)
  hist(res$pvalue)
  alpha = 1
  sigtab = res[which(res$padj < alpha), ]
  sigtab = cbind(as(sigtab, "data.frame"), as(tax_table(ps.cln)[rownames(sigtab), ], "matrix"))
  sigtab = sigtab[order(-abs(sigtab$log2FoldChange),sigtab$padj),]
  head(sigtab)
  dim(sigtab)
  sigtab$ASV=row.names(sigtab)
  names(sigtab)
  sigtab.all=data.frame(sigtab)
  
  kolor = c("khaki3","turquoise2","navy","purple","red","dodgerblue","steelblue",
            "tan","darkgoldenrod1","tomato2","tomato","darkgreen","green","linen",
            "mistyrose","coral3","peachpuff3","lightcyan2","gold4")
  
  pdf(paste(output_path,"DESeq.falcons.Sex.pdf",sep="/"),6,4)
    ggplot(sigtab.all, aes(log2FoldChange, -log10(padj), fill=Phylum)) + 
      geom_point(size=2,color="black",shape=21, alpha=0.5) + scale_fill_manual(values=kolor) +
      geom_vline(xintercept = -2, lty=3, color="red") + geom_vline(xintercept = 2, lty=3, color="red") + 
      geom_hline(yintercept = -log10(0.01), lty=3, color="red") +
      theme_bw() + theme(panel.border = element_blank(), panel.grid.major = element_blank(),
                         panel.grid.minor = element_blank(), axis.line = element_line(colour = "black")) + 
      theme(axis.text.x = element_text(angle = -90, hjust = 0, vjust=0.5))
  dev.off()
  write.csv(sigtab.all, file = paste(output_path,"DESeq.falcons.Sex.asv.csv",sep="/"), row.names = FALSE)

  #####
  
#Age (Adult vs Juvenile)
  #####
  ps.cln
  
  table(sample_data(ps.cln)$Age)
  diagdds = phyloseq_to_deseq2(ps.cln, ~ Age)
  set.seed(seed)
  diagdds = DESeq(diagdds, fitType = c("parametric"), sfType="poscounts") # p values are not uniform
  res = results(diagdds, cooksCutoff = FALSE)
  hist(res$pvalue)
  alpha = 1
  sigtab = res[which(res$padj < alpha), ]
  sigtab = cbind(as(sigtab, "data.frame"), as(tax_table(ps.cln)[rownames(sigtab), ], "matrix"))
  sigtab = sigtab[order(-abs(sigtab$log2FoldChange),sigtab$padj),]
  head(sigtab)
  dim(sigtab)
  sigtab$ASV=row.names(sigtab)
  names(sigtab)
  sigtab.all=data.frame(sigtab)
  
  kolor = c("khaki3","turquoise2","navy","purple","red","dodgerblue","steelblue",
            "tan","darkgoldenrod1","tomato2","tomato","darkgreen","green","linen",
            "mistyrose","coral3","peachpuff3","lightcyan2","gold4")
  
  pdf(paste(output_path,"DESeq.falcons.Age.pdf",sep="/"),6,4)
    ggplot(sigtab.all, aes(log2FoldChange, -log10(padj), fill=Phylum)) + 
      geom_point(size=2,color="black",shape=21, alpha=0.5) + scale_fill_manual(values=kolor) +
      geom_vline(xintercept = -2, lty=3, color="red") + geom_vline(xintercept = 2, lty=3, color="red") + 
      geom_hline(yintercept = -log10(0.01), lty=3, color="red") +
      theme_bw() + theme(panel.border = element_blank(), panel.grid.major = element_blank(),
                         panel.grid.minor = element_blank(), axis.line = element_line(colour = "black")) + 
      theme(axis.text.x = element_text(angle = -90, hjust = 0, vjust=0.5))
  dev.off()
  write.csv(sigtab.all, file = paste(output_path,"DESeq.falcons.Age.asv.csv",sep="/"), row.names = FALSE)
  #####
  
#ScientificName (Hybrid vs 4 species)
  #####
  ps.cln2 <- ps.cln
  sample_data(ps.cln2) <- sampledf
  
  table(sample_data(ps.cln2)$ScientificName)
  diagdds = phyloseq_to_deseq2(ps.cln, ~ ScientificName)
  set.seed(seed)
  diagdds = DESeq(diagdds, fitType = c("parametric"), sfType="poscounts") # p values are not uniform
  res = results(diagdds, cooksCutoff = FALSE)
  hist(res$pvalue)
  alpha = 1
  sigtab = res[which(res$padj < alpha), ]
  sigtab = cbind(as(sigtab, "data.frame"), as(tax_table(ps.cln)[rownames(sigtab), ], "matrix"))
  sigtab = sigtab[order(-abs(sigtab$log2FoldChange),sigtab$padj),]
  head(sigtab)
  dim(sigtab)
  sigtab$ASV=row.names(sigtab)
  names(sigtab)
  sigtab.all=data.frame(sigtab)
  
  # phylum.kolor2 should reflect the correct phylum
  pdf(paste(output_path,"DESeq.falcons.Name.pdf",sep="/"),6,4)
    ggplot(sigtab.all, aes(log2FoldChange, -log10(padj), fill=Phylum)) + 
      geom_point(size=2,color="black",shape=21, alpha=0.5) + scale_fill_manual(values=phylum.kolor) +
      geom_vline(xintercept = -2, lty=3, color="red") + geom_vline(xintercept = 2, lty=3, color="red") + 
      geom_hline(yintercept = -log10(0.01), lty=3, color="red") +
      theme_bw() + theme(panel.border = element_blank(), panel.grid.major = element_blank(),
                         panel.grid.minor = element_blank(), axis.line = element_line(colour = "black")) + 
      theme(axis.text.x = element_text(angle = -90, hjust = 0, vjust=0.5))
  dev.off()
  write.csv(sigtab.all, file = paste(output_path,"DESeq.falcons.name.asv.csv",sep="/"), row.names = FALSE)
  #####
```
